# Supplementary material for: Synthesis and crystal structure of [Zn6Br4(C9H18NO)4(OH)4]·2C3H6O2
Source: Acta Crystallogr E Crystallogr Commun. 2020 Jun 2;76(Pt 7):998–1002. doi: 10.1107/S2056989020007100 (PMC7336778; doi:10.1107/S2056989020007100)
Supplement: Supplementary file 1 [file e-76-00998-sup1.cif]

##############################################################################
#                                                                            #
# This CIF contains the data in a paper accepted for publication in          #
# Acta Crystallographica Section E. It conforms to the requirements of       #
# Notes for Authors for Acta Crystallographica Section E, and has been       #
# peer reviewed under the auspices of the IUCr Commission on Journals.       #
#                                                                            #
# Full details of the Crystallographic Information File format               #
# are given in the paper "The Crystallographic Information File (CIF):       #
# a New Standard Archive File for Crystallography" by S. R. Hall, F. H.      #
# Allen and I. D. Brown [Acta Cryst. (1991), A47, 655-685].                  #
#                                                                            #
# The current version of the core CIF dictionary is obtainable from          #
# ftp://ftp.iucr.org/pub/cif_core.dic.                                       #
#                                                                            #
# Software is freely available for graphical display of the structure(s)     #
# in this CIF. For information consult the CIF software page                 #
# http://www.iucr.org/resources/cif/software.                                #
#                                                                            #
# This file may be used for bona fide research purposes within the           #
# scientific community so long as proper attribution is given to the journal # 
# article from which it was obtained.                                        #
#                                                                            #
##############################################################################
data_I
_audit_creation_method
;
Olex2 1.3
(compiled 2020.02.04 svn.rd84adfe8 for OlexSys, GUI svn.r6032)
;
_journal_date_recd_electronic     2020-05-05
_journal_date_accepted     2020-05-26
_journal_name_full     'Acta Crystallographica, Section E'
_journal_year     2020
_journal_volume     76
_journal_issue      7
_journal_page_first     998
_journal_page_last     1002
_journal_paper_category     GM
_journal_paper_doi     10.1107/S2056989020007100
_journal_coeditor_code     HB7910
_publ_contact_author_name     'Carsten Strohmann'
_publ_contact_author_address
;
Inorganic Chemistry
TU Dortmund University
Otto-Hahn Str.6
44227 Dortmund
Germany
;
_publ_contact_author_email     'carsten.strohmann@tu-dortmund.de'
_publ_contact_author_fax     ?
_publ_contact_author_phone     ?
_publ_section_title
;
Synthesis and crystal structure of
[Zn~6~Br~4~(C~9~H~18~NO)~4~(OH)~4~]\\cdot2C~3~H~6~O~2~
;
loop_
    _publ_author_name
    _publ_author_footnote
    _publ_author_address
    'Scheel, Rebecca' .
;
Inorganic Chemistry
TU Dortmund University
Otto-Hahn Str.6
44227 Dortmund
Germany
;
    'Brieger, Lukas' .
;
Inorganic Chemistry
TU Dortmund University
Otto-Hahn Str.6
44227 Dortmund
Germany
;
    'Louven, Kathrin' .
;
Inorganic Chemistry
TU Dortmund University
Otto-Hahn Str.6
44227 Dortmund
Germany
;
    'Strohmann, Carsten' .
;
Inorganic Chemistry
TU Dortmund University
Otto-Hahn Str.6
44227 Dortmund
Germany
;
_publ_section_synopsis
;\
The complete molecule of the hexametallic title complex, namely,
tetrabromidotetra-\m-hydroxido-hexakis[\m-2-methyl-3-(pyrrolidin-1-yl)propan-\
2-olato]hexazinc(II) acetone disolvate, is generated by a crystallographic
centre of symmetry. Two of the unique zinc atoms adopt distorted ZnO~2~NBr
tetrahedral coordination geometries and the other adopts a ZnO~3~N tetrahedral
arrangement. Both unique alkoxide ligands are <i>N</i>,<i>O</i>-chelating and
both hydroxide ions are \m^2^ bridging.
;
_chemical_name_systematic
;\
Tetrabromidotetra-\m-hydroxido-hexakis[\m-2-methyl-3-(pyrrolidin-1-yl)\
propan-2-olato]hexazinc(II) acetone disolvate
;
_chemical_name_common     ?
_chemical_formula_moiety     'C36 H76 Br4 N4 O8 Zn6, 2(C3 H6 O)'
_chemical_formula_sum     'C42 H88 Br4 N4 O10 Zn6'
_chemical_formula_iupac     '[Zn6 Br4 (C9 H18 N O)4 (O H)4], 2C3 H6 O2'
_chemical_formula_weight     1521.02
_chemical_melting_point     ?
_space_group_crystal_system     monoclinic
_space_group_name_H-M_alt     'P 1 21/n 1'
_space_group_name_Hall     '-P 2yn'
loop_
    _space_group_symop_operation_xyz
    'x, y, z'
    '-x+1/2, y+1/2, -z+1/2'
    '-x, -y, -z'
    'x-1/2, -y-1/2, z-1/2'
_cell_length_a     12.1464(7)
_cell_length_b     21.0777(12)
_cell_length_c     12.5842(7)
_cell_angle_alpha     90
_cell_angle_beta     115.277(2)
_cell_angle_gamma     90
_cell_volume     2913.3(3)
_cell_formula_units_Z     2
_cell_measurement_reflns_used     9842
_cell_measurement_theta_min     2.63
_cell_measurement_theta_max     32.68
_cell_measurement_temperature     99.99
_exptl_crystal_description     block
_exptl_crystal_colour     colourless
_exptl_crystal_size_max     0.22
_exptl_crystal_size_mid     0.17
_exptl_crystal_size_min     0.13
_exptl_crystal_density_diffrn     1.734
_exptl_crystal_density_meas     ?
_exptl_crystal_density_method     ?
_exptl_crystal_F_000     1536
loop_
    _exptl_crystal_face_index_h
    _exptl_crystal_face_index_k
    _exptl_crystal_face_index_l
    _exptl_crystal_face_perp_dist
    3.00 -1.00 -1.00 0.0310
    -2.00 3.00 0.00 0.0970
    -2.00 -1.00 1.00 0.1040
    1.00 3.00 -2.00 0.0740
    -2.00 3.00 -1.00 0.0850
    0.00 -2.00 1.00 0.0810
    2.00 -1.00 0.00 0.0500
    3.00 0.00 -1.00 0.0350
    -1.00 -3.00 2.00 0.0970
    1.00 0.00 -3.00 0.0390
    -2.00 0.00 3.00 0.0940
    2.00 1.00 3.00 0.0800
    -2.00 -1.00 -3.00 0.0750
    0.00 1.00 1.00 0.0720
    2.00 -2.00 -3.00 0.0360
    0.00 3.00 1.00 0.0640
    0.00 -3.00 -1.00 0.0640
_exptl_absorpt_coefficient_mu     5.224
_exptl_absorpt_correction_type     multi-scan
_exptl_absorpt_process_details
;
(SADABS; Bruker, 2016)
;
_exptl_absorpt_correction_T_min     0.6375
_exptl_absorpt_correction_T_max     0.7464
_diffrn_ambient_temperature     99.99
_diffrn_source     'microfocus sealed X-ray tube'
_diffrn_source_power     0.05
_diffrn_source_voltage     50.0
_diffrn_source_current     1.0
_diffrn_radiation_type     MoK\a
_diffrn_radiation_wavelength     0.71073
_diffrn_radiation_monochromator     'HELIOS mirror optics'
_diffrn_measurement_device_type     'Bruker D8 VENTURE area detector'
_diffrn_measurement_device     'four-circle diffractometer'
_diffrn_measurement_method     '\w and \f scans'
_diffrn_detector     'Bruker D8 VENTURE area detector'
_diffrn_detector_area_resol_mean     10.4167
_diffrn_reflns_number     87000
_diffrn_reflns_av_R_equivalents     0.0442
_diffrn_reflns_av_unetI/netI     0.0236
_diffrn_reflns_theta_min     2.634
_diffrn_reflns_theta_max     32.684
_diffrn_reflns_theta_full     25.242
_diffrn_measured_fraction_theta_max     0.997
_diffrn_measured_fraction_theta_full     0.999
_diffrn_reflns_limit_h_min     -18
_diffrn_reflns_limit_h_max     18
_diffrn_reflns_limit_k_min     -31
_diffrn_reflns_limit_k_max     31
_diffrn_reflns_limit_l_min     -19
_diffrn_reflns_limit_l_max     19
_diffrn_standards_number     0
_diffrn_radiation_probe     x-ray
_refine_special_details     ?
_reflns_number_total     10668
_reflns_number_gt     9283
_reflns_threshold_expression     'I > 2\s(I)'
_refine_ls_structure_factor_coef     Fsqd
_refine_ls_matrix_type     full
_refine_ls_R_factor_all     0.0272
_refine_ls_R_factor_gt     0.0209
_refine_ls_wR_factor_gt     0.0494
_refine_ls_wR_factor_ref     0.0514
_refine_ls_goodness_of_fit_ref     1.032
_refine_ls_restrained_S_all     1.032
_refine_ls_number_reflns     10668
_refine_ls_number_parameters     323
_refine_ls_number_restraints     0
_refine_ls_hydrogen_treatment     mixed
_refine_ls_weighting_scheme     calc
_refine_ls_weighting_details
              'w=1/[\s^2^(Fo^2^)+(0.0215P)^2^+1.5066P] where P=(Fo^2^+2Fc^2^)/3'
_atom_sites_solution_hydrogens     mixed
_atom_sites_solution_primary     dual
_atom_sites_solution_secondary     ?
_refine_ls_shift/su_max     0.003
_refine_ls_shift/su_mean     0.000
_refine_diff_density_max     1.004
_refine_diff_density_min     -1.021
_refine_ls_extinction_method     none
_refine_ls_extinction_coef     .
loop_
    _atom_type_symbol
    _atom_type_description
    _atom_type_scat_dispersion_real
    _atom_type_scat_dispersion_imag
    _atom_type_scat_source
    'C' 'C' 0.0033 0.0016
                         'International Tables Vol C Tables 4.2.6.8 and 6.1.1.4'
    'H' 'H' 0.0000 0.0000
                         'International Tables Vol C Tables 4.2.6.8 and 6.1.1.4'
    'Br' 'Br' -0.2901 2.4595
                         'International Tables Vol C Tables 4.2.6.8 and 6.1.1.4'
    'N' 'N' 0.0061 0.0033
                         'International Tables Vol C Tables 4.2.6.8 and 6.1.1.4'
    'O' 'O' 0.0106 0.0060
                         'International Tables Vol C Tables 4.2.6.8 and 6.1.1.4'
    'Zn' 'Zn' 0.2839 1.4301
                         'International Tables Vol C Tables 4.2.6.8 and 6.1.1.4'
_computing_data_collection
;
APEX2 (Bruker, 2016)
;
_computing_cell_refinement
;
SAINT (Bruker, 2016)
;
_computing_data_reduction
;
SAINT (Bruker, 2016)
;
_computing_structure_solution
;
<i>SHELXT2014/5</i> (Sheldrick, 2015a)
;
_computing_structure_refinement
;
<i>SHELXL2014/7</i> (Sheldrick, 2015b)
;
_computing_molecular_graphics
;
<i>OLEX2</i> (Dolomanov <i>et al.</i>,  2009),
Mercury (Macrae et al., 2020)
;
_computing_publication_material
;
<i>OLEX2</i> (Dolomanov <i>et al.</i>,  2009)
and publCIF (Westrip, 2010)
;
loop_
    _atom_site_type_symbol
    _atom_site_label
    _atom_site_fract_x
    _atom_site_fract_y
    _atom_site_fract_z
    _atom_site_U_iso_or_equiv
    _atom_site_adp_type
    _atom_site_calc_flag
    _atom_site_occupancy
    _atom_site_disorder_assembly
    _atom_site_disorder_group
    Zn Zn1 0.62156(2) 0.63111(2) 0.41114(2) 0.01274(3) Uani d 1 . .
    Zn Zn2 0.45211(2) 0.49658(2) 0.32741(2) 0.01142(3) Uani d 1 . .
    Zn Zn3 0.61346(2) 0.38070(2) 0.51363(2) 0.01140(3) Uani d 1 . .
    Br Br1 0.79563(2) 0.61003(2) 0.59007(2) 0.02105(3) Uani d 1 . .
    Br Br2 0.80568(2) 0.34023(2) 0.54000(2) 0.02140(3) Uani d 1 . .
    O O1 0.48677(8) 0.67133(4) 0.43216(9) 0.01519(17) Uani d 1 . .
    O O2 0.56873(9) 0.55579(5) 0.31759(9) 0.01716(18) Uani d 1 . .
    H H2 0.616(2) 0.5432(11) 0.309(2) 0.037(6) Uiso d 1 . .
    O O3 0.37153(9) 0.53555(5) 0.41228(9) 0.01578(17) Uani d 1 . .
    H H3 0.3282(18) 0.5134(10) 0.4186(17) 0.022(5) Uiso d 1 . .
    O O4 0.50357(8) 0.40863(4) 0.35585(8) 0.01269(16) Uani d 1 . .
    N N1 0.63568(10) 0.71351(5) 0.32313(10) 0.0155(2) Uani d 1 . .
    N N2 0.32698(10) 0.46745(5) 0.15543(9) 0.01465(19) Uani d 1 . .
    C C1 0.45082(12) 0.72981(6) 0.36876(13) 0.0174(2) Uani d 1 . .
    C C2 0.41477(15) 0.77873(7) 0.43809(15) 0.0255(3) Uani d 1 . .
    H H2A 0.3434 0.7635 0.4478 0.038 Uiso calc 1 . .
    H H2B 0.3952 0.8191 0.3954 0.038 Uiso calc 1 . .
    H H2C 0.4826 0.7849 0.5156 0.038 Uiso calc 1 . .
    C C3 0.34282(13) 0.71765(7) 0.25016(14) 0.0236(3) Uani d 1 . .
    H H3A 0.3621 0.6823 0.2103 0.035 Uiso calc 1 . .
    H H3B 0.3264 0.7559 0.2014 0.035 Uiso calc 1 . .
    H H3C 0.2708 0.7070 0.2628 0.035 Uiso calc 1 . .
    C C4 0.56436(13) 0.75801(6) 0.36102(13) 0.0190(2) Uani d 1 . .
    H H4A 0.5381 0.7941 0.3054 0.023 Uiso calc 1 . .
    H H4B 0.6189 0.7751 0.4392 0.023 Uiso calc 1 . .
    C C5 0.58516(13) 0.71191(7) 0.19220(13) 0.0220(3) Uani d 1 . .
    H H5A 0.5839 0.7555 0.1626 0.026 Uiso calc 1 . .
    H H5B 0.5002 0.6963 0.1598 0.026 Uiso calc 1 . .
    C C6 0.65865(15) 0.66969(8) 0.14903(14) 0.0261(3) Uani d 1 . .
    H H6A 0.6231 0.6711 0.0621 0.031 Uiso calc 1 . .
    H H6B 0.6548 0.6253 0.1731 0.031 Uiso calc 1 . .
    C C7 0.79068(15) 0.69111(8) 0.19897(16) 0.0293(3) Uani d 1 . .
    H H7A 0.7959 0.7333 0.1669 0.035 Uiso calc 1 . .
    H H7B 0.8389 0.6607 0.1760 0.035 Uiso calc 1 . .
    C C8 0.84214(13) 0.69466(8) 0.33251(15) 0.0250(3) Uani d 1 . .
    H H8A 0.8459 0.6515 0.3648 0.030 Uiso calc 1 . .
    H H8B 0.9260 0.7118 0.3645 0.030 Uiso calc 1 . .
    C C9 0.76406(12) 0.73670(7) 0.37067(14) 0.0207(3) Uani d 1 . .
    H H9A 0.7990 0.7376 0.4576 0.025 Uiso calc 1 . .
    H H9B 0.7649 0.7805 0.3428 0.025 Uiso calc 1 . .
    C C10 0.46559(11) 0.37274(6) 0.25037(11) 0.0139(2) Uani d 1 . .
    C C11 0.45016(13) 0.30319(6) 0.27504(13) 0.0202(3) Uani d 1 . .
    H H11A 0.5295 0.2853 0.3269 0.030 Uiso calc 1 . .
    H H11B 0.4162 0.2795 0.2009 0.030 Uiso calc 1 . .
    H H11C 0.3949 0.3001 0.3131 0.030 Uiso calc 1 . .
    C C12 0.56244(13) 0.37841(7) 0.20344(13) 0.0208(3) Uani d 1 . .
    H H12A 0.5782 0.4233 0.1952 0.031 Uiso calc 1 . .
    H H12B 0.5334 0.3576 0.1267 0.031 Uiso calc 1 . .
    H H12C 0.6378 0.3580 0.2584 0.031 Uiso calc 1 . .
    C C13 0.33860(12) 0.39724(6) 0.16641(11) 0.0162(2) Uani d 1 . .
    H H13A 0.3171 0.3791 0.0874 0.019 Uiso calc 1 . .
    H H13B 0.2786 0.3812 0.1939 0.019 Uiso calc 1 . .
    C C14 0.19942(12) 0.48510(7) 0.13000(13) 0.0202(3) Uani d 1 . .
    H H14A 0.1802 0.4696 0.1944 0.024 Uiso calc 1 . .
    H H14B 0.1431 0.4641 0.0565 0.024 Uiso calc 1 . .
    C C15 0.17948(14) 0.55629(8) 0.11732(14) 0.0251(3) Uani d 1 . .
    H H15A 0.2309 0.5772 0.1928 0.030 Uiso calc 1 . .
    H H15B 0.0933 0.5659 0.0984 0.030 Uiso calc 1 . .
    C C16 0.21093(16) 0.58260(9) 0.02080(15) 0.0313(3) Uani d 1 . .
    H H16A 0.1520 0.5665 -0.0566 0.038 Uiso calc 1 . .
    H H16B 0.2056 0.6295 0.0197 0.038 Uiso calc 1 . .
    C C17 0.33921(16) 0.56243(8) 0.04279(14) 0.0286(3) Uani d 1 . .
    H H17A 0.3560 0.5760 -0.0242 0.034 Uiso calc 1 . .
    H H17B 0.3987 0.5837 0.1144 0.034 Uiso calc 1 . .
    C C18 0.35499(15) 0.49096(8) 0.05796(13) 0.0237(3) Uani d 1 . .
    H H18A 0.3004 0.4698 -0.0162 0.028 Uiso calc 1 . .
    H H18B 0.4399 0.4796 0.0745 0.028 Uiso calc 1 . .
    O O5 0.76193(12) 0.52276(7) 0.24976(13) 0.0363(3) Uani d 1 . .
    C C19 0.86250(16) 0.50349(10) 0.29097(18) 0.0379(4) Uani d 1 . .
    C C20 0.9050(6) 0.4770(4) 0.4156(5) 0.082(3) Uani d 0.519(6) A 1
    H H20A 0.9538 0.5090 0.4727 0.122 Uiso calc 0.519(6) A 1
    H H20B 0.9546 0.4389 0.4241 0.122 Uiso calc 0.519(6) A 1
    H H20C 0.8340 0.4660 0.4297 0.122 Uiso calc 0.519(6) A 1
    C C20A 0.8773(4) 0.4280(2) 0.3187(5) 0.0537(18) Uani d 0.481(6) A 2
    H H20D 0.8394 0.4171 0.3712 0.081 Uiso calc 0.481(6) A 2
    H H20E 0.9640 0.4170 0.3566 0.081 Uiso calc 0.481(6) A 2
    H H20F 0.8375 0.4042 0.2451 0.081 Uiso calc 0.481(6) A 2
    C C21 0.96197(15) 0.52689(8) 0.26145(16) 0.0292(3) Uani d 1 . .
    H H21A 0.9265 0.5461 0.1830 0.044 Uiso calc 1 . .
    H H21B 1.0143 0.4913 0.2625 0.044 Uiso calc 1 . .
    H H21C 1.0104 0.5586 0.3195 0.044 Uiso calc 1 . .
loop_
    _atom_site_aniso_label
    _atom_site_aniso_U_11
    _atom_site_aniso_U_22
    _atom_site_aniso_U_33
    _atom_site_aniso_U_12
    _atom_site_aniso_U_13
    _atom_site_aniso_U_23
    Zn1 0.01269(6) 0.00878(6) 0.01867(7) -0.00006(5) 0.00852(6) 0.00090(5)
    Zn2 0.01198(6) 0.00917(6) 0.01388(6) -0.00076(5) 0.00627(5) -0.00150(5)
    Zn3 0.01127(6) 0.01025(6) 0.01389(6) 0.00137(5) 0.00653(5) 0.00032(5)
    Br1 0.01778(6) 0.02193(7) 0.02107(7) 0.00233(5) 0.00602(5) 0.00430(5)
    Br2 0.01385(6) 0.02248(7) 0.03002(7) 0.00588(5) 0.01142(5) 0.00404(5)
    O1 0.0159(4) 0.0097(4) 0.0236(5) 0.0029(3) 0.0119(4) 0.0046(3)
    O2 0.0166(4) 0.0126(4) 0.0272(5) -0.0020(3) 0.0140(4) -0.0030(4)
    O3 0.0182(4) 0.0130(4) 0.0204(5) -0.0034(3) 0.0122(4) -0.0041(3)
    O4 0.0150(4) 0.0107(4) 0.0117(4) -0.0001(3) 0.0050(3) -0.0031(3)
    N1 0.0167(5) 0.0123(5) 0.0203(5) -0.0016(4) 0.0105(4) 0.0011(4)
    N2 0.0145(5) 0.0171(5) 0.0122(4) -0.0003(4) 0.0056(4) 0.0006(4)
    C1 0.0197(6) 0.0105(5) 0.0262(7) 0.0036(4) 0.0137(5) 0.0054(5)
    C2 0.0320(8) 0.0126(6) 0.0411(9) 0.0065(5) 0.0244(7) 0.0036(6)
    C3 0.0189(6) 0.0239(7) 0.0286(7) 0.0046(5) 0.0106(6) 0.0094(6)
    C4 0.0231(6) 0.0094(5) 0.0288(7) 0.0001(5) 0.0154(6) 0.0020(5)
    C5 0.0225(6) 0.0232(7) 0.0217(6) 0.0010(5) 0.0108(5) 0.0055(5)
    C6 0.0314(8) 0.0281(7) 0.0243(7) 0.0003(6) 0.0171(6) 0.0008(6)
    C7 0.0311(8) 0.0314(8) 0.0367(9) 0.0013(6) 0.0252(7) 0.0057(7)
    C8 0.0192(6) 0.0257(7) 0.0347(8) -0.0005(5) 0.0160(6) 0.0048(6)
    C9 0.0185(6) 0.0173(6) 0.0287(7) -0.0058(5) 0.0122(6) 0.0005(5)
    C10 0.0155(5) 0.0123(5) 0.0149(5) -0.0023(4) 0.0075(5) -0.0055(4)
    C11 0.0227(6) 0.0120(5) 0.0261(7) -0.0023(5) 0.0106(6) -0.0059(5)
    C12 0.0209(6) 0.0251(7) 0.0212(6) -0.0004(5) 0.0135(5) -0.0043(5)
    C13 0.0163(5) 0.0161(6) 0.0147(5) -0.0034(4) 0.0052(5) -0.0048(4)
    C14 0.0137(5) 0.0239(7) 0.0194(6) 0.0007(5) 0.0036(5) 0.0019(5)
    C15 0.0217(6) 0.0246(7) 0.0259(7) 0.0072(6) 0.0071(6) 0.0063(6)
    C16 0.0347(8) 0.0290(8) 0.0239(7) 0.0058(7) 0.0066(7) 0.0116(6)
    C17 0.0346(8) 0.0301(8) 0.0234(7) 0.0021(7) 0.0146(7) 0.0112(6)
    C18 0.0291(7) 0.0294(7) 0.0159(6) 0.0018(6) 0.0127(6) 0.0040(5)
    O5 0.0309(6) 0.0365(7) 0.0516(8) 0.0045(5) 0.0273(6) 0.0029(6)
    C19 0.0260(8) 0.0477(11) 0.0405(10) 0.0031(7) 0.0146(7) 0.0224(8)
    C20 0.074(4) 0.127(6) 0.061(3) 0.050(4) 0.045(3) 0.063(4)
    C20A 0.0223(17) 0.052(3) 0.084(4) 0.0048(17) 0.020(2) 0.041(3)
    C21 0.0239(7) 0.0305(8) 0.0350(8) -0.0013(6) 0.0143(7) 0.0054(7)
_geom_special_details
;
 All esds (except the esd in the dihedral angle between two l.s. planes)
 are estimated using the full covariance matrix.  The cell esds are taken
 into account individually in the estimation of esds in distances, angles
 and torsion angles; correlations between esds in cell parameters are only
 used when they are defined by crystal symmetry.  An approximate (isotropic)
 treatment of cell esds is used for estimating esds involving l.s. planes.
;
loop_
    _geom_bond_atom_site_label_1
    _geom_bond_atom_site_label_2
    _geom_bond_site_symmetry_2
    _geom_bond_distance
    _geom_bond_publ_flag
    Zn1 O1 . 1.9593(9) y
    Zn1 O2 . 1.9165(10) y
    Zn1 N1 . 2.1058(11) y
    Zn1 Br1 . 2.3816(2) y
    Zn2 O2 . 1.9310(10) y
    Zn2 O3 . 1.9147(9) y
    Zn2 O4 . 1.9401(9) y
    Zn2 N2 . 2.1358(11) y
    Zn3 O1 3_666 1.9646(9) y
    Zn3 O3 3_666 1.9681(9) y
    Zn3 O4 . 1.9512(9) y
    Zn3 Br2 . 2.3722(2) y
    O1 Zn3 3_666 1.9646(9) ?
    O1 C1 . 1.4314(15) ?
    O2 H2 . 0.69(2) ?
    O3 Zn3 3_666 1.9682(9) ?
    O3 H3 . 0.73(2) ?
    O4 C10 . 1.4227(15) ?
    N1 C4 . 1.4867(17) ?
    N1 C5 . 1.4930(19) ?
    N1 C9 . 1.4940(17) ?
    N2 C13 . 1.4876(17) ?
    N2 C14 . 1.4892(17) ?
    N2 C18 . 1.4907(17) ?
    C1 C2 . 1.531(2) ?
    C1 C3 . 1.530(2) ?
    C1 C4 . 1.5425(19) ?
    C2 H2A . 0.9800 ?
    C2 H2B . 0.9800 ?
    C2 H2C . 0.9800 ?
    C3 H3A . 0.9800 ?
    C3 H3B . 0.9800 ?
    C3 H3C . 0.9800 ?
    C4 H4A . 0.9900 ?
    C4 H4B . 0.9900 ?
    C5 H5A . 0.9900 ?
    C5 H5B . 0.9900 ?
    C5 C6 . 1.516(2) ?
    C6 H6A . 0.9900 ?
    C6 H6B . 0.9900 ?
    C6 C7 . 1.520(2) ?
    C7 H7A . 0.9900 ?
    C7 H7B . 0.9900 ?
    C7 C8 . 1.524(2) ?
    C8 H8A . 0.9900 ?
    C8 H8B . 0.9900 ?
    C8 C9 . 1.518(2) ?
    C9 H9A . 0.9900 ?
    C9 H9B . 0.9900 ?
    C10 C11 . 1.5265(19) ?
    C10 C12 . 1.5297(18) ?
    C10 C13 . 1.5396(18) ?
    C11 H11A . 0.9800 ?
    C11 H11B . 0.9800 ?
    C11 H11C . 0.9800 ?
    C12 H12A . 0.9800 ?
    C12 H12B . 0.9800 ?
    C12 H12C . 0.9800 ?
    C13 H13A . 0.9900 ?
    C13 H13B . 0.9900 ?
    C14 H14A . 0.9900 ?
    C14 H14B . 0.9900 ?
    C14 C15 . 1.517(2) ?
    C15 H15A . 0.9900 ?
    C15 H15B . 0.9900 ?
    C15 C16 . 1.525(2) ?
    C16 H16A . 0.9900 ?
    C16 H16B . 0.9900 ?
    C16 C17 . 1.522(2) ?
    C17 H17A . 0.9900 ?
    C17 H17B . 0.9900 ?
    C17 C18 . 1.520(2) ?
    C18 H18A . 0.9900 ?
    C18 H18B . 0.9900 ?
    O5 C19 . 1.177(2) ?
    C19 C20 . 1.532(5) ?
    C19 C20A . 1.623(5) ?
    C19 C21 . 1.491(2) ?
    C20 H20A . 0.9800 ?
    C20 H20B . 0.9800 ?
    C20 H20C . 0.9800 ?
    C20A H20D . 0.9800 ?
    C20A H20E . 0.9800 ?
    C20A H20F . 0.9800 ?
    C21 H21A . 0.9800 ?
    C21 H21B . 0.9800 ?
    C21 H21C . 0.9800 ?
loop_
    _geom_angle_atom_site_label_1
    _geom_angle_atom_site_label_2
    _geom_angle_atom_site_label_3
    _geom_angle_site_symmetry_1
    _geom_angle_site_symmetry_3
    _geom_angle
    _geom_angle_publ_flag
    O1 Zn1 Br1 . . 114.12(3) y
    O1 Zn1 N1 . . 88.54(4) y
    O2 Zn1 Br1 . . 110.82(3) y
    O2 Zn1 O1 . . 111.19(4) y
    O2 Zn1 N1 . . 116.18(4) y
    N1 Zn1 Br1 . . 114.35(3) y
    O2 Zn2 O4 . . 116.23(4) y
    O2 Zn2 N2 . . 110.18(4) y
    O3 Zn2 O2 . . 108.79(4) y
    O3 Zn2 O4 . . 120.54(4) y
    O3 Zn2 N2 . . 112.11(4) y
    O4 Zn2 N2 . . 86.91(4) y
    O1 Zn3 Br2 3_666 . 118.00(3) y
    O1 Zn3 O3 3_666 3_666 106.38(4) y
    O3 Zn3 Br2 3_666 . 111.70(3) y
    O4 Zn3 Br2 . . 117.11(3) y
    O4 Zn3 O1 . 3_666 105.41(4) y
    O4 Zn3 O3 . 3_666 95.52(4) y
    Zn1 O1 Zn3 . 3_666 118.87(5) y
    Zn1 O2 Zn2 . . 123.95(5) y
    Zn2 O3 Zn3 . 3_666 133.08(5) y
    Zn2 O4 Zn3 . . 120.17(4) y
    C1 O1 Zn1 . . 111.77(7) ?
    C1 O1 Zn3 . 3_666 125.97(8) ?
    Zn1 O2 H2 . . 109(2) ?
    Zn2 O2 H2 . . 117(2) ?
    Zn2 O3 H3 . . 110.4(15) ?
    Zn3 O3 H3 3_666 . 116.5(15) ?
    C10 O4 Zn2 . . 112.67(7) ?
    C10 O4 Zn3 . . 126.68(8) ?
    C4 N1 Zn1 . . 99.33(7) ?
    C4 N1 C5 . . 110.31(11) ?
    C4 N1 C9 . . 108.46(11) ?
    C5 N1 Zn1 . . 118.32(9) ?
    C5 N1 C9 . . 108.44(11) ?
    C9 N1 Zn1 . . 111.39(8) ?
    C13 N2 Zn2 . . 101.16(8) ?
    C13 N2 C14 . . 108.49(10) ?
    C13 N2 C18 . . 111.17(11) ?
    C14 N2 Zn2 . . 111.77(8) ?
    C14 N2 C18 . . 108.80(11) ?
    C18 N2 Zn2 . . 115.13(9) ?
    O1 C1 C2 . . 110.84(11) ?
    O1 C1 C3 . . 109.26(11) ?
    O1 C1 C4 . . 107.39(10) ?
    C2 C1 C4 . . 104.92(11) ?
    C3 C1 C2 . . 109.51(12) ?
    C3 C1 C4 . . 114.85(12) ?
    C1 C2 H2A . . 109.5 ?
    C1 C2 H2B . . 109.5 ?
    C1 C2 H2C . . 109.5 ?
    H2A C2 H2B . . 109.5 ?
    H2A C2 H2C . . 109.5 ?
    H2B C2 H2C . . 109.5 ?
    C1 C3 H3A . . 109.5 ?
    C1 C3 H3B . . 109.5 ?
    C1 C3 H3C . . 109.5 ?
    H3A C3 H3B . . 109.5 ?
    H3A C3 H3C . . 109.5 ?
    H3B C3 H3C . . 109.5 ?
    N1 C4 C1 . . 115.86(11) ?
    N1 C4 H4A . . 108.3 ?
    N1 C4 H4B . . 108.3 ?
    C1 C4 H4A . . 108.3 ?
    C1 C4 H4B . . 108.3 ?
    H4A C4 H4B . . 107.4 ?
    N1 C5 H5A . . 109.1 ?
    N1 C5 H5B . . 109.1 ?
    N1 C5 C6 . . 112.41(12) ?
    H5A C5 H5B . . 107.9 ?
    C6 C5 H5A . . 109.1 ?
    C6 C5 H5B . . 109.1 ?
    C5 C6 H6A . . 109.5 ?
    C5 C6 H6B . . 109.5 ?
    C5 C6 C7 . . 110.88(14) ?
    H6A C6 H6B . . 108.1 ?
    C7 C6 H6A . . 109.5 ?
    C7 C6 H6B . . 109.5 ?
    C6 C7 H7A . . 109.8 ?
    C6 C7 H7B . . 109.8 ?
    C6 C7 C8 . . 109.51(12) ?
    H7A C7 H7B . . 108.2 ?
    C8 C7 H7A . . 109.8 ?
    C8 C7 H7B . . 109.8 ?
    C7 C8 H8A . . 109.4 ?
    C7 C8 H8B . . 109.4 ?
    H8A C8 H8B . . 108.0 ?
    C9 C8 C7 . . 111.10(13) ?
    C9 C8 H8A . . 109.4 ?
    C9 C8 H8B . . 109.4 ?
    N1 C9 C8 . . 111.64(12) ?
    N1 C9 H9A . . 109.3 ?
    N1 C9 H9B . . 109.3 ?
    C8 C9 H9A . . 109.3 ?
    C8 C9 H9B . . 109.3 ?
    H9A C9 H9B . . 108.0 ?
    O4 C10 C11 . . 109.87(11) ?
    O4 C10 C12 . . 108.80(10) ?
    O4 C10 C13 . . 107.02(10) ?
    C11 C10 C12 . . 109.57(11) ?
    C11 C10 C13 . . 106.71(10) ?
    C12 C10 C13 . . 114.78(11) ?
    C10 C11 H11A . . 109.5 ?
    C10 C11 H11B . . 109.5 ?
    C10 C11 H11C . . 109.5 ?
    H11A C11 H11B . . 109.5 ?
    H11A C11 H11C . . 109.5 ?
    H11B C11 H11C . . 109.5 ?
    C10 C12 H12A . . 109.5 ?
    C10 C12 H12B . . 109.5 ?
    C10 C12 H12C . . 109.5 ?
    H12A C12 H12B . . 109.5 ?
    H12A C12 H12C . . 109.5 ?
    H12B C12 H12C . . 109.5 ?
    N2 C13 C10 . . 115.14(10) ?
    N2 C13 H13A . . 108.5 ?
    N2 C13 H13B . . 108.5 ?
    C10 C13 H13A . . 108.5 ?
    C10 C13 H13B . . 108.5 ?
    H13A C13 H13B . . 107.5 ?
    N2 C14 H14A . . 109.2 ?
    N2 C14 H14B . . 109.2 ?
    N2 C14 C15 . . 111.98(12) ?
    H14A C14 H14B . . 107.9 ?
    C15 C14 H14A . . 109.2 ?
    C15 C14 H14B . . 109.2 ?
    C14 C15 H15A . . 109.4 ?
    C14 C15 H15B . . 109.4 ?
    C14 C15 C16 . . 111.13(13) ?
    H15A C15 H15B . . 108.0 ?
    C16 C15 H15A . . 109.4 ?
    C16 C15 H15B . . 109.4 ?
    C15 C16 H16A . . 109.7 ?
    C15 C16 H16B . . 109.7 ?
    H16A C16 H16B . . 108.2 ?
    C17 C16 C15 . . 109.80(13) ?
    C17 C16 H16A . . 109.7 ?
    C17 C16 H16B . . 109.7 ?
    C16 C17 H17A . . 109.4 ?
    C16 C17 H17B . . 109.4 ?
    H17A C17 H17B . . 108.0 ?
    C18 C17 C16 . . 111.34(14) ?
    C18 C17 H17A . . 109.4 ?
    C18 C17 H17B . . 109.4 ?
    N2 C18 C17 . . 111.83(12) ?
    N2 C18 H18A . . 109.3 ?
    N2 C18 H18B . . 109.3 ?
    C17 C18 H18A . . 109.3 ?
    C17 C18 H18B . . 109.3 ?
    H18A C18 H18B . . 107.9 ?
    O5 C19 C20 . . 114.2(2) ?
    O5 C19 C20A . . 115.6(2) ?
    O5 C19 C21 . . 125.10(17) ?
    C21 C19 C20 . . 114.9(3) ?
    C21 C19 C20A . . 110.5(2) ?
    C19 C20 H20A . . 109.5 ?
    C19 C20 H20B . . 109.5 ?
    C19 C20 H20C . . 109.5 ?
    H20A C20 H20B . . 109.5 ?
    H20A C20 H20C . . 109.5 ?
    H20B C20 H20C . . 109.5 ?
    C19 C20A H20D . . 109.5 ?
    C19 C20A H20E . . 109.5 ?
    C19 C20A H20F . . 109.5 ?
    H20D C20A H20E . . 109.5 ?
    H20D C20A H20F . . 109.5 ?
    H20E C20A H20F . . 109.5 ?
    C19 C21 H21A . . 109.5 ?
    C19 C21 H21B . . 109.5 ?
    C19 C21 H21C . . 109.5 ?
    H21A C21 H21B . . 109.5 ?
    H21A C21 H21C . . 109.5 ?
    H21B C21 H21C . . 109.5 ?
loop_
    _geom_torsion_atom_site_label_1
    _geom_torsion_atom_site_label_2
    _geom_torsion_atom_site_label_3
    _geom_torsion_atom_site_label_4
    _geom_torsion_site_symmetry_1
    _geom_torsion_site_symmetry_2
    _geom_torsion_site_symmetry_3
    _geom_torsion_site_symmetry_4
    _geom_torsion
    _geom_torsion_publ_flag
    Zn1 O1 C1 C2 . . . . -143.25(10) ?
    Zn1 O1 C1 C3 . . . . 95.97(10) ?
    Zn1 O1 C1 C4 . . . . -29.18(13) ?
    Zn1 N1 C4 C1 . . . . -38.23(13) ?
    Zn1 N1 C5 C6 . . . . -69.58(14) ?
    Zn1 N1 C9 C8 . . . . 73.40(13) ?
    Zn2 O4 C10 C11 . . . . -152.00(8) ?
    Zn2 O4 C10 C12 . . . . 88.05(11) ?
    Zn2 O4 C10 C13 . . . . -36.51(11) ?
    Zn2 N2 C13 C10 . . . . -32.11(11) ?
    Zn2 N2 C14 C15 . . . . 69.34(13) ?
    Zn2 N2 C18 C17 . . . . -67.74(14) ?
    Zn3 O1 C1 C2 3_666 . . . 57.94(15) ?
    Zn3 O1 C1 C3 3_666 . . . -62.83(13) ?
    Zn3 O1 C1 C4 3_666 . . . 172.01(8) ?
    Zn3 O4 C10 C11 . . . . 36.06(13) ?
    Zn3 O4 C10 C12 . . . . -83.89(12) ?
    Zn3 O4 C10 C13 . . . . 151.55(8) ?
    O1 C1 C4 N1 . . . . 47.91(16) ?
    O4 C10 C13 N2 . . . . 47.33(14) ?
    N1 C5 C6 C7 . . . . -57.60(16) ?
    N2 C14 C15 C16 . . . . 57.53(16) ?
    C2 C1 C4 N1 . . . . 165.89(12) ?
    C3 C1 C4 N1 . . . . -73.82(15) ?
    C4 N1 C5 C6 . . . . 177.10(12) ?
    C4 N1 C9 C8 . . . . -178.28(12) ?
    C5 N1 C4 C1 . . . . 86.76(14) ?
    C5 N1 C9 C8 . . . . -58.48(15) ?
    C5 C6 C7 C8 . . . . 54.13(18) ?
    C6 C7 C8 C9 . . . . -54.74(17) ?
    C7 C8 C9 N1 . . . . 58.21(16) ?
    C9 N1 C4 C1 . . . . -154.62(12) ?
    C9 N1 C5 C6 . . . . 58.46(15) ?
    C11 C10 C13 N2 . . . . 164.92(11) ?
    C12 C10 C13 N2 . . . . -73.49(14) ?
    C13 N2 C14 C15 . . . . -179.96(11) ?
    C13 N2 C18 C17 . . . . 178.00(12) ?
    C14 N2 C13 C10 . . . . -149.80(11) ?
    C14 N2 C18 C17 . . . . 58.59(16) ?
    C14 C15 C16 C17 . . . . -53.46(18) ?
    C15 C16 C17 C18 . . . . 53.38(19) ?
    C16 C17 C18 N2 . . . . -57.19(17) ?
    C18 N2 C13 C10 . . . . 90.61(13) ?
    C18 N2 C14 C15 . . . . -58.90(15) ?
loop_
    _geom_hbond_atom_site_label_D
    _geom_hbond_atom_site_label_H
    _geom_hbond_atom_site_label_A
    _geom_hbond_site_symmetry_A
    _geom_hbond_distance_DH
    _geom_hbond_distance_HA
    _geom_hbond_distance_DA
    _geom_hbond_angle_DHA
    O2 H2 O5 . 0.69(2) 2.23(2) 2.9036(15) 166(3)
_shelx_space_group_comment
;
The symmetry employed for this shelxl refinement is uniquely defined
by the following loop, which should always be used as a source of
symmetry information in preference to the above space-group names.
They are only intended as comments.
;
_shelx_estimated_absorpt_T_min     0.393
_shelx_estimated_absorpt_T_max     0.550
_shelx_hkl_file
;
   2   0   0  509.75   22.30
   2   0   0  500.15   22.30
  -2   0   0  509.55   22.40
  -2   0   0  482.65   22.30
  -2   0   0  494.75   22.30
   2   0   0  477.65   22.40
   2   0   0  504.85   22.30
   3   0   0   -0.20    0.50
   3   0   0    0.20    0.70
   3   0   0    1.10    0.50
   3   0   0    0.90    0.40
  -3   0   0    0.50    0.50
  -3   0   0   -0.10    0.40
  -4   0   0 1380.96   62.69
   4   0   0 1354.06   62.89
   4   0   0 1394.26   62.69
   4   0   0 1425.56   62.69
   4   0   0 1454.05   62.69
  -4   0   0 1396.56   62.69
   5   0   0    1.60    1.20
  -5   0   0    0.50    0.80
   5   0   0    1.80    0.90
   5   0   0    2.70    0.80
   5   0   0    2.10    0.80
   6   0   0  178.38    8.30
   6   0   0  187.68    8.30
   6   0   0  165.38    8.80
   6   0   0  180.38    8.20
  -6   0   0  177.18    8.30
   6   0   0  165.68    8.70
   7   0   0    1.10    1.10
  -7   0   0   -0.10    1.20
   7   0   0   -0.80    1.80
   7   0   0    1.00    1.70
   7   0   0    1.60    1.10
   7   0   0    0.50    1.20
   8   0   0  256.87   12.00
   8   0   0  251.67   12.90
   8   0   0  282.07   12.10
  -8   0   0  253.47   12.10
   8   0   0  255.87   13.00
   8   0   0  246.58   12.10
   9   0   0    0.10    1.50
  -9   0   0    0.90    1.60
   9   0   0   -0.10    2.30
   9   0   0    0.70    2.50
   9   0   0    0.60    1.50
   9   0   0   -0.50    1.40
   9   0   0   -1.00    2.40
  10   0   0  475.05   21.50
  10   0   0  436.76   22.40
  10   0   0  448.06   21.50
  10   0   0  496.05   22.40
  10   0   0  436.46   22.40
 -10   0   0  473.15   21.70
  10   0   0  509.05   21.70
  11   0   0    3.20    1.90
  11   0   0    1.30    3.40
  11   0   0   -0.50    3.20
  11   0   0    4.70    2.80
 -11   0   0    3.60    2.30
  12   0   0 1956.20   92.89
  12   0   0 2068.79   92.69
  12   0   0 2073.99   93.69
  12   0   0 2068.69   93.69
 -12   0   0 2155.18   92.89
  13   0   0   -1.10    4.10
  13   0   0    1.70    2.20
 -13   0   0    2.70    2.80
  13   0   0    2.00    4.20
  13   0   0    4.70    2.30
  14   0   0   42.90    5.90
  14   0   0   47.30    6.00
 -14   0   0   50.69    4.40
  15   0   0    0.00    5.10
  16   0   0  276.87   17.70
  16   0   0  299.47   18.20
   1  -1   0   -0.10    0.10
   1  -1   0    0.00    0.10
   1  -1   0    0.50    0.30
   1   1   0    0.10    0.10
   2  -1   0  179.98    7.90
   2  -1   0  164.18    8.00
   2  -1   0  180.88    7.80
  -2  -1   0  165.18    7.80
  -2  -1   0  185.38    7.90
   2  -1   0  171.78    7.90
   2   1   0  175.48    7.90
   2   1   0  173.68    8.00
   2   1   0  170.98    7.80
   2   1   0  176.68    7.90
  -2   1   0  170.08    7.90
  -2   1   0  174.48    8.00
  -2   1   0  167.28    7.90
  -2   1   0  169.28    7.80
   3  -1   0 1105.09   50.99
   3  -1   0 1145.99   50.99
  -3  -1   0 1131.69   50.79
   3  -1   0 1173.28   50.79
  -3   1   0 1128.49   50.89
  -3   1   0 1131.59   50.89
  -3   1   0 1138.09   50.79
   3   1   0 1065.19   50.99
   3   1   0 1161.28   50.89
   3   1   0 1177.38   50.79
   4  -1   0   15.40    1.30
   4  -1   0   12.60    1.40
   4  -1   0   14.30    1.30
   4  -1   0   14.10    1.70
   4  -1   0   15.20    1.20
  -4  -1   0   15.30    1.30
   4   1   0   13.20    1.50
   4   1   0   14.90    1.20
   4   1   0   14.10    1.30
  -4   1   0   15.00    1.40
   4   1   0   14.20    1.50
  -4   1   0   13.90    1.30
   5  -1   0 4789.12  214.58
   5   1   0 4562.54  213.68
  -5   1   0 4732.53  214.38
   5   1   0 4738.03  214.38
   6  -1   0   20.60    1.80
   6  -1   0   16.70    2.00
  -6  -1   0   19.70    1.90
   6  -1   0   14.40    1.90
   6  -1   0   19.80    1.90
   6  -1   0   17.50    1.80
   6   1   0   18.70    1.70
   6   1   0   21.20    2.20
  -6   1   0   19.50    1.60
   6   1   0   19.40    2.20
   6   1   0   20.70    1.90
  -7  -1   0 1466.25   66.19
   7  -1   0 1511.65   66.19
   7  -1   0 1422.36   66.59
   7  -1   0 1567.94   66.29
   7  -1   0 1409.56   66.19
   7  -1   0 1573.24   67.09
   7  -1   0 1405.66   66.59
   7   1   0 1429.26   66.29
   7   1   0 1511.75   66.19
   7   1   0 1545.25   66.19
  -7   1   0 1441.76   66.19
   7   1   0 1422.36   66.59
   8  -1   0   79.89    4.10
   8  -1   0   79.19    5.60
   8  -1   0   63.89    3.90
  -8  -1   0   67.59    4.20
   8  -1   0   73.59    3.90
   8  -1   0   66.39    5.30
   8  -1   0   66.69    5.10
   8   1   0   73.99    4.00
  -8   1   0   70.89    4.30
   8   1   0   66.69    4.30
   8   1   0   68.29    4.10
   8   1   0   68.99    5.30
   8   1   0   61.89    5.40
   9  -1   0   54.89    3.70
   9  -1   0   65.49    4.00
   9  -1   0   58.79    5.30
   9  -1   0   65.69    5.60
   9  -1   0   54.89    5.40
   9  -1   0   56.99    3.70
  -9   1   0   59.39    4.20
   9   1   0   62.09    5.50
   9   1   0   52.99    4.10
   9   1   0   68.89    5.10
   9   1   0   55.19    5.50
   9   1   0   59.69    3.90
   9   1   0   56.49    3.80
  10  -1   0   80.69    6.10
  10  -1   0   62.29    4.20
  10  -1   0   58.69    4.00
  10  -1   0   61.79    6.10
  10  -1   0   61.49    6.00
 -10  -1   0   61.69    4.60
  10   1   0   57.89    6.00
  10   1   0   61.29    4.30
  10   1   0   71.79    5.40
 -10   1   0   56.99    4.60
  10   1   0   54.49    4.50
  10   1   0   58.69    6.10
  10   1   0   58.49    4.50
  11  -1   0  493.65   22.70
  11  -1   0  463.85   21.60
 -11  -1   0  498.85   21.90
  11  -1   0  464.85   22.80
  11  -1   0  442.66   22.80
 -11   1   0  486.15   22.00
  11   1   0  458.55   22.90
  11   1   0  485.85   22.30
  11   1   0  442.26   21.90
  11   1   0  485.15   22.90
  11   1   0  462.05   21.90
  12  -1   0   12.40    3.90
  12  -1   0   14.60    4.10
 -12  -1   0    8.40    2.70
  12  -1   0   15.50    2.10
 -12   1   0   11.10    2.80
  12   1   0   12.50    4.10
  12   1   0   10.60    2.50
  12   1   0    8.50    4.10
  12   1   0   12.20    2.20
  13  -1   0   22.40    3.20
  13  -1   0   16.50    4.50
  13  -1   0   27.10    4.80
 -13  -1   0   28.70    3.30
  13   1   0   26.60    5.00
  13   1   0   30.80    3.20
 -13   1   0   29.50    3.40
  13   1   0   23.00    2.50
  13   1   0   28.50    5.00
  14  -1   0   99.29   10.00
  14  -1   0   98.59    9.80
 -14   1   0  111.19    7.50
  14   1   0  108.69    9.80
  14   1   0  108.69   10.10
  15  -1   0  111.19   11.10
  15  -1   0  110.59   12.50
  15   1   0  112.79   11.00
 -15   1   0  126.19    8.50
  16  -1   0   11.50    7.40
  16  -1   0   13.40    6.20
  16  -1   0   10.20    5.80
  16   1   0   -0.20    5.80
  16   1   0   13.70    6.30
   1  -2   0  268.67   12.30
  -1  -2   0  271.37   12.30
  -1  -2   0  271.37   12.30
   1  -2   0  261.67   12.40
  -1  -2   0  299.97   12.50
   1  -2   0  262.57   12.30
  -1   2   0  278.07   12.30
   1   2   0  277.37   12.40
   1   2   0  266.67   12.30
  -1   2   0  274.97   12.30
  -1   2   0  270.07   12.30
  -1   2   0  271.97   12.60
  -2  -2   0  195.48    8.80
   2  -2   0  185.68    8.70
   2  -2   0  200.08    9.20
   2  -2   0  195.68    8.70
   2  -2   0  198.78    8.70
  -2  -2   0  184.38    8.70
   2  -2   0  188.78    8.80
   2  -2   0  195.38    8.60
  -2   2   0  188.08    8.60
   2   2   0  185.08    8.70
  -2   2   0  190.48    8.70
  -2   2   0  195.68    8.80
  -2   2   0  187.88    8.70
   2   2   0  191.08    8.80
   2   2   0  191.48    8.60
   3  -2   0   26.50    1.40
   3  -2   0   26.70    2.60
   3  -2   0   24.00    1.70
   3  -2   0   24.70    1.90
  -3  -2   0   21.30    1.90
  -3  -2   0   24.60    1.40
   3  -2   0   25.50    1.60
   3   2   0   25.60    2.00
   3   2   0   26.60    1.40
   3   2   0   24.30    1.50
  -3   2   0   27.10    1.90
   3   2   0   24.40    1.80
  -3   2   0   24.20    1.40
  -3   2   0   23.80    1.60
   3   2   0   24.10    1.60
  -3   2   0   24.40    1.50
  -4  -2   0   21.30    1.50
   4  -2   0   18.90    1.50
   4  -2   0   26.90    1.70
   4  -2   0   20.30    2.10
   4  -2   0   22.00    1.90
   4   2   0   22.90    2.30
   4   2   0   21.10    1.40
   4   2   0   22.90    1.90
  -4   2   0   20.70    1.50
   4   2   0   25.50    1.70
   4   2   0   18.90    1.70
  -4   2   0   22.80    1.70
  -4   2   0   23.00    1.80
   5  -2   0   12.10    1.20
   5  -2   0   10.10    1.00
   5  -2   0   13.30    1.70
  -5  -2   0   11.60    1.10
   5  -2   0   10.20    0.90
   5  -2   0    8.80    1.40
   5  -2   0   10.60    2.00
   5   2   0   11.30    1.10
  -5   2   0    9.70    1.20
   5   2   0   10.70    1.40
   5   2   0    9.60    1.00
  -5   2   0    7.70    1.00
   5   2   0   11.80    1.30
   5   2   0   10.50    1.60
   6  -2   0    2.90    1.90
   6  -2   0    4.20    0.90
   6  -2   0    2.60    1.60
   6  -2   0    2.90    0.80
  -6  -2   0    2.40    1.00
   6  -2   0    4.30    1.40
   6   2   0    5.20    0.90
   6   2   0    4.30    1.70
  -6   2   0    2.20    0.90
   6   2   0    2.80    1.00
   6   2   0    1.60    1.30
  -6   2   0    3.10    1.10
   6   2   0    1.90    1.10
   7  -2   0   -1.70    1.90
   7  -2   0    0.70    1.70
   7  -2   0    0.80    1.00
  -7  -2   0    0.60    1.10
   7  -2   0    0.40    0.90
   7  -2   0   -2.10    1.90
   7  -2   0    1.10    1.10
   7   2   0    0.20    1.00
  -7   2   0   -1.10    1.30
   7   2   0    0.80    1.10
   7   2   0   -0.50    1.20
   7   2   0   -0.20    1.40
   7   2   0    0.00    1.80
   8  -2   0   37.90    4.10
   8  -2   0   42.90    4.90
   8  -2   0   48.20    2.90
   8  -2   0   41.00    2.80
   8  -2   0   46.70    4.50
  -8  -2   0   47.80    3.20
   8  -2   0   53.49    3.20
   8   2   0   45.20    3.20
   8   2   0   41.60    4.60
   8   2   0   34.20    3.20
   8   2   0   43.70    3.60
   8   2   0   42.10    2.90
  -8   2   0   39.30    3.90
   9  -2   0   76.09    6.10
   9  -2   0   93.69    6.50
   9  -2   0   69.29    5.90
   9  -2   0   85.39    4.50
   9  -2   0   79.09    4.40
   9  -2   0   89.59    4.90
  -9  -2   0   78.29    4.80
   9   2   0   98.09    7.90
   9   2   0   79.29    6.20
   9   2   0   78.09    4.90
   9   2   0   84.89    6.40
   9   2   0   79.59    4.60
   9   2   0   86.59    5.70
   9   2   0   75.39    4.80
   9   2   0   78.49    5.10
  -9   2   0   83.09    5.10
  10  -2   0  281.87   13.00
  10  -2   0  275.47   14.10
  10  -2   0  282.97   14.40
  10  -2   0  271.57   12.80
  10  -2   0  268.37   14.20
 -10  -2   0  280.67   13.20
  10   2   0  292.77   13.70
 -10   2   0  281.67   13.40
  10   2   0  260.77   14.30
  10   2   0  263.27   14.30
  10   2   0  270.67   13.40
  10   2   0  299.37   13.20
  10   2   0  252.97   13.10
  10   2   0  300.47   16.00
  11  -2   0   10.90    3.30
  11  -2   0   15.20    3.60
  11  -2   0    7.90    2.10
  11  -2   0   10.80    1.60
 -11  -2   0    9.20    2.30
  11  -2   0   10.60    3.40
  11   2   0   12.20    3.70
  11   2   0   13.30    2.60
 -11   2   0    8.60    2.50
  11   2   0   13.00    2.60
  11   2   0    8.90    3.60
  11   2   0    9.30    1.90
  12  -2   0  115.49    8.80
  12  -2   0  114.99    9.10
 -12  -2   0  134.09    7.30
  12   2   0  128.69    7.10
  12   2   0  120.09    9.30
  12   2   0  118.69    7.40
  12   2   0  114.29    6.40
  12   2   0  116.19    9.20
 -12   2   0  119.39    7.40
  13  -2   0  189.98   12.10
  13  -2   0  186.18   12.20
  13   2   0  193.88   10.40
  13   2   0  193.08   12.50
  13   2   0  188.38   12.10
 -13   2   0  205.58   10.70
  14  -2   0   18.70    5.10
  14  -2   0   14.50    4.90
  14   2   0   13.20    4.90
  14   2   0   14.80    5.20
 -14   2   0   26.90    3.70
  15  -2   0   70.69    8.90
  15  -2   0   87.89    9.80
  15  -2   0   83.69   10.10
  15   2   0   76.79   11.60
  15   2   0   86.99   10.50
 -15   2   0   78.89    7.40
  16  -2   0   -7.40    7.20
  16  -2   0    1.80    5.70
  16  -2   0    2.40    5.60
  16   2   0    7.80    5.90
 -16   2   0    6.40    4.30
  16   2   0    2.60    5.90
   0  -3   0    0.70    0.50
   0  -3   0    0.50    0.60
   0  -3   0    1.00    0.50
   0  -3   0    0.30    0.30
   0   3   0    1.20    0.70
   0   3   0    0.70    0.40
   0   3   0    0.50    0.50
   0   3   0    0.40    0.50
   1  -3   0  281.27   13.00
   1  -3   0  289.67   13.20
   1  -3   0  267.57   13.00
  -1  -3   0  284.87   13.00
   1  -3   0  292.27   12.90
  -1  -3   0  284.97   13.00
  -1  -3   0  288.67   13.10
  -1   3   0  301.97   12.90
  -1   3   0  299.17   13.00
   1   3   0  280.47   13.00
   1   3   0  278.07   13.00
  -1   3   0  280.47   12.90
   1   3   0  289.87   13.00
  -1   3   0  277.37   13.00
  -1   3   0  277.17   13.30
   2  -3   0   19.80    1.80
   2  -3   0   21.20    1.60
   2  -3   0   20.70    1.30
  -2  -3   0   18.20    1.70
   2  -3   0   20.20    2.20
  -2  -3   0   21.10    1.40
   2  -3   0   19.90    1.40
  -2   3   0   27.20    1.70
  -2   3   0   20.50    1.20
   2   3   0   18.20    1.60
   2   3   0   20.70    1.20
   2   3   0   23.90    2.10
  -2   3   0   23.80    1.30
  -2   3   0   22.10    1.40
   2   3   0   19.80    1.40
  -2   3   0   22.50    1.40
   3  -3   0  230.98   11.30
   3  -3   0  243.48   10.60
   3  -3   0  225.18   10.80
  -3  -3   0  232.68   10.60
   3  -3   0  243.68   10.50
  -3  -3   0  233.18   10.80
   3  -3   0  215.48   10.70
  -3   3   0  236.38   10.80
   3   3   0  244.58   10.80
  -3   3   0  230.58   10.60
   3   3   0  232.78   10.80
   3   3   0  228.68   10.60
   3   3   0  227.98   10.50
  -3   3   0  226.88   10.60
  -3   3   0  235.78   10.50
   4  -3   0    2.30    1.00
   4  -3   0    3.30    1.50
   4  -3   0    4.00    0.80
   4  -3   0    3.10    0.90
   4  -3   0    3.90    0.60
  -4  -3   0    4.10    1.10
   4  -3   0    6.30    0.90
  -4   3   0    4.20    0.90
  -4   3   0    2.70    1.10
   4   3   0    2.10    1.10
   4   3   0    2.80    1.30
   4   3   0    4.10    0.80
  -4   3   0    3.60    1.00
  -4   3   0    3.90    0.60
   4   3   0    4.60    0.60
   4   3   0    4.60    0.90
   5  -3   0 3801.42  160.68
   5  -3   0 3377.76  160.88
   5  -3   0 3821.92  161.48
   5   3   0 3618.84  160.68
   5   3   0 3352.76  160.98
  -6  -3   0   20.60    2.00
   6  -3   0   21.00    2.20
   6  -3   0   24.50    2.10
   6  -3   0   25.70    2.70
   6  -3   0   24.10    1.60
   6  -3   0   25.60    1.80
   6  -3   0   25.60    2.90
   6   3   0   23.40    2.20
   6   3   0   22.30    2.10
   6   3   0   22.40    1.80
   6   3   0   24.40    2.10
   6   3   0   18.70    2.30
  -6   3   0   22.30    1.90
  -6   3   0   17.60    1.70
   7  -3   0 2483.85  106.19
   7  -3   0 2305.67  106.69
   7  -3   0 2267.07  106.59
  -7  -3   0 2332.17  106.19
   7  -3   0 2537.35  106.29
   7  -3   0 2559.74  107.29
   7  -3   0 2287.07  106.09
   7   3   0 2634.64  107.29
  -7   3   0 2333.87  106.19
  -7   3   0 2366.36  106.29
   7   3   0 2408.16  106.19
   7   3   0 2329.47  106.49
   7   3   0 2048.90  106.99
   7   3   0 2500.25  106.29
   7   3   0 2203.68  106.29
   8  -3   0  388.66   18.60
   8  -3   0  433.86   20.10
   8  -3   0  441.36   19.00
   8  -3   0  444.16   18.80
   8  -3   0  393.86   19.50
  -8  -3   0  397.66   18.80
   8  -3   0  393.46   19.30
   8   3   0  378.16   18.80
   8   3   0  451.45   20.30
   8   3   0  423.86   18.80
   8   3   0  394.96   19.10
   8   3   0  426.16   18.90
   8   3   0  385.46   19.60
  -8   3   0  406.76   19.00
   9  -3   0 1064.29   49.40
   9  -3   0 1149.48   49.90
   9  -3   0 1051.09   48.50
   9  -3   0 1006.90   49.30
   9  -3   0 1142.59   48.70
  -9  -3   0 1082.49   48.70
   9   3   0 1058.09   49.00
  -9   3   0 1054.59   48.80
   9   3   0 1041.40   49.50
   9   3   0 1045.70   48.70
   9   3   0 1137.09   48.70
   9   3   0 1139.39   50.09
  10  -3   0   57.69    5.80
 -10  -3   0   67.59    4.60
  10  -3   0   54.69    4.20
  10  -3   0   73.89    6.70
  10  -3   0   61.89    6.30
  10   3   0   69.49    4.10
  10   3   0   67.49    4.90
  10   3   0   65.79    5.10
 -10   3   0   61.99    5.00
  10   3   0   64.39    4.20
  10   3   0   63.09    6.40
  10   3   0   67.69    6.60
  11  -3   0   22.80    2.40
  11  -3   0   24.40    4.00
  11  -3   0   20.90    4.10
  11  -3   0   18.50    3.60
  11   3   0   15.20    3.90
 -11   3   0   16.80    2.90
  11   3   0   27.20    2.90
  11   3   0   14.60    3.70
  11   3   0   24.50    2.70
  12  -3   0   42.50    5.10
  12  -3   0   38.70    4.70
  12   3   0   43.90    4.20
 -12   3   0   47.00    3.80
  12   3   0   29.10    4.70
  12   3   0   39.30    5.20
  13  -3   0   52.99    5.70
  13  -3   0   49.40    5.70
 -13   3   0   51.59    4.50
  13   3   0   58.89    6.20
  13   3   0   58.69    5.90
  13   3   0   50.49    6.00
  14  -3   0   48.00    6.10
  14  -3   0   44.60    5.70
  14  -3   0   52.19    7.60
  14   3   0   45.10    5.00
  14   3   0   36.10    5.70
 -14   3   0   46.30    4.50
  14   3   0   41.80    6.20
  15  -3   0   85.39    9.70
  15  -3   0   89.99    9.50
  15  -3   0  100.59   10.40
  15   3   0   65.89    7.70
  15   3   0   90.39   10.80
 -15   3   0   89.69    7.80
  16  -3   0   26.60    6.60
  16  -3   0   21.80    8.00
 -16   3   0   28.50    4.50
  16   3   0   34.10    6.60
  16   3   0   34.60    9.30
   0  -4   0 1234.48   54.79
   0  -4   0 1226.98   54.69
   0  -4   0 1150.08   54.59
   0   4   0 1264.07   54.59
   0   4   0 1300.97   54.69
   0   4   0 1220.38   54.89
   0   4   0 1131.09   54.59
   1  -4   0   44.20    2.30
  -1  -4   0   39.60    2.50
   1  -4   0   43.70    2.50
   1  -4   0   42.50    2.50
  -1  -4   0   42.10    2.40
   1   4   0   44.50    2.50
   1   4   0   42.60    2.50
  -1   4   0   40.20    2.30
   1   4   0   42.70    2.40
  -1   4   0   39.90    3.00
  -1   4   0   43.60    2.40
   2  -4   0 1885.71   94.59
   2  -4   0 2033.30   94.49
  -2  -4   0 2094.19   94.79
  -2  -4   0 2214.38   94.59
   2  -4   0 2257.57   94.99
  -2   4   0 2104.99   94.49
   2   4   0 2172.68   94.79
  -2   4   0 2127.89   95.09
   3  -4   0 1016.10   46.80
   3  -4   0 1082.09   46.70
   3  -4   0 1114.39   47.50
  -3  -4   0 1066.59   46.90
   3  -4   0  989.40   46.90
   3  -4   0  996.20   47.10
  -3  -4   0 1013.00   46.80
   3   4   0 1002.20   46.80
  -3   4   0 1034.90   46.90
  -3   4   0  996.30   46.80
   3   4   0 1161.88   47.40
  -3   4   0 1014.00   46.60
   3   4   0 1034.60   46.90
   3   4   0  996.60   46.70
  -3   4   0 1042.60   46.70
   3   4   0 1118.19   46.70
   4  -4   0 1026.80   49.10
   4  -4   0 1134.19   48.90
   4  -4   0 1073.49   49.20
   4  -4   0 1142.69   49.80
  -4  -4   0 1153.88   49.20
   4  -4   0 1165.48   48.90
  -4   4   0 1112.49   49.20
   4   4   0 1150.88   49.10
  -4   4   0 1063.69   49.00
   4   4   0 1160.78   49.20
  -4   4   0 1046.30   48.90
   4   4   0 1027.70   49.30
  -4   4   0 1018.90   49.00
   4   4   0 1093.99   48.90
   4   4   0 1026.70   49.00
   4   4   0 1083.79   49.20
   5  -4   0  403.36   18.90
   5  -4   0  426.56   18.50
   5  -4   0  440.06   18.50
   5  -4   0  391.76   18.70
  -5  -4   0  436.26   18.90
   5  -4   0  428.06   19.60
   5   4   0  368.96   19.00
  -5   4   0  398.66   18.60
   5   4   0  402.86   19.30
   5   4   0  397.76   18.60
   5   4   0  401.66   18.90
  -5   4   0  393.66   18.40
  -5   4   0  422.46   18.90
  -5   4   0  382.46   18.60
   5   4   0  428.36   18.60
   5   4   0  415.26   18.50
   6  -4   0  227.48    9.90
   6  -4   0  231.28    9.90
   6  -4   0  209.38    9.70
   6  -4   0  205.38   10.50
   6  -4   0  198.88   10.30
   6  -4   0  215.38   11.30
  -6   4   0  213.08   10.10
   6   4   0  209.98   10.40
   6   4   0  200.08   10.00
  -6   4   0  211.68   10.10
   6   4   0  224.98    9.90
   6   4   0  210.08   10.70
   6   4   0  219.68   10.10
   6   4   0  231.28   10.70
  -6   4   0  205.08    9.90
   7  -4   0  757.92   35.90
   7  -4   0  863.71   36.00
   7  -4   0  779.02   36.60
   7  -4   0  760.82   36.40
   7  -4   0  837.82   36.00
   7  -4   0  850.11   37.30
   7   4   0  764.12   36.40
   7   4   0  762.12   36.70
   7   4   0  820.52   36.10
  -7   4   0  781.02   36.20
   7   4   0  765.82   36.10
   7   4   0  863.21   37.00
   7   4   0  834.82   36.20
  -7   4   0  769.62   36.00
   8  -4   0  473.15   23.50
   8  -4   0  538.85   24.30
   8  -4   0  540.25   22.80
   8  -4   0  493.35   23.30
   8   4   0  484.95   23.30
   8   4   0  517.85   22.80
   8   4   0  513.05   23.00
   8   4   0  473.15   22.80
   8   4   0  468.35   23.70
   8   4   0  538.45   24.00
  -8   4   0  482.95   23.00
   9  -4   0  434.76   21.20
   9  -4   0  420.66   20.60
   9  -4   0  459.75   19.70
   9  -4   0  407.56   20.30
   9   4   0  468.95   21.20
   9   4   0  440.66   19.70
   9   4   0  424.76   20.20
   9   4   0  410.46   19.60
   9   4   0  412.66   20.80
  -9   4   0  418.66   19.90
  10  -4   0 3434.06  143.19
  10  -4   0 3074.69  143.89
  10  -4   0 3341.97  144.39
  10  -4   0 3027.30  143.69
  10   4   0 3117.29  143.99
 -10   4   0 3092.59  143.29
  10   4   0 2966.70  143.49
  10   4   0 3368.56  143.19
  10   4   0 3516.45  144.49
  10   4   0 3040.80  143.09
  11  -4   0   79.19    6.90
  11  -4   0   74.29    7.40
  11  -4   0   99.49    8.00
  11  -4   0   92.39    5.10
  11   4   0  113.59    9.70
  11   4   0   61.79    7.40
 -11   4   0   74.99    5.80
  11   4   0   78.99    5.50
  11   4   0   74.49    6.40
  11   4   0   79.89    4.80
  11   4   0   67.99    7.50
  12  -4   0  475.45   23.30
  12  -4   0  467.15   23.10
  12   4   0  470.75   23.50
 -12   4   0  489.15   22.30
  12   4   0  474.45   22.70
  12   4   0  463.65   23.70
  13  -4   0    6.40    5.70
  13  -4   0   11.30    4.10
  13  -4   0    8.90    4.40
  13   4   0    4.10    4.60
  13   4   0    8.30    3.60
 -13   4   0    8.30    3.20
  13   4   0    7.00    4.20
  14  -4   0    7.60    6.10
  14  -4   0   10.90    4.70
  14  -4   0    8.40    4.60
 -14   4   0   12.10    3.60
  14   4   0    4.00    4.70
  14   4   0    6.90    5.20
  14   4   0   16.10    4.10
  15  -4   0    3.60    6.70
  15  -4   0    8.60    5.30
 -15   4   0    2.60    3.80
  15   4   0    2.50    5.70
  15   4   0    7.00    5.30
  16  -4   0  127.09   15.00
  16  -4   0  106.79   12.10
  16   4   0  126.29   12.30
  16   4   0  109.99   13.00
 -16   4   0  140.09    9.60
   0  -5   0    2.50    0.90
   0  -5   0    2.30    0.90
   0  -5   0    2.10    0.80
   0  -5   0    1.50    0.80
   0   5   0    1.20    1.10
   0   5   0    1.40    0.80
   0   5   0    0.10    0.80
   1  -5   0    7.50    1.40
  -1  -5   0    4.60    1.00
  -1  -5   0    4.20    1.00
   1  -5   0    4.90    0.80
  -1  -5   0    4.30    0.90
   1  -5   0    5.90    1.00
   1  -5   0    3.30    0.90
   1   5   0    3.90    1.00
  -1   5   0    3.50    1.30
   1   5   0    6.00    1.00
  -1   5   0    6.70    1.00
  -1   5   0    4.70    0.90
   1   5   0    4.90    1.10
  -1   5   0    3.50    0.80
   1   5   0    4.10    1.10
   2  -5   0  322.57   14.90
  -2  -5   0  304.07   15.00
   2  -5   0  307.77   14.80
   2  -5   0  331.57   15.30
   2  -5   0  320.57   14.60
  -2  -5   0  331.37   14.80
  -2  -5   0  321.27   14.70
   2   5   0  342.47   15.00
   2   5   0  310.57   14.80
  -2   5   0  318.07   14.90
   2   5   0  303.27   14.80
  -2   5   0  320.37   15.40
  -2   5   0  330.27   14.60
  -2   5   0  319.77   14.60
  -2   5   0  327.37   14.70
  -3  -5   0  366.26   16.80
  -3  -5   0  384.86   16.90
   3  -5   0  354.66   16.90
   3  -5   0  356.96   16.80
   3  -5   0  335.27   17.10
   3  -5   0  378.46   16.70
   3  -5   0  389.26   17.60
  -3   5   0  360.56   16.70
  -3   5   0  370.16   16.70
  -3   5   0  385.26   16.90
   3   5   0  372.56   16.50
   3   5   0  358.06   16.80
  -3   5   0  355.56   16.60
   3   5   0  351.36   17.00
   3   5   0  397.76   17.40
  -3   5   0  375.36   16.80
   4  -5   0  974.80   45.50
   4  -5   0  936.21   45.90
   4  -5   0 1114.99   46.40
   4  -5   0  973.60   45.70
  -4  -5   0 1033.40   45.70
  -4  -5   0 1013.70   45.50
   4  -5   0 1030.90   45.30
   4   5   0 1097.09   45.40
  -4   5   0 1014.70   45.40
  -4   5   0 1051.19   45.70
  -4   5   0  950.30   45.40
   4   5   0 1008.10   45.30
  -4   5   0 1000.10   45.30
   4   5   0 1002.70   45.70
   4   5   0  970.20   45.50
   5  -5   0 1455.95   63.49
  -5  -5   0 1506.35   63.89
   5  -5   0 1361.36   63.69
   5  -5   0 1364.16   63.89
   5  -5   0 1520.65   64.59
   5   5   0 1522.45   63.79
  -5   5   0 1371.56   63.49
   5   5   0 1329.97   63.99
   5   5   0 1396.26   63.89
  -5   5   0 1351.26   63.59
   5   5   0 1414.06   63.49
  -5   5   0 1481.55   63.89
  -5   5   0 1399.56   63.59
   5   5   0 1440.46   63.69
   5   5   0 1360.76   63.59
   6  -5   0    6.50    1.00
   6  -5   0    4.80    1.50
   6  -5   0    7.00    2.50
   6  -5   0    7.10    2.00
   6   5   0    7.20    1.90
   6   5   0    7.30    1.30
  -6   5   0    5.60    1.00
   6   5   0    6.90    1.70
   6   5   0    5.60    1.10
   6   5   0    7.90    1.00
  -6   5   0    4.90    1.40
  -6   5   0    5.00    1.20
  -6   5   0    9.70    1.80
   7  -5   0  947.11   39.30
   7  -5   0  953.00   40.70
   7  -5   0  865.71   39.70
   7  -5   0  845.42   39.90
   7   5   0  908.91   39.50
  -7   5   0  797.32   39.50
  -7   5   0  843.82   39.30
   7   5   0  845.72   39.80
   7   5   0  836.82   39.30
   7   5   0  933.31   40.00
   7   5   0  883.71   39.30
   7   5   0  819.22   40.00
   8  -5   0    8.80    2.60
   8  -5   0    7.00    2.00
   8  -5   0   10.10    1.30
   8  -5   0    7.40    3.10
   8   5   0   15.40    2.70
   8   5   0    5.10    2.30
   8   5   0    7.80    1.30
   8   5   0    8.20    1.40
  -8   5   0    5.30    1.30
   8   5   0    4.90    2.90
  -8   5   0    4.50    1.80
   9  -5   0  911.51   37.80
   9  -5   0  796.02   38.60
   9  -5   0  795.72   38.40
   9  -5   0  893.71   39.40
   9   5   0  809.62   37.80
   9   5   0  776.82   38.80
  -9   5   0  791.82   38.10
   9   5   0  803.52   38.40
   9   5   0  876.71   37.90
   9   5   0  926.71   38.90
  10  -5   0   22.10    3.70
  10  -5   0   34.70    3.20
  10  -5   0   38.50    4.80
  10   5   0   31.50    3.50
  10   5   0   40.20    4.60
 -10   5   0   32.50    3.10
  10   5   0   33.30    3.80
  10   5   0   23.50    2.60
  10   5   0   54.99    5.90
  10   5   0   36.20    2.60
  11  -5   0  169.08   10.20
  11  -5   0  168.38   10.60
  11  -5   0  186.68   11.50
  11  -5   0  184.58    8.90
  11   5   0  168.18    8.90
 -11   5   0  171.88    9.40
  11   5   0  206.58   11.50
  11   5   0  159.28   10.00
  11   5   0  169.58   11.00
  12  -5   0   47.90    4.90
  12  -5   0   42.80    5.20
  12  -5   0   49.50    6.50
  12   5   0   43.60    4.60
  12   5   0   33.20    4.90
  12   5   0   38.40    5.40
 -12   5   0   47.60    4.00
  13  -5   0    1.90    3.90
  13  -5   0    3.90    5.30
  13  -5   0   10.10    4.40
  13   5   0    6.70    4.60
  13   5   0    8.20    3.70
  13   5   0   -1.60    4.70
 -13   5   0    4.90    3.10
  14  -5   0  108.69    9.50
  14  -5   0  112.69   12.50
  14  -5   0  110.09   10.40
  14   5   0  114.29    8.70
 -14   5   0   97.79    8.00
  14   5   0   99.09   10.40
  14   5   0  107.69   10.80
  15  -5   0   14.60    5.60
  15  -5   0   11.50    6.90
  15   5   0   20.30    6.40
 -15   5   0   16.00    4.00
  15   5   0   10.50    5.50
  16  -5   0    7.00    6.00
  16  -5   0   12.60    7.60
  16   5   0   11.70    6.10
  16   5   0   10.10    6.70
 -16   5   0    9.30    4.40
   0  -6   0 1563.94   68.89
   0  -6   0 1466.75   69.09
   0  -6   0 1454.05   68.99
   0  -6   0 1562.34   69.19
   0   6   0 1636.24   69.09
   0   6   0 1531.15   68.89
   0   6   0 1552.44   68.99
   0   6   0 1517.85   69.29
  -1  -6   0    2.10    1.00
  -1  -6   0    3.60    1.00
   1  -6   0    2.00    1.30
   1  -6   0    4.00    0.90
   1  -6   0    3.90    1.10
   1  -6   0    1.90    0.90
  -1  -6   0    2.10    1.10
   1   6   0    2.00    1.20
  -1   6   0    1.70    0.80
   1   6   0    3.60    1.10
   1   6   0    6.60    1.40
  -1   6   0    3.80    1.10
   1   6   0    2.70    0.90
  -1   6   0    2.10    1.60
  -1   6   0    2.90    0.90
  -2  -6   0   61.39    4.10
   2  -6   0   67.29    4.40
  -2  -6   0   67.89    3.70
   2  -6   0   64.49    3.80
   2  -6   0   64.79    3.40
   2  -6   0   59.59    3.80
  -2  -6   0   65.99    3.60
  -2   6   0   62.59    4.70
   2   6   0   64.49    3.80
  -2   6   0   64.89    3.50
  -2   6   0   63.59    3.80
   2   6   0   64.79    3.80
   2   6   0   61.19    3.80
  -2   6   0   65.89    3.60
  -2   6   0   67.79    3.50
  -3  -6   0  521.05   26.40
   3  -6   0  621.34   27.10
   3  -6   0  549.74   26.60
   3  -6   0  584.74   26.10
  -3  -6   0  603.74   26.40
   3  -6   0  558.04   26.40
   3   6   0  554.84   26.40
  -3   6   0  548.05   26.20
  -3   6   0  605.14   26.20
  -3   6   0  588.14   26.20
   3   6   0  568.94   26.40
  -3   6   0  611.54   26.40
   3   6   0  619.04   26.70
   4  -6   0   24.50    2.20
   4  -6   0   30.00    1.90
   4  -6   0   25.80    2.80
   4  -6   0   26.70    3.20
  -4  -6   0   31.20    2.70
   4  -6   0   28.10    3.20
   4   6   0   25.10    2.30
   4   6   0   29.20    1.60
  -4   6   0   28.00    1.70
  -4   6   0   26.80    2.50
   4   6   0   31.00    3.50
  -4   6   0   24.50    1.90
  -4   6   0   26.70    2.30
   4   6   0   26.50    2.90
  -4   6   0   27.80    2.20
   5  -6   0  324.37   15.60
   5  -6   0  282.87   14.40
   5  -6   0  298.97   14.60
   5  -6   0  279.47   15.00
   5  -6   0  321.27   14.10
  -5  -6   0  323.27   14.60
  -5   6   0  308.17   14.60
   5   6   0  309.47   14.70
  -5   6   0  300.87   14.00
   5   6   0  342.37   15.60
   5   6   0  314.27   14.10
   5   6   0  325.47   14.30
  -5   6   0  294.97   14.30
   5   6   0  340.67   14.20
   5   6   0  290.97   14.80
   5   6   0  301.87   14.30
   6  -6   0  205.08   11.00
  -6  -6   0  200.28    9.80
   6  -6   0  185.68    9.60
   6  -6   0  193.38   10.10
   6  -6   0  194.78    9.00
   6  -6   0  185.98   10.50
  -6   6   0  187.78    9.20
   6   6   0  195.38   10.30
  -6   6   0  210.98   10.00
   6   6   0  204.68    9.20
  -6   6   0  189.78    9.50
   6   6   0  198.18    9.40
   6   6   0  210.28    9.50
   6   6   0  192.98   10.00
  -6   6   0  201.98    9.40
   6   6   0  222.28   11.40
   7  -6   0   43.60    5.40
   7  -6   0   31.50    3.30
   7  -6   0   31.50    3.20
   7  -6   0   37.10    4.20
   7   6   0   35.40    3.30
  -7   6   0   38.60    2.50
   7   6   0   36.80    3.20
   7   6   0   31.70    2.70
   7   6   0   41.30    3.40
  -7   6   0   36.50    3.30
   7   6   0   36.50    2.50
   7   6   0   33.20    3.50
   8  -6   0  407.66   19.40
   8  -6   0  359.36   18.00
   8  -6   0  364.26   18.40
   8  -6   0  424.76   17.50
   8   6   0  383.96   18.70
   8   6   0  370.96   18.30
   8   6   0  367.76   17.60
  -8   6   0  363.36   17.50
   8   6   0  411.36   18.20
  -8   6   0  365.76   17.80
   8   6   0  394.16   17.50
   9  -6   0   17.60    1.80
   9  -6   0   16.00    4.00
   9  -6   0   13.70    3.10
   9  -6   0   14.30    2.60
   9  -6   0   23.90    4.30
   9   6   0   10.60    1.60
   9   6   0   13.60    3.10
  -9   6   0   10.40    2.30
   9   6   0   13.80    3.30
   9   6   0   20.00    2.90
   9   6   0   13.80    1.70
  10  -6   0   78.39    8.30
  10  -6   0  104.49    8.50
  10  -6   0   91.89    4.90
  10  -6   0   77.79    6.20
  10  -6   0   79.49    7.20
  10   6   0  101.49    6.80
  10   6   0   80.49    4.90
  10   6   0   76.19    6.60
  10   6   0   86.79    7.50
 -10   6   0   84.09    5.90
  11  -6   0  120.39    6.30
  11  -6   0  106.69    8.70
  11  -6   0  102.79    9.90
  11  -6   0  114.79    7.90
 -11   6   0  117.29    7.30
  11   6   0  101.19    8.00
  11   6   0  106.29    6.30
  11   6   0  144.19    8.60
  11   6   0  112.19    9.10
  12  -6   0  189.58   13.40
  12  -6   0  186.08   12.00
  12  -6   0  204.58   11.40
 -12   6   0  198.58   10.70
  12   6   0  198.48   11.40
  12   6   0  191.98   12.50
  13  -6   0  134.89   12.30
  13  -6   0  133.99    9.50
  13  -6   0  122.39   10.30
  13   6   0  123.79   10.90
 -13   6   0  136.19    8.60
  13   6   0  132.49    9.50
  13   6   0  125.89   10.50
  14  -6   0   89.89    9.70
  14  -6   0   72.89    8.50
  14  -6   0   90.89    8.70
  14   6   0   83.79   10.00
  14   6   0   95.09    8.40
 -14   6   0   86.69    7.40
  14   6   0   63.99    7.50
  15  -6   0   17.20    6.90
  15  -6   0   15.80    6.70
  15   6   0   30.20    6.80
  15   6   0   25.80    5.90
 -15   6   0   28.20    4.40
  16  -6   0   41.70    8.70
  16  -6   0   51.19    7.30
 -16   6   0   44.70    5.50
  16   6   0   48.30    7.80
  16   6   0   35.50    6.90
   0  -7   0    1.50    1.00
   0  -7   0    6.70    1.40
   0  -7   0    1.20    1.20
   0  -7   0    1.40    1.10
   0   7   0    1.40    1.20
   0   7   0    1.60    0.90
   0   7   0    1.00    1.60
   0   7   0    2.00    1.10
  -1  -7   0 1297.87   61.09
   1  -7   0 1375.96   60.89
   1  -7   0 1436.66   61.39
  -1  -7   0 1344.97   60.99
   1  -7   0 1315.47   61.09
   1  -7   0 1344.57   61.09
  -1  -7   0 1358.26   61.09
   1   7   0 1465.65   61.19
  -1   7   0 1428.06   61.09
  -1   7   0 1287.67   60.99
  -1   7   0 1259.07   60.89
   1   7   0 1346.67   60.99
   1   7   0 1443.86   61.09
  -1   7   0 1309.77   61.59
   1   7   0 1325.17   61.29
   2  -7   0 1525.05   63.99
  -2  -7   0 1376.16   63.59
  -2  -7   0 1407.16   62.99
   2  -7   0 1354.46   63.49
  -2  -7   0 1412.06   63.39
   2  -7   0 1350.86   63.49
   2  -7   0 1417.26   63.19
  -2  -7   0 1415.36   63.39
   2   7   0 1389.96   63.39
  -2   7   0 1391.66   63.29
  -2   7   0 1467.45   63.39
  -2   7   0 1343.67   64.09
   2   7   0 1390.36   63.59
   2   7   0 1417.46   63.49
  -2   7   0 1370.46   63.49
  -2   7   0 1512.95   63.29
  -3  -7   0  148.79    8.70
   3  -7   0  158.98    8.40
  -3  -7   0  166.58    8.00
   3  -7   0  174.78    9.10
   3  -7   0  152.18    8.30
  -3  -7   0  176.48    8.20
  -3   7   0  171.48    8.10
  -3   7   0  160.08    7.90
   3   7   0  180.18    8.50
   3   7   0  167.68    8.30
  -3   7   0  171.88    7.90
   3   7   0  168.88    8.40
  -3   7   0  165.68    8.00
   4  -7   0  680.13   32.80
  -4  -7   0  727.43   32.30
   4  -7   0  717.43   32.10
   4  -7   0  696.13   32.30
   4  -7   0  697.53   32.50
   4  -7   0  745.83   33.30
  -4  -7   0  738.83   32.50
  -4   7   0  751.02   32.50
  -4   7   0  671.23   32.20
   4   7   0  705.53   32.60
  -4   7   0  724.53   32.30
   4   7   0  707.03   32.40
   4   7   0  729.23   32.90
  -4   7   0  684.63   32.00
  -4   7   0  727.53   32.10
  -5  -7   0 1608.64   73.69
   5  -7   0 1561.44   73.69
   5  -7   0 1598.94   73.89
   5  -7   0 1613.74   73.39
   5  -7   0 1770.62   74.79
  -5  -7   0 1692.93   73.89
   5   7   0 1646.74   73.99
   5   7   0 1614.84   73.49
   5   7   0 1571.04   73.69
  -5   7   0 1561.84   73.59
   5   7   0 1662.23   73.39
  -5   7   0 1674.03   73.89
   5   7   0 1817.02   74.69
  -5   7   0 1581.94   73.39
  -6  -7   0 1076.69   47.20
   6  -7   0 1147.79   48.10
   6  -7   0  942.81   47.50
   6  -7   0 1032.00   46.50
   6  -7   0  997.20   46.90
   6  -7   0  906.61   47.50
   6   7   0  967.00   47.30
   6   7   0 1054.99   46.90
  -6   7   0 1103.69   47.20
   6   7   0 1154.58   48.20
  -6   7   0 1067.29   46.70
   6   7   0 1052.39   47.20
   6   7   0 1104.89   46.70
   6   7   0 1043.10   46.60
  -6   7   0 1008.40   46.60
  -6   7   0  976.10   46.80
   6   7   0 1018.60   46.90
   7  -7   0  120.49    7.60
   7  -7   0  140.09    9.00
   7  -7   0  131.69    7.10
   7  -7   0  117.09    8.30
   7   7   0  125.69    7.60
   7   7   0  142.99    6.80
  -7   7   0  125.49    6.30
   7   7   0  122.99    8.00
  -7   7   0  129.49    7.50
   7   7   0  153.18    9.50
  -7   7   0  137.89    6.60
  -7   7   0  123.79    6.90
   7   7   0  132.59    6.70
   7   7   0  138.69    6.40
   8  -7   0  600.94   28.50
   8  -7   0  659.43   29.90
   8  -7   0  602.04   28.90
   8  -7   0  585.74   29.40
   8   7   0  614.94   28.20
   8   7   0  694.13   28.50
  -8   7   0  604.14   28.40
   8   7   0  587.84   29.10
  -8   7   0  613.84   28.00
   8   7   0  655.03   28.10
   8   7   0  595.54   28.80
   9  -7   0   48.10    5.30
   9  -7   0   49.40    4.60
   9  -7   0   49.10    4.50
   9  -7   0   63.59    7.40
   9   7   0   46.30    5.50
   9   7   0   49.40    3.40
  -9   7   0   43.60    3.20
   9   7   0   48.00    4.90
   9   7   0   58.09    4.50
  -9   7   0   48.00    4.50
   9   7   0   45.30    3.30
  10  -7   0    9.90    3.40
  10  -7   0   13.10    4.30
  10  -7   0   14.00    2.80
 -10   7   0    4.10    2.50
  10   7   0   11.40    1.90
  10   7   0   17.10    3.00
  10   7   0   14.30    3.40
  10   7   0   10.50    3.80
  11  -7   0  565.34   28.50
  11  -7   0  600.74   29.60
  11   7   0  581.34   28.30
  11   7   0  598.34   27.30
  11   7   0  577.44   28.90
  11   7   0  658.93   28.20
 -11   7   0  595.24   27.70
  12  -7   0  206.68   11.60
  12  -7   0  203.78   13.90
  12  -7   0  200.78   12.40
 -12   7   0  207.48   11.00
  12   7   0  191.28   11.80
  12   7   0  195.98   12.90
  13  -7   0  128.09   10.40
  13  -7   0  141.79   12.50
  13  -7   0  135.49    9.50
  13   7   0  131.19    9.70
  13   7   0  113.99   10.60
  13   7   0  126.19   11.20
 -13   7   0  139.29    8.80
  14  -7   0  236.78   13.40
  14  -7   0  211.48   14.10
  14  -7   0  218.68   23.20
  14   7   0  215.68   14.50
 -14   7   0  219.18   12.40
  14   7   0  224.48   13.50
  14   7   0  219.28   15.00
  15  -7   0   79.89    9.40
  15  -7   0   71.99    7.50
 -15   7   0   72.79    6.00
  15   7   0   76.19    7.90
  15   7   0   63.69   10.20
  16  -7   0   10.20    6.00
  16  -7   0    8.70    7.90
  16   7   0    3.30    6.70
 -16   7   0   -0.40    5.10
  16   7   0   14.80    6.10
   0  -8   0 7831.52  339.67
   0   8   0 6892.11  338.47
  -1  -8   0  683.93   31.30
   1  -8   0  680.73   31.30
  -1  -8   0  646.64   31.20
  -1  -8   0  666.03   31.10
   1  -8   0  660.63   31.20
   1  -8   0  709.73   31.00
   1  -8   0  725.53   31.60
  -1   8   0  709.43   31.20
  -1   8   0  682.63   31.10
   1   8   0  626.94   31.50
   1   8   0  678.43   31.20
  -1   8   0  658.93   31.80
   1   8   0  717.73   31.20
  -1   8   0  691.83   31.20
   1   8   0  723.33   31.40
   2  -8   0  131.89    6.40
  -2  -8   0  120.29    7.00
  -2  -8   0  128.49    6.70
   2  -8   0  131.89    6.90
   2  -8   0  124.49    6.90
  -2  -8   0  137.39    6.10
   2  -8   0  139.49    7.50
   2   8   0  145.19    7.20
  -2   8   0  128.89    6.60
  -2   8   0  121.39    6.80
  -2   8   0  132.59    6.60
   2   8   0  128.49    6.80
  -2   8   0  120.69    7.80
   2   8   0  142.39    6.80
   2   8   0  124.19    7.00
   3  -8   0  929.41   42.60
   3  -8   0 1009.70   43.60
  -3  -8   0  963.90   42.80
  -3  -8   0  985.90   42.90
   3  -8   0  920.71   42.90
   3  -8   0  882.01   43.00
  -3  -8   0  925.81   43.30
   3   8   0  933.71   42.90
   3   8   0  922.81   43.00
  -3   8   0  923.71   42.70
  -3   8   0  969.30   42.60
  -3   8   0  926.21   43.90
  -3   8   0  993.00   42.80
   3   8   0  955.00   43.00
  -4  -8   0  632.64   28.90
   4  -8   0  626.84   28.50
   4  -8   0  595.64   29.20
   4  -8   0  657.33   29.70
   4  -8   0  613.74   29.00
  -4  -8   0  614.94   28.70
   4   8   0  654.93   29.00
  -4   8   0  633.24   28.50
  -4   8   0  607.44   28.60
   4   8   0  701.43   29.40
  -4   8   0  638.74   28.80
  -4   8   0  607.84   28.40
  -4   8   0  646.04   28.70
   4   8   0  604.44   28.90
  -5  -8   0   26.40    3.20
   5  -8   0   28.70    2.10
   5  -8   0   20.90    2.90
   5  -8   0   27.70    2.60
  -5  -8   0   28.10    2.50
   5  -8   0   32.50    3.80
   5  -8   0   31.50    2.90
   5   8   0   37.40    4.10
   5   8   0   27.70    2.10
  -5   8   0   28.50    1.90
   5   8   0   24.10    2.90
  -5   8   0   32.30    3.10
   5   8   0   25.90    2.90
  -5   8   0   22.00    2.90
   6  -8   0  433.66   20.40
   6  -8   0  404.96   21.20
  -6  -8   0  438.66   20.80
   6  -8   0  438.86   20.00
   6  -8   0  505.55   22.00
   6  -8   0  436.76   20.90
  -6   8   0  434.06   20.00
  -6   8   0  463.15   20.20
   6   8   0  409.46   20.90
  -6   8   0  436.76   20.40
   6   8   0  417.86   21.00
   6   8   0  429.36   20.50
  -6   8   0  461.35   20.70
   6   8   0  445.56   20.10
   6   8   0  508.65   21.80
   6   8   0  457.25   20.00
   6   8   0  418.46   20.40
   7  -8   0  370.16   18.70
   7  -8   0  392.86   19.30
   7  -8   0  370.76   18.20
   7  -8   0  424.06   19.90
   7   8   0  401.56   17.80
   7   8   0  415.66   17.80
   7   8   0  376.76   18.10
  -7   8   0  360.56   18.10
   7   8   0  382.06   19.00
  -7   8   0  385.56   17.90
  -7   8   0  381.36   17.70
   7   8   0  438.46   20.00
   7   8   0  381.66   18.70
   8  -8   0  157.88   10.00
   8  -8   0  128.49    7.10
   8  -8   0  114.39    8.80
   8  -8   0  117.79    8.00
   8   8   0  134.99    6.40
   8   8   0  126.69    8.10
  -8   8   0  128.89    7.10
   8   8   0  118.09    8.30
   8   8   0  139.99    6.70
  -8   8   0  122.59    6.30
   8   8   0  132.19    6.70
   9  -8   0  919.81   43.40
   9  -8   0  900.71   42.30
   9  -8   0  906.91   42.80
   9   8   0  978.00   41.90
   9   8   0 1035.00   42.20
   9   8   0  918.91   41.90
  -9   8   0  930.51   42.20
   9   8   0  888.61   42.70
  -9   8   0  907.41   41.70
   9   8   0  884.41   43.00
  10  -8   0    4.80    4.00
  10  -8   0    3.70    3.30
  10  -8   0    5.10    2.60
  10   8   0    7.00    2.30
  10   8   0    3.70    1.70
  10   8   0    5.40    3.30
 -10   8   0    1.90    2.50
  10   8   0    4.50    3.90
  11  -8   0  210.38   11.80
  11  -8   0  211.08   12.70
  11  -8   0  215.18   14.00
 -11   8   0  215.68   11.60
  11   8   0  215.18   10.70
  11   8   0  215.38   13.30
  11   8   0  225.08   12.50
  11   8   0  247.98   11.60
  12  -8   0 1221.88   56.89
  12  -8   0 1223.48   55.69
  12  -8   0 1212.88   55.99
  12   8   0 1198.38   56.39
  12   8   0 1184.78   55.69
 -12   8   0 1227.48   55.09
  13  -8   0   20.10    6.50
  13  -8   0   14.10    4.90
  13  -8   0   27.40    4.40
  13   8   0   21.80    5.80
 -13   8   0   24.20    3.90
  13   8   0   24.70    5.00
  14  -8   0  124.99   11.60
  14  -8   0  133.99   14.50
  14   8   0  134.39   12.50
  14   8   0  122.39   13.00
 -14   8   0  142.79    9.50
  14   8   0  153.58   11.10
  15  -8   0   14.10    7.60
  15  -8   0   18.30    5.80
  15   8   0   19.40    6.00
 -15   8   0   22.40    4.50
  15   8   0   20.90    6.80
  16  -8   0   52.59    7.50
  16  -8   0   64.19    9.50
  16   8   0   66.39    8.90
  16   8   0  105.49   11.90
 -16   8   0   74.99    6.40
   0  -9   0    3.50    1.50
   0  -9   0    1.40    1.70
   0  -9   0    1.10    1.60
   0  -9   0    1.20    1.30
   0   9   0    1.90    2.10
   0   9   0    2.10    1.40
   0   9   0    1.90    1.20
   0   9   0    1.20    1.60
   1  -9   0 2409.86  111.99
   1  -9   0 2556.94  111.99
  -1  -9   0 2542.65  112.09
   1  -9   0 2600.14  112.39
   1  -9   0 2453.45  111.69
  -1  -9   0 2473.95  111.79
  -1  -9   0 2408.26  111.99
  -1   9   0 2631.64  111.99
   1   9   0 2430.86  111.89
   1   9   0 2696.93  112.19
   1   9   0 2368.26  112.29
  -1   9   0 2371.56  112.59
   1   9   0 2327.07  111.89
  -1   9   0 2484.95  111.79
  -1   9   0 2638.74  111.99
   2  -9   0  288.07   13.70
  -2  -9   0  278.87   12.40
  -2  -9   0  259.67   13.20
   2  -9   0  281.37   12.70
  -2  -9   0  285.97   12.90
   2  -9   0  257.87   13.10
   2  -9   0  251.37   13.10
  -2  -9   0  282.97   13.00
  -2   9   0  257.57   14.00
   2   9   0  288.77   13.40
  -2   9   0  266.77   12.80
  -2   9   0  255.47   13.00
  -2   9   0  283.37   12.90
   2   9   0  280.47   13.00
   2   9   0  264.87   13.00
   2   9   0  261.97   13.30
   3  -9   0   59.99    3.50
  -3  -9   0   63.19    3.90
   3  -9   0   69.99    5.30
  -3  -9   0   58.19    4.80
  -3  -9   0   62.29    4.10
   3  -9   0   57.19    4.40
   3  -9   0   57.89    4.40
   3   9   0   52.89    4.40
  -3   9   0   52.99    6.10
   3   9   0   61.29    4.30
   3   9   0   55.99    4.40
  -3   9   0   59.09    3.80
  -3   9   0   65.59    3.90
  -3   9   0   64.29    4.40
  -4  -9   0  117.99    6.20
   4  -9   0  111.69    6.70
  -4  -9   0  129.89    6.60
   4  -9   0  120.69    5.90
   4  -9   0  128.89    7.70
  -4   9   0  116.99    5.90
   4   9   0  117.89    6.90
  -4   9   0  108.49    6.30
   4   9   0  120.49    6.90
  -4   9   0  114.89    5.70
  -4   9   0  121.59    6.30
  -4   9   0  125.49    6.40
   4   9   0  110.79    6.60
   5  -9   0  553.84   27.70
  -5  -9   0  603.04   27.40
   5  -9   0  594.74   26.80
   5  -9   0  643.94   28.50
  -5  -9   0  604.94   27.10
   5   9   0  563.14   27.50
  -5   9   0  597.04   27.10
  -5   9   0  620.64   27.40
  -5   9   0  573.54   27.10
  -5   9   0  582.84   26.80
   5   9   0  638.24   28.00
   5   9   0  552.84   27.30
  -6  -9   0    2.80    1.50
   6  -9   0    1.60    2.20
   6  -9   0    0.60    1.40
   6  -9   0    1.10    3.30
   6  -9   0    2.20    1.00
  -6  -9   0    2.40    2.10
   6  -9   0   -0.30    2.60
   6   9   0    0.40    2.50
  -6   9   0    1.60    1.10
  -6   9   0    2.30    0.90
  -6   9   0    1.20    1.80
   6   9   0    1.90    2.60
   6   9   0    2.40    2.50
   6   9   0   -2.00    1.00
   6   9   0   -0.50    1.70
  -6   9   0    0.80    1.60
   7  -9   0   74.39    6.70
   7  -9   0   77.89    6.10
   7  -9   0   70.79    4.70
   7  -9   0   89.79    7.80
   7   9   0   78.19    6.40
  -7   9   0   69.89    5.00
  -7   9   0   80.29    4.30
   7   9   0  103.79    7.40
  -7   9   0   76.29    4.10
   7   9   0   80.89    4.20
   7   9   0   75.39    4.90
   7   9   0   77.09    6.20
   8  -9   0   35.50    4.00
   8  -9   0   29.20    4.30
   8  -9   0   27.20    2.80
   8   9   0   34.80    2.70
   8   9   0   33.20    3.40
   8   9   0   31.10    4.00
   8   9   0   40.20    2.50
   8   9   0   23.20    3.80
  -8   9   0   35.10    3.10
  -8   9   0   32.60    2.50
   9  -9   0   36.20    4.20
   9  -9   0   40.90    4.20
   9  -9   0   47.20    5.40
   9   9   0   44.20    4.80
  -9   9   0   41.80    3.60
   9   9   0   38.40    4.60
   9   9   0   36.60    3.20
  -9   9   0   38.10    2.90
   9   9   0   46.60    3.20
   9   9   0   41.70    3.50
  10  -9   0    0.50    2.30
  10  -9   0    0.00    3.50
  10  -9   0   -0.20    4.30
  10   9   0    3.50    1.80
  10   9   0    2.00    3.50
 -10   9   0    0.30    2.60
  10   9   0   -1.30    3.90
  10   9   0   -4.80    1.70
  11  -9   0   54.99    5.40
  11  -9   0   49.10    6.10
  11  -9   0   58.59    5.60
  11   9   0   62.79    5.90
  11   9   0   51.89    5.80
 -11   9   0   67.29    5.90
  12  -9   0   22.80    6.10
  12  -9   0   28.10    5.00
  12  -9   0   30.80    3.90
  12   9   0   20.10    5.30
  12   9   0   26.30    5.00
 -12   9   0   20.10    3.70
  13  -9   0  618.24   30.20
  13  -9   0  620.64   30.30
  13  -9   0  619.24   31.50
 -13   9   0  626.14   29.10
  13   9   0  602.44   30.00
  13   9   0  623.74   30.80
  14  -9   0   45.70    6.10
  14  -9   0   46.90    8.00
  14   9   0   50.99    6.40
  14   9   0   32.50    8.50
 -14   9   0   41.80    4.90
  14   9   0   41.30    7.10
  15  -9   0    1.30    5.50
  15  -9   0    4.90    6.90
 -15   9   0   13.00    4.40
  15   9   0   18.70    6.30
  15   9   0   13.00    6.80
  15   9   0   12.90    6.30
  16  -9   0   -2.30    6.10
  16  -9   0    1.10    7.50
 -16   9   0   -0.80    4.60
   0 -10   0 1011.50   49.10
   0 -10   0 1127.79   49.00
   0 -10   0 1123.29   49.40
   0 -10   0 1013.90   49.30
   0  10   0 1071.59   49.10
   0  10   0 1175.08   49.30
   0  10   0 1057.79   49.80
   0  10   0 1084.99   49.10
  -1 -10   0 2433.06  106.79
   1 -10   0 2363.26  106.39
  -1 -10   0 2323.17  106.49
   1 -10   0 2499.65  107.09
   1 -10   0 2294.67  106.69
   1 -10   0 2322.67  106.59
  -1 -10   0 2219.98  106.69
   1  10   0 2403.56  106.59
   1  10   0 2298.17  106.59
   1  10   0 2564.14  106.79
   1  10   0 2270.87  107.09
  -1  10   0 2558.54  106.59
  -1  10   0 2255.37  106.49
  -1  10   0 2281.57  107.29
  -1  10   0 2482.15  106.59
   2 -10   0  325.97   16.00
   2 -10   0  343.27   16.40
   2 -10   0  340.37   15.50
   2 -10   0  318.67   15.90
  -2 -10   0  346.57   15.70
  -2 -10   0  334.67   15.20
  -2 -10   0  314.37   16.00
  -2 -10   0  344.47   15.80
  -2  10   0  331.97   15.70
  -2  10   0  310.97   16.90
   2  10   0  351.56   16.20
   2  10   0  321.57   15.90
  -2  10   0  353.36   15.80
  -2  10   0  328.47   15.80
   2  10   0  345.37   15.80
   2  10   0  313.47   16.20
   3 -10   0  565.84   25.80
  -3 -10   0  512.95   25.40
   3 -10   0  538.05   25.20
  -3 -10   0  554.44   24.90
   3 -10   0  526.55   25.10
  -3 -10   0  524.95   24.20
   3 -10   0  522.15   24.60
  -3 -10   0  542.15   24.80
  -3  10   0  560.54   25.20
   3  10   0  546.15   25.10
  -3  10   0  576.54   24.70
   3  10   0  574.04   25.50
  -3  10   0  513.15   24.70
   3  10   0  519.85   25.20
  -3  10   0  498.95   26.20
  -3  10   0  557.54   24.90
   3  10   0  527.75   25.00
  -4 -10   0  205.78   11.50
   4 -10   0  208.08   11.10
  -4 -10   0  224.08   10.40
  -4 -10   0  212.78   10.70
   4 -10   0  209.98   10.10
   4 -10   0  229.88   11.80
   4 -10   0  202.98   10.90
  -4  10   0  207.68   10.40
   4  10   0  203.18   10.80
  -4  10   0  205.68   10.30
   4  10   0  239.58   11.10
  -4  10   0  196.38   10.20
  -4  10   0  225.98   10.50
   4  10   0  213.68   11.00
   5 -10   0   12.40    1.50
   5 -10   0   17.20    3.60
   5 -10   0   13.30    2.80
  -5 -10   0   12.50    2.40
   5 -10   0   10.90    2.60
  -5 -10   0   13.60    1.80
  -5  10   0   11.40    1.30
   5  10   0   10.20    2.90
  -5  10   0   13.20    2.20
   5  10   0   11.80    2.20
  -5  10   0   11.90    2.00
   5  10   0   11.60    2.60
  -5  10   0   12.40    1.80
   6 -10   0   44.50    5.30
   6 -10   0   65.69    6.80
   6 -10   0   56.39    5.70
   6 -10   0   53.59    3.30
  -6 -10   0   60.09    3.90
  -6  10   0   53.09    3.10
   6  10   0   51.09    4.40
  -6  10   0   56.19    3.20
   6  10   0   59.49    3.30
   6  10   0   68.19    5.80
  -6  10   0   45.50    4.10
   6  10   0   56.19    5.50
   6  10   0   54.79    5.40
  -6  10   0   54.39    4.40
   7 -10   0  375.36   19.40
   7 -10   0  384.76   19.80
   7 -10   0  399.46   18.10
   7  10   0  384.16   19.50
   7  10   0  392.56   19.50
   7  10   0  396.96   18.90
   7  10   0  448.66   20.30
  -7  10   0  392.46   18.70
  -7  10   0  415.16   18.30
   7  10   0  418.86   18.30
  -7  10   0  389.46   18.20
   8 -10   0   13.60    2.10
   8 -10   0   12.10    3.30
   8 -10   0   14.10    4.00
   8  10   0   15.60    1.70
   8  10   0   11.40    3.70
   8  10   0   12.20    3.60
  -8  10   0   10.40    1.40
   8  10   0   14.10    2.20
  -8  10   0   10.70    2.30
   9 -10   0   50.49    5.00
   9 -10   0   59.99    4.50
   9 -10   0   55.99    7.40
  -9  10   0   49.90    3.50
   9  10   0   61.79    4.40
   9  10   0   64.69    3.80
  -9  10   0   58.19    5.20
   9  10   0   64.79    7.20
   9  10   0   57.09    6.70
  10 -10   0   93.99    8.20
  10 -10   0   96.69    6.10
  10 -10   0   89.09    9.30
  10  10   0  100.59    5.50
  10  10   0   96.69    8.80
 -10  10   0   94.59    6.70
  10  10   0   89.39    5.30
  10  10   0   95.99    8.00
  11 -10   0  276.57   16.00
  11 -10   0  255.17   13.20
  11 -10   0  267.67   14.80
  11  10   0  252.87   14.70
  11  10   0  256.67   12.40
 -11  10   0  277.27   13.60
  11  10   0  267.97   15.40
  12 -10   0  153.78   11.20
  12 -10   0  152.58   12.60
  12 -10   0  149.59    8.90
  12  10   0  165.68   11.20
  12  10   0  152.78   11.80
 -12  10   0  151.78    9.50
  12  10   0  155.28    7.80
  13 -10   0   60.69    7.80
  13 -10   0   57.79    6.50
  13  10   0   68.09    7.70
 -13  10   0   73.69    5.70
  13  10   0   72.49    7.00
  14 -10   0   26.90    6.10
  14 -10   0   24.50    7.00
 -14  10   0   22.90    4.50
  14  10   0   26.40    6.00
  15 -10   0   -0.80    7.10
  15 -10   0   -3.90    5.70
  15  10   0   10.20    5.90
  15  10   0    3.40    6.70
  15  10   0    1.10    6.10
   0 -11   0    2.20    2.00
   0 -11   0    1.40    1.80
   0 -11   0    1.00    1.90
   0 -11   0    2.50    1.50
   0  11   0    4.10    1.90
   0  11   0    4.40    2.60
   0  11   0    3.50    1.90
   0  11   0    2.60    1.40
  -1 -11   0   21.70    2.70
   1 -11   0   27.80    3.20
   1 -11   0   22.60    2.60
   1 -11   0   24.00    2.70
  -1 -11   0   23.70    2.70
   1 -11   0   15.80    2.60
  -1 -11   0   22.00    2.30
   1  11   0   13.40    2.90
  -1  11   0   17.10    2.20
  -1  11   0   19.50    3.50
  -1  11   0   21.50    2.80
   1  11   0   22.40    2.90
  -1  11   0   15.80    2.20
   1  11   0   14.80    2.40
   1  11   0   18.50    2.60
  -2 -11   0 1795.62   77.99
  -2 -11   0 1732.93   78.09
  -2 -11   0 1694.43   77.59
   2 -11   0 1689.83   78.19
   2 -11   0 1711.03   78.19
   2 -11   0 1910.71   78.79
  -2 -11   0 1677.73   78.29
   2 -11   0 1746.43   77.79
   2  11   0 1871.31   78.19
   2  11   0 1929.71   78.49
  -2  11   0 1864.01   78.09
   2  11   0 1495.65   78.39
  -2  11   0 1692.63   77.99
  -2  11   0 1739.73   78.19
  -2  11   0 1440.66   80.89
   2  11   0 1678.13   78.49
  -3 -11   0 2333.37  102.69
  -3 -11   0 2291.57  102.69
   3 -11   0 2012.70  102.89
   3 -11   0 2269.77  102.39
   3 -11   0 2507.05  103.59
  -3 -11   0 2143.99  103.09
   3 -11   0 2226.88  102.99
  -3 -11   0 2258.87  102.09
   3  11   0 2433.16  103.19
  -3  11   0 2259.37  104.09
  -3  11   0 2401.06  102.69
   3  11   0 2227.58  102.79
   3  11   0 2222.68  103.09
  -3  11   0 2255.17  102.59
   3  11   0 2268.67  102.79
  -3  11   0 2226.78  102.89
  -3  11   0 2471.55  102.59
  -4 -11   0 1657.33   76.39
   4 -11   0 1655.63   75.99
   4 -11   0 1792.92   77.29
  -4 -11   0 1746.93   76.19
  -4 -11   0 1749.72   77.09
   4 -11   0 1611.64   76.49
   4 -11   0 1726.43   76.69
  -4  11   0 1605.74   76.19
   4  11   0 1659.83   76.69
  -4  11   0 1559.24   75.99
   4  11   0 1795.22   76.59
  -4  11   0 1767.22   76.29
  -4  11   0 1730.63   75.99
   4  11   0 1623.74   76.49
  -5 -11   0  516.25   23.40
   5 -11   0  482.45   23.90
   5 -11   0  575.64   25.90
   5 -11   0  520.95   23.10
   5 -11   0  447.56   24.00
   5  11   0  491.35   23.90
   5  11   0  550.74   24.20
  -5  11   0  505.25   23.40
   5  11   0  481.55   23.80
  -5  11   0  494.75   23.30
  -5  11   0  484.95   22.90
  -5  11   0  522.55   23.00
  -5  11   0  517.15   23.60
   6 -11   0  721.43   32.20
  -6 -11   0  734.43   32.50
   6 -11   0  682.23   33.30
   6 -11   0  685.13   33.10
   6  11   0  823.32   33.70
   6  11   0  680.43   33.10
  -6  11   0  688.53   32.10
  -6  11   0  697.43   32.50
   6  11   0  702.33   32.90
   6  11   0  666.73   33.10
  -6  11   0  746.03   32.10
   7 -11   0   78.39    7.20
   7 -11   0   72.89    4.50
  -7 -11   0   83.29    5.10
   7 -11   0   77.59    6.60
  -7  11   0   84.29    4.30
   7  11   0   73.09    5.60
  -7  11   0   81.79    4.30
  -7  11   0   77.39    5.40
   7  11   0   77.09    7.00
   7  11   0   91.39    4.60
   7  11   0   86.69    7.40
   7  11   0   79.49    6.80
   8 -11   0  951.90   44.80
   8 -11   0  955.90   45.30
   8  11   0  972.60   44.30
  -8  11   0  950.20   44.20
  -8  11   0  973.10   43.70
   8  11   0 1002.30   43.80
   8  11   0  987.30   45.00
   8  11   0  975.10   45.10
   9 -11   0  806.52   39.30
   9 -11   0  812.52   38.70
  -9  11   0  837.62   37.40
   9  11   0  888.31   37.60
   9  11   0  830.02   39.00
  -9  11   0  810.12   38.00
   9  11   0  827.82   38.80
   9  11   0  820.42   37.90
  10 -11   0   -2.90    3.70
  10 -11   0    2.20    2.00
  10 -11   0    2.10    4.60
  10  11   0   -0.60    1.80
  10  11   0   -1.50    4.00
 -10  11   0    1.60    2.90
 -10  11   0   -0.90    1.20
  10  11   0    2.80    4.20
  10  11   0    4.70    1.80
  11 -11   0    0.80    4.20
  11 -11   0    4.00    2.30
  11 -11   0    2.00    5.10
  11  11   0    6.30    4.40
  11  11   0    1.80    4.50
 -11  11   0    3.10    3.10
  12 -11   0  333.17   19.50
  12 -11   0  335.97   18.30
  12 -11   0  334.07   16.20
  12  11   0  332.27   18.90
 -12  11   0  342.77   16.90
  12  11   0  337.27   18.30
  13 -11   0   78.69    9.20
  13 -11   0   75.49    7.30
  13  11   0   73.59    7.50
  13  11   0   64.69    7.60
 -13  11   0   72.69    5.80
  14 -11   0  316.97   20.20
  14 -11   0  319.27   18.80
  14  11   0  335.07   19.60
  14  11   0  305.07   18.50
 -14  11   0  318.67   16.80
  15 -11   0   54.59    9.00
  15 -11   0   44.60    7.50
 -15  11   0   42.50    5.60
  15  11   0   58.29    8.70
  15  11   0   43.90    7.50
  15  11   0   45.60    7.10
   0 -12   0  319.17   14.90
   0 -12   0  292.77   14.60
   0 -12   0  293.17   14.20
   0  12   0  280.37   15.50
   0  12   0  285.57   14.30
   0  12   0  315.47   14.70
   0  12   0  301.07   14.50
  -1 -12   0 1505.35   66.29
  -1 -12   0 1403.26   65.89
   1 -12   0 1436.76   65.79
   1 -12   0 1383.06   66.19
   1 -12   0 1560.34   66.69
  -1 -12   0 1475.65   66.29
  -1  12   0 1423.36   65.99
   1  12   0 1515.55   66.09
  -1  12   0 1596.84   66.19
  -1  12   0 1440.26   66.09
  -1  12   0 1270.67   67.09
   1  12   0 1608.84   66.39
   1  12   0 1357.66   66.69
  -2 -12   0   27.70    2.90
   2 -12   0   32.40    4.00
  -2 -12   0   27.90    2.90
   2 -12   0   29.00    3.00
  -2 -12   0   22.70    3.10
  -2 -12   0   27.30    2.40
   2 -12   0   27.60    3.50
  -2  12   0   33.20    3.60
   2  12   0   32.40    3.50
  -2  12   0   29.10    3.60
  -2  12   0   18.20    4.00
   2  12   0   30.70    3.40
   2  12   0   24.10    3.10
   2  12   0   17.60    3.30
  -2  12   0   28.50    2.80
  -3 -12   0 1049.49   49.99
  -3 -12   0 1131.49   49.99
   3 -12   0 1031.60   50.19
   3 -12   0 1121.79   50.79
   3 -12   0 1086.69   50.19
  -3 -12   0 1086.49   49.30
   3 -12   0 1126.59   49.70
  -3 -12   0 1123.99   50.59
  -3  12   0 1176.08   49.99
  -3  12   0 1217.68   49.90
   3  12   0 1042.60   50.09
  -3  12   0 1114.59   49.90
  -3  12   0 1020.40   51.39
   3  12   0 1054.29   50.49
  -3  12   0 1018.30   50.19
   3  12   0 1121.39   50.09
   3  12   0 1159.08   50.49
  -4 -12   0 2772.62  126.39
   4 -12   0 2664.73  125.99
   4 -12   0 2704.53  125.89
   4 -12   0 2785.82  125.29
  -4 -12   0 2826.12  125.59
  -4  12   0 2940.71  125.69
   4  12   0 2738.43  126.09
  -4  12   0 2979.20  125.39
   4  12   0 2983.20  125.99
  -4  12   0 2600.54  125.29
   4  12   0 2748.32  125.89
  -4  12   0 2801.62  125.59
   5 -12   0   59.19    5.80
   5 -12   0   70.19    6.10
  -5 -12   0   66.09    4.50
   5 -12   0   62.89    4.00
   5  12   0   60.19    5.90
  -5  12   0   59.59    4.50
   5  12   0   72.49    5.70
  -5  12   0   70.69    3.90
  -5  12   0   57.79    4.60
  -5  12   0   59.09    3.60
   5  12   0   58.79    5.50
   6 -12   0  251.67   12.20
  -6 -12   0  272.27   12.70
   6 -12   0  247.38   13.80
   6 -12   0  259.97   13.50
   6  12   0  289.37   13.90
  -6  12   0  250.37   12.00
   6  12   0  246.68   13.60
  -6  12   0  250.07   12.60
   6  12   0  261.87   13.70
  -6  12   0  272.87   12.10
  -6  12   0  257.27   12.70
   6  12   0  253.47   13.30
   7 -12   0 1576.34   74.79
  -7 -12   0 1726.03   74.19
   7 -12   0 1640.54   73.79
   7 -12   0 1554.44   75.09
   7  12   0 1622.14   74.59
   7  12   0 1654.03   74.99
   7  12   0 1631.34   74.89
  -7  12   0 1724.43   73.79
   7  12   0 1755.42   73.89
  -7  12   0 1622.74   73.69
  -7  12   0 1583.14   74.09
   8 -12   0 1368.36   62.79
   8 -12   0 1349.77   62.39
   8  12   0 1333.37   61.89
  -8  12   0 1355.76   61.69
   8  12   0 1348.17   62.59
   8  12   0 1429.66   61.29
   8  12   0 1350.56   62.39
  -8  12   0 1366.36   61.09
   9 -12   0  357.36   19.00
   9 -12   0  325.77   18.20
   9  12   0  359.66   17.30
   9  12   0  363.46   18.50
  -9  12   0  348.67   16.30
  -9  12   0  362.86   17.30
   9  12   0  381.16   16.60
   9  12   0  356.66   18.60
  10 -12   0  126.29   10.40
  10 -12   0  110.69    9.30
 -10  12   0  117.19    6.00
  10  12   0  122.19    6.70
  10  12   0  122.99    9.90
  10  12   0  125.89    6.90
  10  12   0  110.09    9.70
 -10  12   0  123.79    8.00
  11 -12   0    6.70    4.50
  11 -12   0    8.50    5.20
 -11  12   0    2.50    3.30
  11  12   0    3.10    4.90
  11  12   0   -1.10    4.70
  12 -12   0   31.90    6.50
  12 -12   0   20.00    5.40
  12  12   0   34.80    6.30
 -12  12   0   33.90    4.30
  12  12   0   33.80    6.00
  13 -12   0   47.40    8.10
  13 -12   0   29.80    6.10
  13  12   0   36.70    6.40
  13  12   0   40.20    7.00
 -13  12   0   43.20    5.00
  14 -12   0   22.70    7.20
 -14  12   0   23.50    4.70
  14  12   0   27.00    6.50
  14  12   0   19.10    6.80
  15 -12   0   -1.00    6.20
  15 -12   0   -1.30    7.00
  15  12   0    5.20    6.50
  15  12   0    2.40    7.10
 -15  12   0    1.80    4.50
   0 -13   0    4.00    2.50
   0 -13   0    1.30    1.80
   0 -13   0    1.40    2.50
   0 -13   0    1.30    2.20
   0  13   0   -0.10    2.40
   0  13   0    2.00    1.70
   0  13   0   -0.70    3.20
   0  13   0    4.10    2.20
  -1 -13   0   62.79    5.00
   1 -13   0   51.59    5.70
   1 -13   0   64.79    5.80
   1 -13   0   52.99    5.90
  -1 -13   0   55.69    5.30
   1 -13   0   56.79    4.30
  -1 -13   0   58.89    4.50
  -1  13   0   70.89    5.00
   1  13   0   57.79    6.40
  -1  13   0   61.79    4.90
   1  13   0   68.49    5.50
  -1  13   0   65.49    4.70
   1  13   0   57.19    5.10
   1  13   0   60.39    4.60
  -1  13   0   60.89    7.10
  -2 -13   0  132.19    7.80
  -2 -13   0  140.19    8.00
   2 -13   0  147.59    7.50
   2 -13   0  146.79    9.10
   2 -13   0  129.99    8.50
  -2 -13   0  147.49    7.10
  -2 -13   0  147.49    8.50
   2 -13   0  142.89    8.40
   2  13   0  149.88    8.60
   2  13   0  141.59    8.30
  -2  13   0  149.09    8.00
  -2  13   0  147.79    8.00
   2  13   0  130.39    9.10
   2  13   0  149.29    7.90
  -2  13   0  123.99   10.00
  -2  13   0  139.39    8.00
  -3 -13   0 1122.69   51.19
  -3 -13   0 1126.39   49.90
   3 -13   0 1034.60   50.89
   3 -13   0 1091.79   50.29
   3 -13   0 1073.79   50.89
  -3 -13   0 1136.79   50.69
   3  13   0 1054.39   51.29
  -3  13   0 1092.89   52.39
  -3  13   0 1263.27   50.59
  -3  13   0 1103.79   50.59
   3  13   0 1073.19   50.79
  -3  13   0 1144.89   50.59
   3  13   0 1192.28   50.79
  -3  13   0 1050.99   51.09
   4 -13   0    5.60    1.70
  -4 -13   0    7.20    2.10
   4 -13   0    5.40    2.60
   4 -13   0    1.90    3.00
  -4  13   0    5.00    2.00
   4  13   0    6.60    3.20
  -4  13   0    4.00    2.20
   4  13   0    9.40    2.40
  -4  13   0    8.30    1.70
   4  13   0    4.00    2.90
   5 -13   0  615.74   29.40
   5 -13   0  638.84   28.50
  -5 -13   0  642.44   28.80
   5 -13   0  619.14   29.60
  -5  13   0  627.84   28.90
   5  13   0  623.24   29.40
  -5  13   0  583.24   28.60
  -5  13   0  669.83   28.40
   5  13   0  613.84   29.40
  -5  13   0  623.44   28.20
   5  13   0  597.34   29.40
  -6 -13   0  112.39    6.40
   6 -13   0  102.49    8.10
   6 -13   0  107.99    5.80
   6 -13   0  111.19    7.90
   6  13   0  120.49    8.00
  -6  13   0  110.09    5.50
  -6  13   0  102.39    6.40
  -6  13   0   99.39    5.50
  -6  13   0  112.09    6.50
   6  13   0  102.79    7.40
   6  13   0  106.49    8.00
   6  13   0  111.99    7.80
   7 -13   0  194.78   11.60
  -7 -13   0  215.38   10.30
   7 -13   0  195.78   11.90
   7 -13   0  207.68    9.70
  -7  13   0  200.48   10.10
   7  13   0  191.78   11.70
   7  13   0  208.08    9.80
  -7  13   0  205.18   10.40
   7  13   0  197.38   11.60
   7  13   0  192.28   11.10
  -7  13   0  201.38    9.50
   8 -13   0   31.50    4.70
   8 -13   0   36.40    4.60
   8  13   0   36.60    3.90
  -8  13   0   50.49    3.80
   8  13   0   27.50    4.50
   8  13   0   39.60    3.30
  -8  13   0   32.30    2.70
   8  13   0   42.00    5.30
   9 -13   0  386.26   19.80
   9 -13   0  371.26   20.40
  -9  13   0  388.26   17.70
  -9  13   0  378.96   18.70
   9  13   0  416.86   18.10
   9  13   0  378.06   20.10
   9  13   0  399.46   20.00
   9  13   0  381.86   18.80
  10 -13   0  273.77   15.80
  10 -13   0  283.47   16.70
 -10  13   0  277.17   13.10
  10  13   0  286.37   16.20
  10  13   0  289.17   14.00
 -10  13   0  293.47   14.50
  10  13   0  291.37   16.30
  11 -13   0  199.78   13.20
  11 -13   0  207.18   14.20
  11  13   0  199.98   13.50
  11  13   0  220.68   13.70
 -11  13   0  212.38   11.50
  12 -13   0   -1.30    5.40
  12 -13   0    4.50    5.00
  12  13   0    4.20    5.60
  12  13   0    5.90    5.60
 -12  13   0    5.30    3.70
  13 -13   0   87.49    8.50
  13 -13   0  100.39   12.70
  13  13   0  111.29   11.20
  13  13   0   89.69    9.70
 -13  13   0  105.89    8.70
  14 -13   0   20.20    7.60
  14 -13   0   17.70    6.10
  14  13   0   18.50    6.70
 -14  13   0   17.10    4.90
  14  13   0   14.60    7.10
  15 -13   0   -1.80    7.20
  15 -13   0    6.70    6.50
  15  13   0   -7.70    6.90
  15  13   0    7.50    7.00
 -15  13   0    8.50    4.80
   0 -14   0    4.20    2.20
   0 -14   0    0.50    2.60
   0 -14   0    1.40    2.40
   0 -14   0    4.00    2.70
   0  14   0   -0.40    2.50
   0  14   0   -0.50    2.40
   0  14   0   -0.10    1.90
   0  14   0   -0.20    3.30
   1 -14   0  326.87   15.60
  -1 -14   0  293.57   16.80
  -1 -14   0  330.77   15.80
   1 -14   0  324.27   16.40
  -1 -14   0  335.97   16.10
   1 -14   0  341.07   16.20
   1  14   0  313.97   17.20
  -1  14   0  321.97   15.80
  -1  14   0  308.67   17.60
   1  14   0  336.67   15.80
   1  14   0  335.87   16.10
  -1  14   0  319.17   15.90
  -2 -14   0  964.50   42.30
   2 -14   0  923.31   42.40
   2 -14   0  886.21   42.50
  -2 -14   0  829.12   43.40
   2 -14   0  963.80   41.80
  -2 -14   0  966.00   41.50
  -2  14   0  905.71   43.80
  -2  14   0  810.42   42.50
   2  14   0  919.41   43.10
   2  14   0  912.11   42.30
  -2  14   0  949.01   42.30
   2  14   0  968.00   42.10
   3 -14   0   77.99    5.10
  -3 -14   0   89.79    5.90
  -3 -14   0   84.29    4.20
   3 -14   0   74.69    6.70
   3 -14   0   71.49    6.50
  -3 -14   0   70.19    6.90
  -3  14   0   98.19    5.60
   3  14   0   74.49    6.50
   3  14   0   86.49    5.90
  -3  14   0   77.19    5.80
   3  14   0   65.59    7.10
  -3  14   0   74.29    9.00
   4 -14   0   82.49    7.20
  -4 -14   0   86.79    7.90
   4 -14   0   90.19    7.10
   4 -14   0   86.09    5.40
  -4 -14   0   99.49    6.10
  -4  14   0   81.39    6.10
   4  14   0  107.99    6.50
   4  14   0   83.59    7.00
  -4  14   0  107.09    5.60
  -4  14   0   77.09    5.60
  -5 -14   0   12.20    4.20
  -5 -14   0   14.40    2.50
   5 -14   0   10.10    3.30
   5 -14   0   19.10    2.20
   5 -14   0   21.10    3.90
  -5  14   0   16.20    2.80
   5  14   0   17.80    3.20
   5  14   0    8.50    3.80
  -5  14   0   14.90    1.90
   5  14   0   10.90    3.40
  -5  14   0   10.40    2.20
   6 -14   0   23.50    4.10
   6 -14   0   31.20    4.30
  -6 -14   0   33.50    3.10
   6 -14   0   26.90    3.20
  -6  14   0   25.10    3.00
   6  14   0   24.30    3.80
  -6  14   0   31.50    3.30
  -6  14   0   30.90    2.60
  -6  14   0   32.40    2.70
   6  14   0   30.20    4.20
   6  14   0   25.70    4.30
  -7 -14   0  279.27   12.90
   7 -14   0  252.37   12.20
   7 -14   0  236.58   14.10
   7 -14   0  286.97   14.70
   7  14   0  250.37   14.20
   7  14   0  261.67   12.30
   7  14   0  257.97   14.40
  -7  14   0  257.17   12.00
  -7  14   0  255.17   12.90
   7  14   0  247.28   13.70
   8 -14   0    4.50    4.40
  -8 -14   0    6.70    2.40
   8 -14   0    8.00    3.70
   8  14   0    6.00    3.10
   8  14   0    3.50    4.40
  -8  14   0    6.50    1.40
   8  14   0    9.10    2.00
  -8  14   0    6.20    2.70
   8  14   0    6.00    4.00
   9 -14   0  162.28   11.80
   9 -14   0  159.88   11.10
   9  14   0  156.88   11.40
  -9  14   0  159.08    7.90
   9  14   0  168.78    9.60
   9  14   0  171.98   11.50
  -9  14   0  170.98    9.40
  10 -14   0  551.54   26.90
  10 -14   0  521.75   26.20
  10  14   0  512.45   24.80
  10  14   0  522.35   26.30
 -10  14   0  511.05   23.80
 -10  14   0  534.05   25.00
  10  14   0  536.65   26.50
  11 -14   0  134.79   11.20
  11 -14   0  143.09   12.30
 -11  14   0  140.19    9.20
  11  14   0  142.09   11.70
  11  14   0  145.19   11.80
  12 -14   0    1.40    5.70
  12 -14   0    2.30    5.10
 -12  14   0    0.00    3.80
  12  14   0   -3.00    5.40
  12  14   0   -3.40    5.50
  13 -14   0   68.49    7.80
  13 -14   0   83.79    9.30
 -13  14   0   79.69    6.30
  13  14   0   75.79    8.20
  13  14   0   60.69    8.20
  14 -14   0   34.50    7.00
  14 -14   0   27.40    7.90
  14  14   0   44.40    8.00
 -14  14   0   39.40    5.40
  14  14   0   36.20    7.80
   0 -15   0   -0.10    2.90
   0 -15   0    4.00    2.80
   0  15   0   -1.10    2.60
   0  15   0    0.50    2.00
   0  15   0   -1.20    3.60
   1 -15   0 1599.34   74.59
   1 -15   0 1610.54   74.39
   1 -15   0 1675.03   73.99
  -1 -15   0 1627.84   74.49
   1  15   0 1692.93   74.19
   1  15   0 1591.14   75.29
  -1  15   0 1570.54   75.59
   1  15   0 1592.34   74.29
  -1  15   0 1628.24   74.19
  -1  15   0 1766.32   74.79
  -2 -15   0 1006.30   45.70
   2 -15   0  967.20   45.50
   2 -15   0  954.00   45.70
   2 -15   0 1006.40   45.00
  -2 -15   0  991.90   45.40
  -2 -15   0 1017.20   44.60
   2  15   0  987.80   45.50
   2  15   0 1004.80   45.30
   2  15   0  962.80   46.30
  -2  15   0  953.30   47.10
  -2  15   0  994.60   45.30
  -3 -15   0  326.87   15.70
   3 -15   0  295.37   16.20
  -3 -15   0  309.97   16.50
   3 -15   0  307.87   15.20
   3 -15   0  323.27   16.20
  -3 -15   0  327.57   14.60
   3  15   0  308.97   16.90
   3  15   0  308.87   15.60
  -3  15   0  367.96   15.50
   3  15   0  296.27   16.00
  -3  15   0  292.07   16.10
   4 -15   0  346.47   17.70
  -4 -15   0  360.16   17.00
   4 -15   0  356.16   16.60
  -4 -15   0  339.47   18.20
   4 -15   0  340.67   17.70
  -4  15   0  343.67   17.00
   4  15   0  345.27   17.10
  -4  15   0  321.57   16.50
  -4  15   0  382.16   16.70
   4  15   0  350.96   18.20
   4  15   0  334.07   17.60
   5 -15   0    4.10    2.00
  -5 -15   0    8.10    2.40
  -5 -15   0    4.20    4.00
   5 -15   0    4.10    3.40
   5 -15   0    1.00    3.50
  -5  15   0    6.80    2.50
  -5  15   0    0.90    2.60
   5  15   0   -0.10    3.40
  -5  15   0    4.80    1.70
   5  15   0   -1.10    3.40
   6 -15   0   83.79    5.20
  -6 -15   0   84.49    5.90
   6 -15   0   78.79    7.70
   6 -15   0   94.09    8.10
   6  15   0   67.19    8.20
  -6  15   0   91.39    4.60
   6  15   0   68.29    7.80
  -6  15   0   81.09    4.60
  -6  15   0   78.29    6.00
   6  15   0   88.89    7.80
  -6  15   0   81.99    6.00
   7 -15   0  600.44   29.10
   7 -15   0  604.34   27.50
  -7 -15   0  637.14   28.00
   7 -15   0  603.64   29.30
   7  15   0  606.44   29.10
   7  15   0  571.74   29.50
  -7  15   0  594.64   27.90
  -7  15   0  610.94   27.30
   7  15   0  578.84   29.00
   8 -15   0  201.08   12.50
  -8 -15   0  217.98   10.70
   8 -15   0  195.28   12.90
  -8  15   0  197.48   10.80
   8  15   0  207.78   12.70
   8  15   0  198.68   12.60
   8  15   0  191.88   11.60
  -8  15   0  198.08    9.50
   9 -15   0   32.20    5.00
   9 -15   0   37.60    5.90
  -9  15   0   33.90    2.80
   9  15   0   32.70    5.70
   9  15   0   33.30    5.50
  -9  15   0   47.10    4.20
   9  15   0   40.60    4.40
  10 -15   0   57.39    6.40
  10 -15   0   61.49    7.00
 -10  15   0   62.19    3.50
  10  15   0   48.60    6.50
  10  15   0   58.69    7.00
 -10  15   0   69.09    6.60
  11 -15   0  167.48   12.70
  11 -15   0  179.78   13.60
  11  15   0  186.38   13.40
  11  15   0  176.28   13.20
 -11  15   0  179.38   10.60
  12 -15   0  155.48   14.80
  12 -15   0  148.79   12.60
 -12  15   0  165.48   10.40
  12  15   0  167.88   13.10
  13 -15   0  595.74   29.70
  13 -15   0  513.05   29.50
 -13  15   0  507.05   28.90
  13  15   0  539.45   28.80
  13  15   0  588.94   29.30
  14 -15   0  201.08   15.00
  14 -15   0  186.78   16.50
  14  15   0  195.48   16.10
 -14  15   0  164.98   12.00
   0 -16   0  752.12   36.10
   0 -16   0  756.82   35.90
   0  16   0  810.22   35.70
   0  16   0  738.83   37.20
   1 -16   0   27.50    4.20
   1 -16   0   40.00    4.60
  -1 -16   0   40.10    4.40
  -1  16   0   42.40    4.40
   1  16   0   41.20    4.50
   1  16   0   39.80    5.50
  -1  16   0   36.80    6.00
   2 -16   0  822.22   40.00
  -2 -16   0  914.11   39.70
   2 -16   0  924.11   40.80
   2 -16   0  894.61   40.90
  -2 -16   0  905.91   41.00
  -2  16   0  849.22   42.50
   2  16   0  889.91   40.40
   2  16   0  853.11   40.60
   2  16   0  830.02   41.60
  -2  16   0  856.11   40.40
   3 -16   0 1044.10   51.59
  -3 -16   0 1151.38   50.29
   3 -16   0 1132.09   51.59
  -3 -16   0 1086.99   51.79
   3 -16   0 1081.59   50.79
  -3  16   0 1268.07   51.19
   3  16   0 1072.99   52.29
   3  16   0 1106.59   51.49
  -3  16   0 1108.79   51.19
  -4 -16   0  544.65   23.80
   4 -16   0  491.05   24.10
  -4 -16   0  480.15   24.60
   4 -16   0  475.75   24.10
   4 -16   0  505.25   23.00
  -4  16   0  502.95   23.60
   4  16   0  480.55   24.00
  -4  16   0  471.95   22.90
   4  16   0  476.75   24.70
  -5 -16   0    5.60    4.30
  -5 -16   0    8.80    2.80
   5 -16   0    8.20    2.30
   5 -16   0    3.70    3.80
   5 -16   0    3.30    3.70
   5  16   0    5.80    3.80
  -5  16   0    7.30    3.00
  -5  16   0   11.40    2.00
  -5  16   0    9.30    2.50
   5  16   0   10.90    4.30
  -6 -16   0  424.86   19.50
   6 -16   0  392.76   20.80
   6 -16   0  402.86   19.00
   6 -16   0  422.56   20.70
   6  16   0  394.26   20.60
  -6  16   0  390.76   18.60
  -6  16   0  389.16   19.20
  -6  16   0  429.06   18.60
   6  16   0  392.56   20.70
  -6  16   0  407.06   19.60
   6  16   0  398.96   20.50
   7 -16   0   70.39    8.60
  -7 -16   0   65.79    5.80
   7 -16   0   74.49    8.00
   7 -16   0   73.29    5.00
   7  16   0   69.79    6.90
  -7  16   0   82.39    6.00
   7  16   0   66.69    7.80
  -7  16   0   79.89    6.00
   7  16   0   70.39    8.00
  -7  16   0   77.19    4.30
  -8 -16   0  232.28   11.60
   8 -16   0  218.98   13.40
   8 -16   0  219.78   13.90
   8  16   0  227.28   13.50
  -8  16   0  224.38   11.70
  -8  16   0  213.98   10.40
   8  16   0  208.78   13.70
   9 -16   0  227.88   14.60
   9 -16   0  216.78   14.00
  -9  16   0  220.78   12.20
   9  16   0  226.28   12.90
  -9  16   0  228.28   10.60
   9  16   0  225.58   14.50
   9  16   0  241.08   14.40
  10 -16   0  199.78   13.60
  10 -16   0  181.98   12.90
  10  16   0  172.68   13.40
  10  16   0  195.18   13.20
 -10  16   0  177.18    8.70
 -10  16   0  188.58   10.90
  11 -16   0   41.20    7.20
  11 -16   0   29.10    5.80
  11  16   0   33.70    6.90
  11  16   0   35.50    6.50
 -11  16   0   29.60    4.40
  12 -16   0  297.57   18.20
  12 -16   0  298.87   19.00
 -12  16   0  301.77   16.00
  12  16   0  282.97   18.40
  12  16   0  317.97   18.90
  13 -16   0    4.70    6.80
  13 -16   0   -0.40    6.10
  13  16   0    2.20    7.20
 -13  16   0    2.70    4.60
  13  16   0    9.20    7.10
  14 -16   0   66.59    9.40
  14 -16   0   57.79    8.10
 -14  16   0   72.89    6.60
  14  16   0   62.79    9.20
  14  16   0   76.29    9.40
   0 -17   0    0.50    3.10
   0 -17   0   -0.80    3.60
   0  17   0    2.70    4.60
   0  17   0   -1.50    3.30
   1 -17   0  841.12   38.70
  -1 -17   0  798.42   38.70
   1 -17   0  801.72   38.80
  -1  17   0  868.91   38.40
   1  17   0  814.72   39.90
  -1  17   0  810.32   40.40
   1  17   0  832.82   38.50
   2 -17   0  158.78   10.70
  -2 -17   0  172.78    8.40
  -2 -17   0  168.38   10.50
   2 -17   0  153.18   10.30
  -2  17   0  140.69   12.70
   2  17   0  156.58   11.80
  -2  17   0  170.78    9.90
   2  17   0  161.88   10.20
  -3 -17   0  106.79    5.60
   3 -17   0  106.49    8.40
   3 -17   0   92.59    8.60
  -3 -17   0   97.79    8.80
   3  17   0   93.09    9.50
   3  17   0  106.59    8.40
  -3  17   0  125.09    7.20
  -3  17   0  113.49    7.90
  -4 -17   0  342.37   19.40
   4 -17   0  351.36   17.60
   4 -17   0  359.16   19.00
   4 -17   0  388.76   19.00
   4  17   0  355.26   18.80
   4  17   0  350.46   19.60
  -4  17   0  370.16   18.30
  -4  17   0  356.96   17.50
  -4  17   0  411.96   17.70
  -5 -17   0  369.36   19.90
   5 -17   0  351.16   19.10
   5 -17   0  356.66   19.10
   5 -17   0  372.56   17.50
  -5  17   0  418.76   17.40
  -5  17   0  361.06   17.60
  -5  17   0  365.86   18.30
   5  17   0  334.37   18.90
   5  17   0  347.47   19.50
   6 -17   0   52.69    5.90
   6 -17   0   47.40    5.70
   6 -17   0   44.20    4.70
   6  17   0   51.09    5.90
  -6  17   0   52.39    5.20
   6  17   0   54.09    5.90
  -6  17   0   36.40    3.90
  -6  17   0   55.69    3.60
  -6  17   0   51.49    3.70
   6  17   0   38.30    5.60
   7 -17   0    5.60    2.40
   7 -17   0    3.80    4.30
   7 -17   0    5.60    4.30
  -7 -17   0    5.80    3.10
   7  17   0    2.70    4.30
  -7  17   0    4.50    1.60
   7  17   0    4.10    4.60
   7  17   0    1.10    4.20
  -7  17   0    1.80    2.90
  -7  17   0    0.50    2.90
   8 -17   0   -0.20    4.40
   8 -17   0   -0.60    5.00
   8  17   0   -0.80    5.10
  -8  17   0    5.60    3.40
   8  17   0    4.50    4.30
   8  17   0   -0.60    4.40
  -8  17   0    2.80    1.50
   9 -17   0   25.00    5.30
   9 -17   0   29.10    5.50
  -9  17   0   30.30    4.00
   9  17   0   31.90    6.20
   9  17   0   36.50    5.80
  -9  17   0   26.60    2.70
  10 -17   0  309.67   18.20
  10 -17   0  339.27   18.80
  10  17   0  310.07   18.50
 -10  17   0  303.17   16.20
  10  17   0  318.57   18.40
  11 -17   0   65.99    7.50
  11 -17   0   73.89   13.60
 -11  17   0   94.69    7.90
  11  17   0   71.59    9.30
  11  17   0   79.79    8.50
  12 -17   0   29.50    7.10
  12 -17   0   40.00    7.10
  12  17   0   30.80    7.50
 -12  17   0   37.30    5.80
  12  17   0   38.00    7.70
  13 -17   0  166.08   14.30
  13 -17   0  164.88   15.50
 -13  17   0  157.98   11.50
  13  17   0  164.38   15.40
  13  17   0  163.98   15.30
  14 -17   0   30.50    8.30
  14 -17   0   22.10    7.30
 -14  17   0   44.40    5.70
  14  17   0   45.30    8.80
  14  17   0   25.10    8.20
   0 -18   0 1942.41   86.89
   0  18   0 1862.11   88.29
   0  18   0 1907.71   86.59
  -1 -18   0  139.79    9.90
   1 -18   0  143.09    9.80
   1 -18   0  134.09   10.20
  -1  18   0  149.19    9.50
   1  18   0  147.39    9.70
  -1  18   0  131.69   12.30
   1  18   0  140.49   11.80
   2 -18   0   26.20    4.80
  -2 -18   0   29.10    2.70
   2 -18   0   28.70    4.50
  -2 -18   0   27.70    4.70
   2  18   0   29.30    4.80
  -2  18   0   22.20    6.60
   2  18   0   28.10    5.90
  -2  18   0   20.30    4.20
  -3 -18   0   50.19    5.90
  -3 -18   0   56.59    3.90
   3 -18   0   50.39    5.70
   3 -18   0   60.99    7.40
  -3  18   0   79.19    5.90
  -3  18   0   59.99    6.70
   3  18   0   57.49    7.10
   3  18   0   59.39    6.00
  -4 -18   0   63.39    8.50
   4 -18   0   62.39    6.20
   4 -18   0   66.89    8.00
  -4  18   0   60.79    6.90
  -4  18   0   79.59    5.70
   4  18   0   61.39    6.40
   4  18   0   71.09    7.40
  -4  18   0   63.29    5.60
   5 -18   0    0.40    2.70
  -5 -18   0   -3.50    4.40
   5 -18   0    0.80    4.30
   5 -18   0   -0.70    4.00
  -5  18   0   -0.20    2.60
   5  18   0    1.10    4.50
   5  18   0    3.20    4.50
  -5  18   0    2.20    2.00
  -5  18   0    1.70    3.60
   6 -18   0    4.00    2.70
   6 -18   0    6.00    4.60
   6 -18   0    1.90    4.50
  -6  18   0    2.00    2.90
  -6  18   0    7.30    1.80
   6  18   0    8.30    4.50
   6  18   0    3.80    5.00
  -6  18   0    0.70    3.50
   6  18   0    1.30    4.50
   7 -18   0  119.69   10.50
   7 -18   0  126.59   10.80
   7 -18   0  118.49    7.30
   7  18   0  113.89   10.60
  -7  18   0  125.29    8.10
  -7  18   0  126.69    6.50
   7  18   0  119.29   10.60
  -7  18   0  123.19    8.00
   7  18   0  129.09   10.30
   8 -18   0  620.04   31.70
   8 -18   0  661.33   32.00
   8  18   0  636.74   31.80
   8  18   0  691.03   31.70
   8  18   0  626.94   31.60
  -8  18   0  644.84   30.10
  -8  18   0  623.54   29.10
   9 -18   0    4.20    5.30
   9 -18   0    0.80    4.90
   9  18   0    4.90    4.80
  -9  18   0    1.00    1.40
   9  18   0    5.10    5.40
  -9  18   0    2.70    3.60
   9  18   0    1.30    5.70
  10 -18   0   66.19    8.00
  10 -18   0   63.49    7.00
  10  18   0   64.49    8.10
  10  18   0   55.59    7.40
 -10  18   0   58.19    5.30
  11 -18   0   18.80    6.10
  11 -18   0   14.30    6.50
  11  18   0   21.30    7.20
  11  18   0   22.90    6.60
 -11  18   0   17.80    4.60
  12 -18   0  183.78   15.40
  12  18   0  165.18   16.90
  12  18   0  166.88   14.70
 -12  18   0  150.78   11.20
  13 -18   0   13.00    7.10
  13 -18   0   12.60    7.20
 -13  18   0   22.70    5.10
  13  18   0   13.00    8.00
  13  18   0    0.40    7.30
   0 -19   0    6.10    3.90
   0  19   0    3.40    5.80
   0  19   0    6.20    4.10
   1 -19   0   11.30    4.30
  -1 -19   0   17.10    4.30
   1 -19   0   11.30    4.40
  -1  19   0   12.90    4.40
  -1  19   0    5.60    6.00
   1  19   0   15.70    4.60
   1  19   0   18.50    6.00
   2 -19   0  200.58   12.30
   2 -19   0  186.58   12.50
  -2 -19   0  191.98   12.40
  -2 -19   0  209.68   10.00
  -2  19   0  197.98   11.80
   2  19   0  190.88   12.10
   2  19   0  176.08   14.00
   3 -19   0 1291.07   61.09
   3 -19   0 1278.77   61.19
  -3 -19   0 1372.56   59.49
  -3 -19   0 1297.37   61.39
   3  19   0 1231.08   62.09
   3  19   0 1261.07   60.89
  -3  19   0 1298.87   60.69
  -3  19   0 1523.85   60.59
   4 -19   0    7.00    4.10
   4 -19   0    3.70    4.50
  -4 -19   0    1.10    4.50
   4  19   0   -2.00    4.80
  -4  19   0    6.50    2.80
  -4  19   0   -1.50    3.80
  -4  19   0    0.20    2.90
   4  19   0    0.30    4.50
   5 -19   0  124.09   10.60
  -5 -19   0  113.59   11.30
   5 -19   0  130.79   10.60
  -5  19   0  137.89    8.30
   5  19   0  138.89   10.10
   5  19   0  115.99   11.30
  -5  19   0  121.39    9.40
  -5  19   0  155.08    7.70
   5  19   0  135.49   10.70
   6 -19   0   38.70    5.90
   6 -19   0   36.00    4.10
   6 -19   0   36.90    5.80
   6  19   0   34.40    5.60
  -6  19   0   42.90    3.60
  -6  19   0   34.80    3.00
  -6  19   0   35.60    4.90
  -6  19   0   25.80    3.80
   6  19   0   29.30    6.10
   6  19   0   37.70    6.20
   7 -19   0   -1.60    4.80
   7 -19   0    0.80    4.80
  -7  19   0    3.50    3.10
  -7  19   0   -0.90    3.70
   7  19   0   -2.60    5.60
   7  19   0    0.40    4.90
   7  19   0    3.80    4.60
   8 -19   0  128.69   11.50
   8 -19   0  109.29   11.30
   8  19   0  123.09   11.90
   8  19   0  113.29   11.10
  -8  19   0  136.69    8.60
   8  19   0  131.79   11.30
  -8  19   0  125.79    6.50
   9 -19   0  481.35   25.30
   9 -19   0  476.65   24.90
  -9  19   0  464.05   21.50
   9  19   0  450.35   25.10
   9  19   0  479.45   24.90
  -9  19   0  473.35   22.90
  10 -19   0    3.30    5.60
  10 -19   0    9.10    7.00
  10  19   0    5.50    6.70
 -10  19   0    8.00    4.00
  10  19   0    6.90    6.30
  11 -19   0  127.29   14.00
  11 -19   0  122.69   12.80
 -11  19   0  118.69    9.70
  11  19   0  143.49   13.40
  11  19   0  139.89   13.70
  12 -19   0   71.99    8.60
  12 -19   0   75.49    9.80
  12  19   0   62.59    9.30
  12  19   0   76.89    9.50
 -12  19   0   61.99    6.30
  13 -19   0  276.47   19.40
  13 -19   0  252.17   18.10
  13  19   0  269.37   19.30
  13  19   0  264.87   19.20
 -13  19   0  252.87   15.10
   0 -20   0   18.50    4.60
   0  20   0   20.30    4.70
   0  20   0   24.80    6.90
   1 -20   0   68.19    7.00
   1 -20   0   79.99    8.40
  -1 -20   0   88.49    8.70
   1  20   0   70.19    8.40
  -1  20   0   78.59    8.00
   1  20   0   71.69    8.30
  -1  20   0   59.39    8.60
  -2 -20   0    2.10    2.10
  -2 -20   0   -4.40    4.20
   2 -20   0   -4.00    4.00
   2 -20   0    1.60    4.50
   2  20   0   -2.80    5.40
   2  20   0    3.00    4.70
  -2  20   0   -1.80    4.30
   3 -20   0   25.10    5.00
   3 -20   0   24.40    5.30
  -3 -20   0   39.00    4.60
  -3 -20   0   25.50    3.20
  -3 -20   0   28.10    5.40
  -3  20   0   26.80    4.80
   3  20   0   23.10    6.20
   3  20   0   29.60    5.40
  -3  20   0   40.90    4.30
   4 -20   0  498.05   25.70
   4 -20   0  499.05   25.80
  -4 -20   0  483.85   26.20
  -4  20   0  502.15   24.10
   4  20   0  493.35   25.60
  -4  20   0  511.35   25.00
   4  20   0  472.55   26.90
  -4  20   0  592.94   24.50
   5 -20   0  301.87   18.20
   5 -20   0  327.37   18.20
  -5 -20   0  319.07   19.00
   5  20   0  320.87   19.20
  -5  20   0  359.96   15.90
  -5  20   0  313.77   16.20
   5  20   0  333.97   17.70
   5  20   0  302.97   18.10
  -5  20   0  319.17   17.20
   6 -20   0   32.10    5.90
   6 -20   0   39.20    6.30
  -6  20   0   35.40    4.00
  -6  20   0   43.30    4.20
  -6  20   0   41.00    5.30
   6  20   0   42.30    6.70
   6  20   0   41.10    6.30
   6  20   0   52.69    6.30
   7 -20   0  114.99   11.40
   7 -20   0  117.49   11.10
  -7  20   0  113.99    8.40
   7  20   0  103.89   11.60
   7  20   0  126.59   11.00
  -7  20   0  119.49    9.20
   7  20   0  127.99   11.60
  -7  20   0  120.99    6.70
   8 -20   0  813.02   38.50
   8 -20   0  773.02   38.20
  -8  20   0  785.22   36.50
  -8  20   0  759.22   35.50
   8  20   0  755.92   38.40
   8  20   0  783.82   38.40
   8  20   0  812.82   38.10
   9 -20   0    0.90    5.70
   9 -20   0    4.90    5.70
  -9  20   0   -0.30    3.90
   9  20   0    9.20    6.10
   9  20   0    3.00    6.60
  10 -20   0  104.79   12.40
  10 -20   0  110.69   13.20
  10  20   0  100.09   10.20
  10  20   0  104.49   12.10
  11 -20   0   84.29    9.40
  11  20   0   84.99    9.70
  11  20   0   90.59    9.60
 -11  20   0   77.59    6.80
  12 -20   0    9.20    6.90
  12 -20   0   -1.30    7.30
 -12  20   0    5.20    4.80
  12  20   0    6.80    7.30
  12  20   0   -1.90    8.00
  13 -20   0   52.99    8.60
  13 -20   0   48.00    9.30
 -13  20   0   65.89    6.60
   0 -21   0   -0.10    4.50
   0  21   0    2.10    4.70
   0  21   0    0.20    6.50
   1 -21   0    8.30    5.30
  -1 -21   0    7.00    4.50
   1 -21   0    6.00    4.70
  -1 -21   0    9.60    3.10
   1  21   0    2.80    6.40
  -1  21   0    3.10    4.80
   1  21   0    4.80    4.80
  -2 -21   0   16.80    2.70
   2 -21   0   10.40    5.10
  -2 -21   0    7.10    4.70
   2 -21   0   11.60    5.00
   2  21   0    9.50    5.00
  -2  21   0   13.30    4.70
   2  21   0    9.10    6.40
  -3 -21   0  114.29    6.30
   3 -21   0  109.09   10.40
  -3 -21   0  128.39    7.40
  -3 -21   0  103.39   10.70
   3 -21   0  106.69   10.30
  -3  21   0  132.89    9.00
  -3  21   0  108.59    9.50
   3  21   0   98.79   10.20
   3  21   0  103.49   12.50
   4 -21   0  159.28   12.00
   4 -21   0  151.68   12.30
  -4 -21   0  142.89   12.50
   4  21   0  154.68   11.90
  -4  21   0  186.48   10.00
  -4  21   0  153.78    9.50
   4  21   0  157.68   13.90
  -4  21   0  143.09   11.00
  -5 -21   0  508.85   27.20
   5 -21   0  518.15   26.50
   5 -21   0  526.35   26.50
   5  21   0  504.45   26.40
  -5  21   0  524.35   24.60
   5  21   0  471.15   27.40
   5  21   0  565.34   26.00
  -5  21   0  498.85   25.50
   6 -21   0  181.18   13.40
   6 -21   0  165.58   13.00
  -6  21   0  177.78   11.50
  -6  21   0  173.48   10.30
   6  21   0  180.88   12.50
   6  21   0  165.68   14.10
  -6  21   0  166.68    9.00
   6  21   0  169.78   13.20
   7 -21   0  325.77   18.80
   7 -21   0  301.37   18.30
   7  21   0  295.27   18.60
   7  21   0  295.07   19.10
  -7  21   0  306.07   15.80
  -7  21   0  305.97   14.70
  -7  21   0  315.17   16.70
   7  21   0  317.37   18.00
   8 -21   0  118.89   12.00
   8 -21   0  102.49   11.30
  -8  21   0   99.99    8.40
   8  21   0  112.99   11.30
   8  21   0   79.99    9.30
   9 -21   0  160.18   19.90
   9 -21   0  150.48   13.60
  -9  21   0  143.09   10.80
   9  21   0  152.18   14.30
  10 -21   0  202.68   16.20
  10 -21   0  190.38   15.50
  10  21   0  198.48   15.60
 -10  21   0  196.48   12.30
  10  21   0  194.88   16.30
  11 -21   0    9.80    7.90
  11 -21   0   11.40    7.00
 -11  21   0   11.10    4.90
  11  21   0    7.70    6.80
  11  21   0    6.20    7.80
  12 -21   0    9.80    7.30
  12 -21   0    6.70    7.70
  12  21   0   -4.40    7.30
 -12  21   0    8.90    5.20
  12  21   0    4.40    8.50
   0 -22   0  122.49   10.90
   0  22   0   99.89   10.10
   0  22   0  115.69   14.00
  -1 -22   0  158.68    9.30
  -1 -22   0  155.98   12.10
   1 -22   0  163.58   12.00
   1  22   0  158.48   15.00
   1  22   0  146.99   11.80
  -1  22   0  132.59   11.40
   2 -22   0  843.22   42.40
  -2 -22   0  927.71   40.40
  -2 -22   0  886.21   42.50
   2 -22   0  917.81   42.30
  -2  22   0  872.91   41.90
   2  22   0  825.72   44.20
   2  22   0  888.61   42.20
  -3 -22   0   -2.10    4.80
   3 -22   0   -2.70    4.70
   3 -22   0    0.10    4.90
  -3 -22   0    0.80    1.80
   3  22   0    0.90    6.20
   3  22   0   -1.00    5.10
  -3  22   0   -2.40    4.60
   4 -22   0    1.50    5.30
   4 -22   0    6.20    5.30
  -4 -22   0   -1.20    5.30
  -4  22   0    3.10    4.70
   4  22   0    3.10    6.50
  -4  22   0   -2.50    3.20
   4  22   0   -1.50    5.80
   4  22   0   -0.30    4.40
   5 -22   0   87.59   10.80
   5 -22   0   86.99    8.40
  -5 -22   0   77.59    8.80
   5  22   0   83.19    8.50
  -5  22   0   90.69    7.40
  -5  22   0   88.59    9.20
   5  22   0   74.49    9.30
   5  22   0  106.99   10.10
   6 -22   0   28.20    6.60
   6 -22   0   38.00    6.90
  -6  22   0   24.20    4.10
   6  22   0   37.20    6.00
   6  22   0   30.80    7.30
  -6  22   0   34.20    5.50
   6  22   0   22.30    6.70
  -6  22   0   29.00    3.00
   7 -22   0    8.40    6.20
   7 -22   0   -3.00    5.60
  -7  22   0    5.80    4.00
   7  22   0   11.80    6.70
  -7  22   0   10.40    2.40
  -7  22   0    5.40    4.60
   7  22   0    3.30    5.60
   7  22   0   -0.70    6.50
   8 -22   0  129.79   13.20
   8 -22   0  123.39   12.70
  -8  22   0  120.09    7.80
  -8  22   0  129.89    9.30
   8  22   0  117.59   13.20
   8  22   0  140.79   12.50
   9 -22   0    7.30    6.90
   9 -22   0   11.30    6.60
   9  22   0    4.70    6.10
   9  22   0   -3.30    7.10
  -9  22   0    6.30    4.30
  10 -22   0  433.26   26.10
  10 -22   0  448.06   25.80
 -10  22   0  459.55   22.90
  10  22   0  431.46   26.30
  10  22   0  503.75   25.80
  11 -22   0   23.00    8.00
  11 -22   0   39.60    8.00
  11  22   0   22.40    9.00
 -11  22   0   32.60    5.40
  11  22   0   29.10    8.10
  12 -22   0    2.70    7.40
  12 -22   0   -2.60    8.30
  12  22   0    7.60    8.00
  12  22   0    5.60    8.30
 -12  22   0   -3.00    5.00
   0 -23   0    2.80    5.30
   0  23   0    5.20    5.30
  -1 -23   0  995.20   44.50
  -1 -23   0  976.60   46.30
   1 -23   0  965.80   46.20
   1  23   0  892.91   48.30
   1  23   0  986.40   46.10
  -1  23   0  965.70   45.90
   2 -23   0   86.59    9.00
  -2 -23   0   88.99   11.00
   2 -23   0   93.69   10.90
  -2 -23   0  115.69    7.00
   2  23   0  102.99   10.80
   2  23   0  116.19   12.00
  -2  23   0  103.19   10.50
  -3 -23   0  198.18    9.70
  -3 -23   0  205.28   14.30
   3 -23   0  202.68   14.10
   3 -23   0  170.68   14.00
   3  23   0  169.68   16.40
  -3  23   0  193.78   13.00
   3  23   0  191.68   14.00
  -4 -23   0  306.07   18.90
   4 -23   0  304.97   18.30
   4 -23   0  305.87   18.30
   4  23   0  274.97   18.10
  -4  23   0  294.97   17.30
   4  23   0  282.57   20.40
  -4  23   0  293.47   15.60
   4  23   0  338.07   17.40
   5 -23   0  101.39   11.50
   5 -23   0  102.09   11.80
  -5 -23   0  102.69   12.80
   5  23   0  119.09   10.60
   5  23   0   89.69   10.80
  -5  23   0  105.59    8.30
   5  23   0  107.99   11.70
  -5  23   0  108.79   10.30
   6 -23   0  208.68   14.70
   6 -23   0  171.98   14.20
  -6  23   0  178.58    9.80
   6  23   0  170.38   16.20
   6  23   0  195.08   13.60
  -6  23   0  193.78   12.70
   6  23   0  187.18   15.10
  -6  23   0  184.28   11.30
   7 -23   0   29.40    7.00
   7 -23   0   26.10    7.00
   7  23   0   31.00    8.10
  -7  23   0   29.70    5.60
  -7  23   0   26.50    4.50
  -7  23   0   31.30    3.10
   7  23   0   36.00    7.00
   8 -23   0   -1.20    6.30
   8 -23   0    5.50    7.40
  -8  23   0    3.50    4.40
   8  23   0    2.20    8.40
   8  23   0    1.50    7.50
   9 -23   0   23.10    7.90
  -9  23   0   21.30    4.90
   9  23   0   19.00    6.80
   9  23   0   19.60    8.10
  10 -23   0   30.30    8.00
  10 -23   0   62.49    9.10
  10  23   0   70.09    9.10
 -10  23   0   46.80    5.80
  10  23   0   61.39    9.80
  11 -23   0   47.10    8.50
  11 -23   0   36.00    8.80
 -11  23   0   45.10    6.20
  11  23   0   50.49   10.00
  11  23   0   54.49    9.20
   0 -24   0  595.94   30.90
   0 -24   0  634.54   29.10
   0  24   0  584.44   30.50
  -1 -24   0  250.67   12.80
  -1 -24   0  231.28   15.80
   1 -24   0  222.58   15.80
  -1  24   0  222.78   15.30
   1  24   0  220.48   15.20
   2 -24   0  213.78   16.10
   2 -24   0  235.78   15.90
  -2 -24   0  234.38   16.10
  -2  24   0  253.87   15.50
   2  24   0  239.78   16.10
   3 -24   0  622.14   32.80
  -3 -24   0  665.23   29.60
   3 -24   0  670.73   32.90
  -3 -24   0  633.84   33.10
   3  24   0  698.03   31.80
   3  24   0  580.44   34.80
  -3  24   0  645.84   32.10
  -3  24   0  660.63   30.60
   3  24   0  628.74   32.70
   4 -24   0  138.49   12.80
   4 -24   0  122.89   12.90
  -4 -24   0  130.19   13.60
  -4  24   0  143.99    9.60
   4  24   0  121.29   13.10
  -4  24   0  160.58   12.00
   4  24   0  156.08   11.90
   4  24   0  124.69   15.80
   5 -24   0   30.60    6.70
  -5 -24   0   28.70    7.60
   5 -24   0   46.40    7.50
  -5  24   0   49.60    6.70
   5  24   0   45.90    8.20
   5  24   0   36.10    6.30
  -5  24   0   42.30    5.10
   6 -24   0   11.40    6.80
   6 -24   0    3.40    6.10
  -6  24   0    5.90    4.40
  -6  24   0    9.70    2.80
  -6  24   0   12.80    5.70
   6  24   0    6.70    7.40
   6  24   0    5.00    5.80
   7 -24   0   71.19    8.90
   7 -24   0   78.99   11.60
   7  24   0   67.99   10.20
  -7  24   0   88.49    6.00
  -7  24   0   82.89    7.60
   7  24   0   80.19    9.60
  -7  24   0   80.29    6.70
   8 -24   0   43.60    8.00
   8 -24   0   41.60   13.00
   8  24   0   49.50    7.80
  -8  24   0   43.70    5.30
   8  24   0   57.79    9.50
   9 -24   0   18.60    7.10
   9 -24   0    4.50    7.60
   9  24   0    6.50    8.40
   9  24   0    9.30    7.00
  -9  24   0   11.90    5.10
  10 -24   0   -7.50    7.40
  10 -24   0    8.60    7.40
  10  24   0    3.90    8.60
  10  24   0   -2.60    7.40
 -10  24   0    4.10    4.80
  11 -24   0   83.49   11.10
  11 -24   0   80.99   10.00
 -11  24   0   84.09    7.60
   0 -25   0   -0.50    5.90
   0 -25   0    5.10    4.10
   0  25   0   10.60    6.50
   1 -25   0  149.19   13.30
  -1 -25   0  130.59   13.30
  -1 -25   0  149.99    9.50
  -1  25   0  130.79   12.70
   1  25   0  151.78   12.90
  -2 -25   0  656.23   33.60
  -2 -25   0  688.03   30.50
   2 -25   0  658.33   33.30
   2  25   0  620.74   33.00
   2  25   0  677.93   32.00
  -2  25   0  608.44   32.60
   3 -25   0  146.69   13.50
  -3 -25   0  138.49   13.80
   3 -25   0  146.29   13.50
  -3 -25   0  142.99    8.30
  -3  25   0  141.59   10.00
   3  25   0  133.39   13.60
  -3  25   0  137.99   12.60
   3  25   0  147.69   11.90
   4 -25   0   -6.90    6.10
   4 -25   0    0.00    6.40
  -4 -25   0   -0.10    6.60
   4  25   0   -4.00    6.80
   4  25   0   -2.60    5.10
  -4  25   0    3.00    4.10
  -4  25   0   -9.50    5.50
   5 -25   0  265.67   18.10
  -5 -25   0  255.47   18.90
   5 -25   0  255.87   17.70
  -5  25   0  258.47   16.60
  -5  25   0  270.57   14.70
  -5  25   0  286.47   15.90
   5  25   0  239.98   18.20
   5  25   0  265.07   16.90
   6 -25   0    7.70    6.90
   6 -25   0    8.20    6.80
   6  25   0    2.20    7.50
  -6  25   0    4.40    4.40
  -6  25   0   17.20    6.00
   6  25   0    5.50    6.40
  -6  25   0    5.50    2.90
   7 -25   0   -2.50   11.00
   7 -25   0   -5.80    7.00
  -7  25   0    7.50    4.70
   7  25   0    2.50    6.30
  -7  25   0   -0.30    5.60
   7  25   0   -8.10    7.60
   8 -25   0   23.90    7.50
   8 -25   0   31.30    8.10
   8  25   0   26.20    7.30
   8  25   0   21.60    8.70
  -8  25   0   26.80    5.40
   9 -25   0   -3.30    7.30
   9 -25   0    0.30    7.60
   9  25   0   10.60    7.30
   9  25   0   12.30    9.30
  -9  25   0   -2.00    4.80
  10 -25   0  165.98   16.70
  10 -25   0  176.98   17.50
  10  25   0  162.98   17.30
  10  25   0  165.48   16.50
 -10  25   0  169.88   12.40
   0 -26   0  236.48   17.00
   0 -26   0  244.38   13.90
   0  26   0  233.38   16.70
  -1 -26   0  139.49    9.60
   1 -26   0  142.69   13.60
  -1 -26   0  138.49   13.80
  -1  26   0  132.89   13.20
   1  26   0  141.59   13.70
   1  26   0  141.29   11.30
   2 -26   0    6.30    6.40
  -2 -26   0    9.80    3.50
  -2 -26   0   11.30    6.80
   2  26   0   11.20    7.00
  -2  26   0    7.40    6.50
   2  26   0    7.30    5.20
  -3 -26   0  131.29   13.90
   3 -26   0  134.99   13.50
   3 -26   0  118.89   13.80
   3  26   0  117.89   13.80
  -3  26   0  101.19   12.40
  -3  26   0  107.09    9.50
   3  26   0  123.89   11.40
   4 -26   0   21.10    7.30
   4 -26   0   16.30    7.40
  -4 -26   0   19.60    7.40
   4  26   0   16.50    6.00
  -4  26   0   21.10    6.70
  -4  26   0   13.30    5.20
  -4  26   0   19.90    3.90
   4  26   0   15.00    9.00
   5 -26   0    4.60    6.80
  -5 -26   0   -1.50    7.30
   5 -26   0    1.60    7.10
   5  26   0    2.10    5.90
   5  26   0    6.50    8.10
  -5  26   0    7.40    4.60
  -5  26   0    3.00    6.20
   6 -26   0    5.80    7.20
   6 -26   0    1.00   11.40
  -6  26   0    3.80    3.10
   6  26   0    2.20    8.20
  -6  26   0   16.10    6.30
  -6  26   0   -4.40    4.50
   6  26   0    4.20    6.40
   7 -26   0    0.50    7.20
   7 -26   0    4.40    7.10
  -7  26   0    9.80    6.30
   7  26   0    2.80    8.70
   7  26   0    3.10    6.50
  -7  26   0    1.10    4.60
   8 -26   0  196.88   17.20
   8 -26   0  182.58   17.00
   8  26   0  227.48   16.60
  -8  26   0  194.48   12.90
   8  26   0  179.88   17.70
   9 -26   0  254.97   19.60
   9 -26   0  269.67   19.30
   9  26   0  212.58   19.50
  -9  26   0  236.08   14.90
   9  26   0  264.27   18.70
   0 -27   0    3.30    6.80
   0 -27   0    1.70    4.40
   0  27   0    8.00    4.80
   0  27   0   -0.40    7.00
  -1 -27   0   11.10    4.10
  -1 -27   0   10.50    6.90
   1 -27   0    8.60    7.00
   1 -27   0   13.50    5.20
  -1  27   0    6.50    4.70
  -1  27   0    4.20    6.70
   1  27   0    9.80    5.20
   1  27   0    5.50    7.60
   2 -27   0   31.80    7.70
  -2 -27   0   34.70    8.00
  -2  27   0   34.30    5.20
  -2  27   0   40.90    5.20
   2  27   0   32.90    6.10
   2  27   0   41.80    8.50
  -2  27   0   37.80    7.70
   3 -27   0   77.69    9.70
  -3 -27   0   66.29    9.40
  -3  27   0   84.89    9.10
  -3  27   0   78.59    8.00
   3  27   0   80.09    8.20
  -3  27   0   58.69    8.50
  -4 -27   0   25.00    7.80
   4 -27   0   19.60    8.70
  -4  27   0   21.30    5.20
  -4  27   0   15.40    6.90
   4  27   0   19.10    8.10
   4  27   0   21.30    6.60
   5 -27   0    1.70    7.30
  -5 -27   0    2.40    7.60
   5 -27   0    2.20    7.30
  -5  27   0   12.70    6.80
   5  27   0   -5.40   10.60
  -5  27   0   -1.50    4.50
   5  27   0    4.60    7.60
   6 -27   0  430.56   26.60
   6 -27   0  492.35   27.10
   6  27   0  437.66   26.90
  -6  27   0  440.96   25.00
  -6  27   0  477.85   23.50
   6  27   0  499.15   25.70
   7 -27   0   21.40    8.10
   7 -27   0   15.20    7.90
  -7  27   0   15.90    5.10
   7  27   0   33.30    8.10
   7  27   0   24.90    9.00
   8 -27   0   16.60    8.40
   8 -27   0   22.10    8.10
   8  27   0   33.00    7.80
   8  27   0   22.20    9.60
  -8  27   0   21.60    5.40
   0 -28   0   25.70    7.90
   0 -28   0   37.70    5.50
   0  28   0   27.70    8.30
   0  28   0   37.80    6.00
   1 -28   0   64.39    9.20
   1 -28   0   64.89    6.90
  -1 -28   0   56.89    5.90
  -1 -28   0   59.79    9.40
   1  28   0   67.39    7.20
  -1  28   0   52.99    9.00
   1  28   0   47.20   14.60
  -1  28   0   60.89    6.60
  -2 -28   0    1.40    7.40
   2 -28   0    5.80    7.20
   2  28   0    4.30    7.90
   2  28   0    1.90    5.70
  -2  28   0    3.40    7.10
  -2  28   0    6.30    4.80
  -2  28   0    6.80    4.70
  -3 -28   0   85.09   10.30
  -3  28   0   84.09    9.70
   3  28   0   93.39   11.70
  -3  28   0   92.59    8.60
  -3  28   0   70.89    6.90
   3  28   0   78.99   10.30
  -4 -28   0   31.10    8.80
   4 -28   0   26.70    8.30
   4 -28   0   29.20    8.30
  -4  28   0   50.69    8.10
   4  28   0   31.30    9.10
  -4  28   0   31.00    5.60
   5 -28   0  155.68   16.70
   5 -28   0  142.79   16.40
  -5 -28   0  178.68   17.90
  -5  28   0  168.28   12.00
   5  28   0  176.28   16.70
  -5  28   0  176.98   14.90
   5  28   0  184.88   14.80
   6 -28   0    1.20    8.00
   6 -28   0   -8.60    8.00
   6  28   0    6.30    6.80
  -6  28   0    5.60    6.90
  -6  28   0   -0.60    5.00
   6  28   0    3.50    8.20
   7 -28   0  236.88   18.80
   7 -28   0  183.78   17.80
   7  28   0  204.98   19.00
  -7  28   0  210.98   13.80
   7  28   0  221.98   17.20
   8 -28   0   26.70    8.30
   8 -28   0   13.50    8.50
   8  28   0   32.60    8.30
   8  28   0   25.80    9.90
  -8  28   0   29.10    5.80
   0 -29   0   -1.80    4.60
   0 -29   0    2.90    7.80
   0  29   0   10.20    8.00
   0  29   0    9.50    5.50
   1 -29   0   33.90    6.10
  -1 -29   0   20.20    8.40
   1 -29   0   13.00    9.60
   1  29   0   25.40    6.00
  -1  29   0   13.10    5.10
   1  29   0   22.80    9.00
  -1  29   0   17.20    5.40
  -2 -29   0  177.98   17.60
   2 -29   0  203.58   14.20
   2 -29   0  171.48   17.00
  -2  29   0  187.58   12.70
  -2  29   0  208.98   12.90
   2  29   0  191.08   17.30
   2  29   0  203.68   14.60
  -2  29   0  176.88   16.50
  -3 -29   0    0.80    7.90
   3 -29   0   -3.50    7.60
   3  29   0    8.90    8.80
   3  29   0    7.70    7.80
  -3  29   0    1.90    7.60
  -3  29   0    5.30    5.00
   4 -29   0  197.28   17.60
  -4 -29   0  176.48   17.90
  -4  29   0  157.58   12.60
  -4  29   0  180.08   16.00
   4  29   0  167.98   17.40
   4  29   0  170.28   14.80
   5 -29   0   66.19   10.20
  -5 -29   0   80.39   11.30
   5 -29   0   98.49   11.50
   5  29   0   78.19   10.80
  -5  29   0   92.39   10.00
  -5  29   0  117.09   10.30
   5  29   0   71.69    8.90
   6 -29   0    9.30    8.40
   6 -29   0    8.30    8.10
  -6  29   0   14.10    9.50
   6  29   0   10.00    9.80
   6  29   0    0.90    7.00
  -6  29   0    4.40    5.10
   7 -29   0    9.30    8.40
   7  29   0    4.10    9.40
  -7  29   0    0.50    5.50
   0 -30   0   89.79   11.30
   0  30   0   93.29   11.30
   0  30   0   91.59   10.90
   1 -30   0  190.08   18.10
   1 -30   0  184.08   13.70
  -1 -30   0  192.18   19.40
   1  30   0  162.48   17.60
   1  30   0  202.08   14.40
  -1  30   0  189.08   12.80
  -1  30   0  156.28   17.00
  -1  30   0  198.58   13.40
   2 -30   0   42.50    6.90
   2 -30   0   29.30    9.20
  -2  30   0   41.60    6.10
  -2  30   0   40.00    9.20
   2  30   0   26.90    9.50
   2  30   0   40.10    8.80
   3 -30   0   29.40    6.90
   3 -30   0   18.90    9.10
  -3  30   0   23.60    5.50
   3  30   0   18.30    9.00
  -3  30   0   25.00    9.00
   3  30   0    9.90    6.70
   4 -30   0    9.30    8.50
  -4 -30   0   16.30   10.80
   4  30   0    3.80    9.20
   4  30   0    7.40    6.90
  -4  30   0    3.10    5.60
  -5 -30   0   -1.70    9.40
   5 -30   0    7.50    9.00
   5  30   0   -8.20    9.10
  -5  30   0   14.60    7.90
   5  30   0   -6.60    7.00
  -5  30   0    7.30    5.70
   0 -31   0   -1.20    8.30
   0  31   0    1.00    5.20
   0  31   0    6.80    5.90
   0  31   0   24.00    9.10
  -1 -31   0  158.88   18.10
   1 -31   0  148.89   17.60
   1  31   0  156.28   16.90
   1  31   0  168.78   16.30
  -1  31   0  149.09   12.90
  -1  31   0  140.59   16.90
  -1  31   0  138.19   12.00
   2 -31   0  100.89   12.20
   2 -31   0  111.79   12.60
  -2 -31   0  132.59   16.90
  -2  31   0   97.09   11.60
  -2  31   0   91.69    8.10
   2  31   0  103.09   12.50
   2  31   0  105.89   12.70
   3 -31   0   13.40    8.90
  -3 -31   0    9.80    8.90
  -3  31   0    8.10    8.60
   3  31   0   10.60    6.80
  -3  31   0    0.00    5.40
   3  31   0   10.30   10.00
  -4 -31   0  105.89   12.90
   4 -31   0  111.79   12.60
  -4  31   0  104.19   11.60
  -4  31   0   89.49    8.50
   4  31   0   99.09   12.70
  17   0  -1  195.38   16.80
  17   0  -1  173.48   14.20
  16   0  -1   -4.10    6.60
  16   0  -1   -4.40    5.10
  16   0  -1    5.80    5.40
  15   0  -1  233.48   14.60
 -15   0   1  247.68   13.00
  15   0  -1  234.98   14.60
  14   0  -1   -5.20    2.80
  14   0  -1    1.70    4.20
  14   0  -1    0.40    4.10
 -14   0   1    3.60    3.30
  13   0  -1  163.38    9.50
  13   0  -1  158.98   10.80
 -13   0   1  179.28    9.40
  13   0  -1  160.08    8.80
  13   0  -1  176.58   10.80
  12   0  -1    0.80    2.20
  12   0  -1   11.90    3.90
  12   0  -1    3.50    3.30
 -12   0   1    1.30    2.60
  12   0  -1    0.30    3.20
  12   0  -1   -1.50    2.60
  11   0  -1  179.78   10.20
  11   0  -1  180.58   10.70
  11   0  -1  166.88   10.00
  11   0  -1  166.58    8.90
 -11   0   1  184.48    9.30
  10   0  -1    3.10    1.90
  10   0  -1    1.20    2.60
  10   0  -1    0.90    1.80
 -10   0   1    0.60    2.00
  10   0  -1    0.90    2.60
   9   0  -1   64.39    4.00
   9   0  -1   62.79    5.40
   9   0  -1   65.89    4.30
   9   0  -1   73.59    4.20
   9   0  -1   66.29    5.20
  -9   0   1   63.29    4.50
   8   0  -1    1.40    1.80
   8   0  -1    0.30    1.20
   8   0  -1   -1.30    2.00
   8   0  -1    2.80    1.30
   8   0  -1    1.60    1.50
  -8   0   1   -1.00    1.40
   7   0  -1 7845.21  345.77
   7   0  -1 7555.14  345.77
   6   0  -1   -0.20    1.10
  -6   0   1   -0.70    1.00
  -6   0   1   -0.20    1.00
   6   0  -1    0.90    0.90
   6   0  -1    0.80    1.20
   6   0  -1    0.90    0.80
   5   0  -1 4631.64  205.78
   5   0  -1 4522.85  205.78
   4   0  -1    0.30    0.60
   4   0  -1    0.30    0.60
  -4   0   1   -0.50    0.70
  -4   0   1    0.80    0.70
  -3   0   1 1042.70   46.20
  -3   0   1 1058.29   46.20
   3   0  -1  991.80   46.20
  -2   0   1    1.30    0.40
   2   0  -1    0.10    0.30
   2   0  -1    0.80    0.30
  -2   0   1    0.30    0.30
  -1   0  -1 1897.11   86.09
   1   0   1 1947.11   86.09
   2   0   1   -0.10    0.60
   2   0   1    0.40    0.50
  -2   0  -1    0.80    0.30
  -2   0  -1    0.20    0.70
   2   0   1    0.90    0.30
  -2   0  -1    0.40    0.40
   2   0   1    0.70    0.50
   2   0   1   -0.80    0.90
   3   0   1 3159.18  141.79
  -4   0  -1    1.50    0.70
   4   0   1    0.80    1.20
   4   0   1    2.00    0.60
   4   0   1    0.90    1.10
   4   0   1    0.90    0.90
   4   0   1    0.70    0.60
  -4   0  -1    0.90    1.00
   4   0   1   -0.20    0.70
  -4   0  -1    1.50    0.60
  -5   0  -1 8557.54  399.46
   5   0   1 9069.69  399.56
   6   0   1   -0.40    1.10
   6   0   1    3.40    2.60
   6   0   1   -0.60    1.70
   6   0   1    0.10    0.90
  -6   0  -1    0.80    1.00
   6   0   1   -0.10    0.90
  -7   0  -1   48.30    3.10
   7   0   1   48.10    4.60
   7   0   1   55.09    3.80
   7   0   1   50.49    3.00
   7   0   1   45.20    3.20
   7   0   1   54.89    3.10
   7   0   1   43.10    4.40
   7   0   1   52.29    5.90
   8   0   1    3.40    1.70
   8   0   1    3.20    2.50
  -8   0  -1    2.10    1.40
   8   0   1   -0.40    1.20
   8   0   1    4.40    3.40
   8   0   1    1.00    1.50
   8   0   1    1.30    2.40
   8   0   1    0.30    1.20
   9   0   1  962.10   43.50
   9   0   1  998.50   43.80
   9   0   1 1023.30   43.50
   9   0   1  955.40   44.40
  -9   0  -1  888.91   43.70
   9   0   1  951.00   44.30
  10   0   1    5.10    2.00
  10   0   1    1.70    3.20
 -10   0  -1   -0.20    2.00
  10   0   1    3.80    1.80
  10   0   1    1.10    3.20
  10   0   1    0.90    1.80
  11   0   1  684.53   32.40
  11   0   1  644.74   31.20
  11   0   1  684.63   31.20
  11   0   1  700.23   31.30
  11   0   1  683.53   32.50
 -11   0  -1  710.63   31.30
  12   0   1   -1.30    4.00
  12   0   1   -1.50    1.60
 -12   0  -1   -0.30    2.50
  12   0   1   -0.70    4.00
 -13   0  -1    7.90    2.80
  13   0   1    5.30    4.50
  13   0   1    5.10    4.40
  14   0   1   -0.90    5.10
  14   0   1   -2.30    5.00
  15   0   1   16.30    6.30
  15   0   1   13.70    5.70
  16   0   1   -1.80    6.10
  16   0   1    6.80    6.70
  17  -1  -1    1.50    7.10
  17  -1  -1   -2.10    5.70
  17   1  -1    3.10    6.00
  17   1  -1    6.20    7.60
  17   1  -1    7.70    6.30
  16  -1  -1    7.90    6.80
  16  -1  -1    2.90    5.40
  16  -1  -1    1.40    5.40
  16   1  -1    2.90    5.20
  16   1  -1   -3.80    5.20
  16   1  -1   -0.20    6.50
  15  -1  -1  112.99   12.50
  15  -1  -1  102.29   10.10
  15  -1  -1  106.29   10.00
 -15   1   1  109.09    8.20
  15   1  -1  109.79   10.30
  15   1  -1   96.49   10.40
  14  -1  -1    9.20    4.50
  14  -1  -1    8.80    4.40
  14  -1  -1   11.20    3.70
  14   1  -1   11.10    4.80
 -14   1   1   11.50    3.50
  14   1  -1   10.70    2.90
  14   1  -1   15.60    3.20
  14   1  -1   12.50    4.60
  13  -1  -1  150.68    9.60
  13  -1  -1  146.19   10.20
 -13  -1   1  168.18    9.10
  13  -1  -1  153.48   10.40
  13  -1  -1  154.68    8.10
 -13   1   1  172.38    9.20
  13   1  -1  156.78    8.80
  13   1  -1  153.38    8.80
  13   1  -1  150.58   10.40
  13   1  -1  170.48   10.70
  12  -1  -1 1753.22   76.89
  12  -1  -1 1636.14   75.59
  12  -1  -1 1679.53   76.39
  12  -1  -1 1647.04   76.39
 -12  -1   1 1744.53   75.79
  12   1  -1 1653.93   75.79
  12   1  -1 1604.94   75.99
 -12   1   1 1720.93   75.89
  12   1  -1 1651.93   76.49
  12   1  -1 1754.22   76.69
  12   1  -1 1650.83   76.49
  11  -1  -1  103.29    7.60
  11  -1  -1  105.89    6.20
  11  -1  -1  126.09    8.70
  11  -1  -1  111.19    7.80
 -11  -1   1  121.89    6.80
 -11   1   1  122.59    6.90
  11   1  -1  138.69    8.60
  11   1  -1  105.89    7.90
  11   1  -1  108.89    6.60
  11   1  -1  114.29    7.90
  11   1  -1  105.59    6.90
  10  -1  -1  654.23   30.90
  10  -1  -1  659.73   31.50
  10  -1  -1  698.93   30.90
  10  -1  -1  751.32   32.50
 -10  -1   1  694.93   31.00
  10  -1  -1  661.53   31.50
  10   1  -1  650.63   31.00
  10   1  -1  685.73   31.60
  10   1  -1  655.03   31.60
 -10   1   1  681.13   31.00
   9  -1  -1  458.35   22.40
   9  -1  -1  467.35   22.00
   9  -1  -1  475.15   22.60
   9  -1  -1  490.35   22.00
   9  -1  -1  508.55   22.00
  -9  -1   1  488.05   22.10
   9   1  -1  458.45   22.60
   9   1  -1  493.55   22.00
   9   1  -1  462.35   22.60
  -9   1   1  493.15   22.10
   9   1  -1  463.75   22.10
   9   1  -1  497.25   22.00
   8  -1  -1 1122.29   53.09
   8  -1  -1 1144.49   52.79
   8  -1  -1 1134.69   53.19
   8  -1  -1 1223.18   52.79
  -8  -1   1 1169.78   52.79
   8  -1  -1 1269.97   52.79
   8   1  -1 1236.18   52.79
  -8   1   1 1156.18   52.79
  -8   1   1 1103.59   52.99
   8   1  -1 1139.89   52.89
   8   1  -1 1131.29   53.19
   8   1  -1 1243.18   52.79
   7  -1  -1    7.70    1.40
  -7  -1   1    4.30    1.30
   7  -1  -1    6.10    1.10
   7  -1  -1    6.50    1.90
   7  -1  -1    5.70    1.60
   7  -1  -1    6.80    1.20
   7   1  -1    2.10    1.10
   7   1  -1    4.60    1.50
  -7   1   1    8.00    1.40
  -7   1   1    5.80    1.30
   7   1  -1    4.10    1.20
   7   1  -1    4.80    1.80
  -6  -1   1    6.00    1.20
   6  -1  -1    5.30    1.30
   6  -1  -1    8.10    1.10
   6  -1  -1    6.70    1.00
  -6  -1   1    7.40    1.20
   6  -1  -1    6.20    1.40
   6   1  -1    5.90    1.50
  -6   1   1    7.70    1.10
   6   1  -1   10.00    1.50
   6   1  -1    8.00    1.10
   6   1  -1    7.20    1.00
  -6   1   1    7.40    1.20
   5  -1  -1  393.86   17.00
   5  -1  -1  384.46   17.00
   5  -1  -1  361.86   17.10
  -5  -1   1  365.96   17.00
   5  -1  -1  368.56   17.20
  -5  -1   1  364.96   17.00
   5   1  -1  394.46   17.00
   5   1  -1  379.36   17.00
  -5   1   1  368.86   17.00
   5   1  -1  384.86   17.20
  -5   1   1  362.66   17.00
   5   1  -1  359.16   17.20
  -4  -1   1  260.57   11.90
   4  -1  -1  245.98   12.00
  -4  -1   1  253.37   11.90
   4  -1  -1  275.67   11.90
   4  -1  -1  253.57   12.10
   4  -1  -1  265.87   11.90
  -4   1   1  261.17   11.90
  -4   1   1  265.47   11.90
   4   1  -1  261.87   11.90
   4   1  -1  271.57   11.90
   3  -1  -1  794.82   35.80
   3  -1  -1  829.62   35.80
   3  -1  -1  770.12   35.90
  -3  -1   1  789.82   35.80
  -3  -1   1  782.82   35.80
  -3   1   1  797.92   35.80
  -3   1   1  800.72   35.80
   3   1  -1  827.62   35.80
   2  -1  -1  524.25   24.10
   2  -1  -1  520.05   24.30
  -2  -1   1  530.15   24.20
   2  -1  -1  556.04   24.20
   2  -1  -1  551.64   24.10
  -2  -1   1  531.35   24.10
   2   1  -1  548.65   24.10
  -2   1   1  529.25   24.20
   2   1  -1  547.35   24.20
  -2   1   1  545.45   24.10
  -1  -1   1    0.00    0.20
   1  -1  -1    0.10    0.10
   1  -1  -1   -0.20    0.30
   1  -1  -1    0.00    0.10
   1  -1  -1    0.30    0.10
   1   1  -1    0.30    0.10
   1  -1   1  594.54   24.70
  -1  -1  -1  541.75   24.50
  -1  -1  -1  548.65   24.40
  -1  -1  -1  530.15   24.40
   1  -1   1  528.55   24.50
   1  -1   1  509.65   24.40
   1  -1   1  533.75   24.40
  -1   1  -1  516.55   24.40
   1   1   1  528.55   24.50
  -1   1  -1  559.34   24.50
  -1   1  -1  566.84   24.30
   1   1   1  536.65   24.40
  -1   1  -1  532.45   24.40
   1   1   1  569.64   24.50
   2  -1   1    6.00    0.50
   2  -1   1    7.10    0.60
   2  -1   1    5.70    0.80
  -2  -1  -1    4.00    0.80
  -2  -1  -1    5.20    0.70
   2  -1   1    4.90    0.80
  -2  -1  -1    5.40    0.50
   2  -1   1    4.30    0.80
   2   1   1    4.70    1.00
  -2   1  -1    5.00    0.50
  -2   1  -1    8.70    0.70
  -2   1  -1    5.30    0.80
  -2   1  -1    5.00    0.90
   2   1   1    7.20    0.50
   2   1   1    4.80    0.80
   2   1   1    4.20    0.70
  -2   1  -1    4.90    0.80
  -3  -1  -1   60.79    2.80
  -3  -1  -1   55.49    2.60
   3  -1   1   53.59    2.60
   3  -1   1   48.30    3.20
   3  -1   1   48.00    3.10
   3  -1   1   51.19    3.10
   3  -1   1   56.29    2.60
  -3  -1  -1   54.49    3.10
   3   1   1   50.49    3.20
  -3   1  -1   51.09    3.00
  -3   1  -1   53.69    2.70
   3   1   1   56.79    2.60
   3   1   1   53.09    2.90
  -3   1  -1   56.99    2.60
   3   1   1   57.29    3.60
   3   1   1   51.39    2.70
   4  -1   1 1819.22   79.69
   4  -1   1 1777.22   79.29
  -4  -1  -1 1531.25   79.49
   4  -1   1 1862.11   79.39
   4  -1   1 1740.03   79.69
  -4  -1  -1 1731.93   79.29
  -4  -1  -1 1766.72   79.69
   4  -1   1 1761.22   79.69
   4   1   1 1784.72   79.39
   4   1   1 1839.82   79.39
   4   1   1 1970.50   80.19
  -4   1  -1 1776.92   79.59
   4   1   1 1775.02   79.39
   4   1   1 1742.73   79.69
  -4   1  -1 1725.63   79.29
   5  -1   1  469.85   22.30
   5  -1   1  523.95   21.90
  -5  -1  -1  468.65   21.80
   5  -1   1  472.35   22.30
   5  -1   1  469.35   21.80
   5  -1   1  488.75   21.80
  -5   1  -1  498.35   22.20
   5   1   1  491.75   22.00
   5   1   1  461.45   22.30
   5   1   1  513.65   22.90
  -5   1  -1  467.95   21.90
   5   1   1  498.45   21.80
   5   1   1  488.15   21.90
   5   1   1  463.85   22.00
   6  -1   1  293.87   14.40
  -6  -1  -1  299.47   13.80
   6  -1   1  311.57   13.80
   6  -1   1  308.57   13.70
   6  -1   1  290.97   13.70
   6  -1   1  303.07   14.30
   6   1   1  282.57   14.40
   6   1   1  315.87   13.70
   6   1   1  316.87   15.20
  -6   1  -1  300.77   14.20
   6   1   1  311.37   13.80
  -6   1  -1  289.57   13.80
   6   1   1  296.17   14.00
   6   1   1  288.97   13.90
   7  -1   1  169.28    7.50
   7  -1   1  160.58    8.20
  -7  -1  -1  157.68    7.50
   7  -1   1  161.98    7.40
   7  -1   1  133.09    8.30
   7  -1   1  146.39    7.40
   7  -1   1  149.99    8.50
   7   1   1  139.49    9.00
   7   1   1  160.28    7.50
   7   1   1  164.38    7.80
  -7   1  -1  155.38    7.50
   7   1   1  167.38    7.50
   7   1   1  149.19    7.70
   7   1   1  151.28    9.40
   7   1   1  155.88    8.50
   8  -1   1  414.16   20.70
   8  -1   1  396.76   18.10
   8  -1   1  378.06   19.00
   8  -1   1  403.66   18.70
   8  -1   1  418.36   18.10
  -8  -1  -1  411.96   18.20
   8  -1   1  375.06   19.00
   8   1   1  376.66   19.00
   8   1   1  412.66   20.10
   8   1   1  376.56   18.30
   8   1   1  417.96   18.20
   8   1   1  406.76   18.20
   8   1   1  371.56   19.10
  -8   1  -1  389.76   18.20
   9  -1   1    7.40    3.00
   9  -1   1    7.70    2.90
  -9  -1  -1    6.20    1.70
   9  -1   1    5.50    1.50
   9  -1   1    8.40    2.20
   9  -1   1    5.60    1.40
   9   1   1    4.20    1.60
   9   1   1    4.70    2.80
   9   1   1    4.30    3.00
   9   1   1    4.00    1.50
   9   1   1   17.50    4.90
  -9   1  -1    5.30    1.80
   9   1   1    5.30    1.90
   9   1   1    6.80    1.80
   9   1   1    4.30    1.50
  10  -1   1  333.27   17.30
  10  -1   1  346.67   15.90
 -10  -1  -1  349.37   16.10
  10  -1   1  347.27   16.00
  10  -1   1  337.47   17.30
  10  -1   1  357.46   16.50
  10   1   1  353.66   16.60
  10   1   1  316.17   15.90
 -10   1  -1  348.97   16.20
  10   1   1  338.87   16.20
  10   1   1  341.97   17.40
  10   1   1  354.46   17.50
  11  -1   1    7.90    2.10
  11  -1   1    7.30    3.80
 -11  -1  -1   12.90    2.40
  11  -1   1    8.20    3.60
  11  -1   1   14.30    2.50
 -11   1  -1    9.00    2.40
  11   1   1   10.60    2.50
  11   1   1    8.50    1.60
  11   1   1    6.00    3.90
  11   1   1    9.30    3.90
  12  -1   1  345.47   17.10
 -12  -1  -1  383.86   17.20
  12  -1   1  365.56   18.90
  12  -1   1  342.97   18.80
 -12   1  -1  365.26   17.30
  12   1   1  363.66   17.20
  12   1   1  368.96   19.10
  12   1   1  363.06   18.90
  13  -1   1   51.49    6.10
  13  -1   1   56.29    6.00
  13   1   1   46.60    5.80
 -13   1  -1   53.19    4.30
  13   1   1   58.19    6.40
  14  -1   1   37.50    5.90
  14  -1   1   37.80    6.30
 -14   1  -1   46.70    4.20
  14   1   1   35.00    5.90
  14   1   1   47.70    6.50
  15  -1   1    1.30    5.70
  15  -1   1   -0.70    5.50
  15   1   1    7.30    6.20
  15   1   1   -0.20    5.50
  16  -1   1  514.45   26.50
  16  -1   1  455.95   26.00
  16   1   1  496.45   26.10
  17  -2  -1   10.10    7.80
  17  -2  -1   17.00    6.20
  17   2  -1    9.10    7.50
  17   2  -1   12.60    6.30
  16  -2  -1   89.19   10.40
  16  -2  -1   80.29    9.50
  16  -2  -1   66.59    7.40
  16   2  -1   75.09    7.70
 -16   2   1   80.09    6.20
  16   2  -1   85.99    8.20
  15  -2  -1   20.40    5.10
  15  -2  -1   16.40    5.10
  15  -2  -1   10.40    6.60
  15   2  -1    9.30    5.20
  15   2  -1    8.10    5.00
 -15   2   1   12.20    3.80
  14  -2  -1  150.98   10.90
  14  -2  -1  158.48   10.30
  14  -2  -1  164.98   11.30
  14  -2  -1  165.68   13.00
  14   2  -1  156.18   11.50
  14   2  -1  168.98   11.30
  14   2  -1  162.18    9.70
 -14   2   1  177.28    9.90
  13  -2  -1  245.68   13.60
  13  -2  -1  246.48   13.90
  13  -2  -1  245.78   11.70
  13   2  -1  240.98   12.80
  13   2  -1  247.78   14.00
  13   2  -1  247.48   14.10
 -13   2   1  265.17   12.90
  13   2  -1  240.18   12.30
 -12  -2   1   -0.60    2.60
  12  -2  -1   -2.50    3.40
  12  -2  -1   11.80    4.50
  12  -2  -1    4.50    3.30
  12  -2  -1    2.10    1.80
  12   2  -1    0.60    2.30
 -12   2   1    0.80    2.70
  12   2  -1    5.00    3.40
  12   2  -1    3.30    2.80
  12   2  -1    1.80    3.50
  12   2  -1   -2.50    3.30
  11  -2  -1    3.90    1.70
  11  -2  -1    4.60    2.90
  11  -2  -1    3.60    2.90
 -11  -2   1    4.30    2.20
  11  -2  -1    8.90    3.90
  11   2  -1    3.30    2.10
  11   2  -1    4.80    2.50
  11   2  -1    4.70    3.20
  11   2  -1    2.30    3.20
 -11   2   1    3.90    2.40
  10  -2  -1  161.18    7.80
  10  -2  -1  144.69    8.70
 -10  -2   1  156.18    8.00
  10  -2  -1  147.29    8.90
  10  -2  -1  180.38   10.30
  10  -2  -1  142.19    7.60
  10   2  -1  152.68    8.30
  10   2  -1  161.98    9.20
 -10   2   1  152.48    8.20
  10   2  -1  151.08    7.80
  10   2  -1  150.28    9.00
  10   2  -1  153.48    8.20
   9  -2  -1    3.70    1.40
  -9  -2   1    1.60    1.80
   9  -2  -1    9.60    3.40
   9  -2  -1    4.30    1.50
   9  -2  -1    4.20    2.10
   9  -2  -1    5.10    1.70
   9  -2  -1    2.80    2.20
   9   2  -1    4.10    1.70
   9   2  -1    6.50    2.00
   9   2  -1    2.10    2.50
   9   2  -1    1.80    1.40
   9   2  -1    4.10    1.90
  -9   2   1    4.00    1.80
  -9   2   1    1.00    1.60
   8  -2  -1  719.23   33.60
   8  -2  -1  774.32   33.20
   8  -2  -1  724.03   33.40
   8  -2  -1  745.43   33.10
   8  -2  -1  765.92   33.10
  -8  -2   1  744.63   33.20
   8   2  -1  736.33   33.40
  -8   2   1  706.83   33.30
   8   2  -1  638.64   34.00
   8   2  -1  777.12   33.10
  -8   2   1  723.73   33.10
   8   2  -1  781.02   33.20
   8   2  -1  678.63   33.40
   7  -2  -1   22.90    2.30
   7  -2  -1   20.90    2.10
   7  -2  -1   18.10    2.30
   7  -2  -1   20.70    1.80
  -7  -2   1   23.90    1.90
   7  -2  -1   24.10    2.00
   7   2  -1   24.60    2.10
  -7   2   1   23.70    2.30
   7   2  -1   25.10    2.30
   7   2  -1   27.90    3.40
   7   2  -1   21.40    2.80
  -7   2   1   22.10    2.00
   7   2  -1   27.40    2.30
  -6  -2   1   23.90    2.10
   6  -2  -1   23.10    2.10
   6  -2  -1   24.30    1.90
   6  -2  -1   21.80    2.30
   6  -2  -1   22.20    2.60
  -6   2   1   26.80    2.30
  -6   2   1   23.60    2.10
   6   2  -1   16.10    2.10
   6   2  -1   26.00    2.10
   6   2  -1   24.70    2.60
   6   2  -1   26.50    1.90
  -5  -2   1  261.97   12.30
   5  -2  -1  259.47   12.50
   5  -2  -1  283.97   12.40
  -5  -2   1  263.47   12.40
   5  -2  -1  286.27   12.30
   5  -2  -1  265.97   12.40
   5   2  -1  266.57   12.50
  -5   2   1  270.67   12.40
   5   2  -1  254.77   12.60
   5   2  -1  269.57   12.30
  -5   2   1  263.97   12.30
   5   2  -1  279.87   12.30
   4  -2  -1  836.02   38.30
   4  -2  -1  902.11   38.20
   4  -2  -1  905.41   38.20
  -4  -2   1  858.41   38.20
  -4  -2   1  822.72   38.20
   4  -2  -1  823.12   38.20
   4   2  -1  803.72   38.40
  -4   2   1  844.92   38.20
   4   2  -1  856.51   38.40
   4   2  -1  836.22   38.20
  -4   2   1  841.52   38.20
   4   2  -1  883.91   38.20
   3  -2  -1   25.30    1.50
  -3  -2   1   23.00    1.60
   3  -2  -1   25.40    1.70
   3  -2  -1   29.10    1.50
   3  -2  -1   27.60    1.60
  -3  -2   1   24.00    1.70
   3   2  -1   24.70    1.80
  -3   2   1   26.80    1.70
  -3   2   1   27.70    1.60
   3   2  -1   25.70    1.90
  -3   2   1   27.10    1.50
   3   2  -1   27.40    1.60
  -2  -2   1  292.57   13.60
   2  -2  -1  322.27   13.50
   2  -2  -1  298.37   13.50
  -2  -2   1  287.77   13.50
   2  -2  -1  316.87   13.70
   2  -2  -1  279.27   13.60
   2   2  -1  297.17   13.50
   2   2  -1  283.97   13.60
  -2   2   1  303.97   13.60
  -2   2   1  300.17   13.50
  -2   2   1  301.77   13.40
  -2   2   1  304.57   13.50
   2   2  -1  289.47   13.40
   2   2  -1  298.47   13.40
  -1  -2   1  723.13   33.20
   1  -2  -1  734.73   33.10
   1  -2  -1  759.62   33.20
  -1  -2   1  716.13   33.20
  -1  -2   1  726.53   33.10
   1  -2  -1  731.83   33.20
  -1   2   1  761.02   33.30
   1   2  -1  765.02   33.10
  -1   2   1  729.83   33.20
  -1   2   1  766.42   33.10
  -1   2   1  765.82   33.10
   1   2  -1  697.83   33.20
   0  -2  -1  170.78    8.00
   0  -2   1  171.28    8.00
   0  -2  -1  167.98    7.80
   0  -2   1  174.48    7.90
   0  -2   1  179.48    7.70
   0  -2   1  172.08    8.00
   0   2  -1  165.98    7.90
   0   2  -1  167.18    7.70
   0   2   1  176.28    7.70
   0   2  -1  177.88    8.10
   0   2   1  167.38    7.90
   0   2   1  173.78    8.00
  -1  -2  -1  474.85   22.50
   1  -2   1  487.25   22.50
  -1  -2  -1  508.55   22.40
  -1  -2  -1  495.15   22.40
  -1  -2  -1  516.35   22.50
   1  -2   1  486.25   22.50
   1  -2   1  506.75   22.50
   1   2   1  497.35   22.80
  -1   2  -1  517.75   22.50
   1   2   1  514.55   22.40
  -1   2  -1  496.05   22.50
  -1   2  -1  510.25   22.40
   1   2   1  495.35   22.50
   1   2   1  460.65   22.50
   2  -2   1    1.20    0.70
  -2  -2  -1    1.50    0.70
   2  -2   1    1.30    0.70
   2  -2   1    2.10    0.30
   2  -2   1    2.20    0.80
  -2  -2  -1    0.80    0.90
  -2  -2  -1    1.10    0.80
   2   2   1    0.80    0.70
   2   2   1    1.60    0.80
  -2   2  -1    0.80    0.60
  -2   2  -1    0.80    0.70
  -2   2  -1    1.10    1.00
   2   2   1    1.70    0.30
   2   2   1    1.20    0.80
   3  -2   1  246.78   11.60
   3  -2   1  254.17   11.70
   3  -2   1  245.88   11.60
  -3  -2  -1  248.98   11.70
   3  -2   1  255.97   11.20
  -3  -2  -1  245.18   11.30
   3   2   1  251.27   11.30
  -3   2  -1  255.77   11.60
   3   2   1  251.77   11.70
  -3   2  -1  240.88   11.40
  -3   2  -1  252.67   11.60
   3   2   1  247.68   11.50
   4  -2   1  827.52   38.30
   4  -2   1  900.21   38.50
   4  -2   1  821.82   38.30
  -4  -2  -1  858.51   38.10
   4  -2   1  851.91   37.90
  -4  -2  -1  799.12   37.90
   4   2   1  837.62   37.90
   4   2   1  918.81   38.70
  -4   2  -1  877.11   38.20
   4   2   1  834.62   38.20
   4   2   1  846.62   38.00
   4   2   1  877.51   38.10
   4   2   1  800.02   38.40
  -4   2  -1  804.72   38.00
   5  -2   1   29.60    1.80
   5  -2   1   26.40    2.80
   5  -2   1   28.50    3.10
   5  -2   1   24.60    1.60
  -5  -2  -1   26.70    1.80
   5  -2   1   25.10    3.00
  -5  -2  -1   26.80    2.30
  -5   2  -1   30.30    2.50
   5   2   1   27.40    1.80
   5   2   1   26.90    2.10
   5   2   1   25.30    2.40
   5   2   1   24.90    3.10
  -5   2  -1   27.80    2.10
   5   2   1   27.90    1.70
   5   2   1   27.80    2.00
   5   2   1   28.90    3.50
  -6  -2  -1    1.20    0.90
   6  -2   1    1.80    1.80
   6  -2   1    0.80    0.80
   6  -2   1    0.50    1.70
   6  -2   1    1.20    0.80
   6   2   1    0.80    1.00
   6   2   1    0.50    2.10
   6   2   1    3.60    1.10
   6   2   1    1.10    0.80
   6   2   1    1.90    0.80
   6   2   1    2.30    1.90
  -6   2  -1    1.00    1.30
  -6   2  -1    1.00    1.10
   6   2   1    1.00    1.40
   7  -2   1  709.03   30.30
   7  -2   1  643.24   30.90
   7  -2   1  681.43   31.00
   7  -2   1  685.23   30.20
   7  -2   1  647.54   31.00
  -7  -2  -1  655.73   30.30
   7   2   1  679.43   30.50
  -7   2  -1  667.03   30.40
   7   2   1  659.23   30.60
   7   2   1  737.13   31.70
   7   2   1  690.13   30.40
   7   2   1  629.24   31.10
   7   2   1  707.33   30.30
   7   2   1  620.74   30.30
   8  -2   1   11.60    3.00
  -8  -2  -1   17.90    1.70
   8  -2   1   12.00    2.70
   8  -2   1   18.60    1.60
   8  -2   1   15.90    2.50
   8  -2   1   15.40    1.40
   8   2   1   19.20    3.10
   8   2   1   17.30    1.60
  -8   2  -1   13.40    1.80
   8   2   1   15.50    3.60
   8   2   1   10.80    1.70
   8   2   1   16.30    1.90
   8   2   1   15.50    1.70
   8   2   1   11.90    2.10
  -9  -2  -1   40.00    3.40
   9  -2   1   42.80    4.10
   9  -2   1   48.50    4.50
   9  -2   1   38.10    3.10
   9  -2   1   36.90    4.10
   9   2   1   45.30    2.80
   9   2   1   44.10    4.40
   9   2   1   46.00    3.10
   9   2   1   59.29    7.00
  -9   2  -1   38.50    3.80
   9   2   1   41.70    3.50
   9   2   1   39.20    3.90
   9   2   1   32.10    4.10
   9   2   1   41.80    3.20
 -10  -2  -1   48.20    4.50
  10  -2   1   51.99    4.90
  10  -2   1   59.39    5.00
  10  -2   1   48.50    3.60
  10  -2   1   48.90    6.00
  10   2   1   43.60    4.60
  10   2   1   49.10    3.80
  10   2   1   42.20    4.80
  10   2   1   47.50    4.40
 -10   2  -1   49.80    4.40
  11  -2   1   -1.50    3.50
  11  -2   1    4.40    2.60
 -11  -2  -1    1.60    2.10
  11  -2   1    3.30    3.70
  11  -2   1    0.60    1.80
  11   2   1    3.60    3.90
 -11   2  -1    1.10    2.30
  11   2   1    2.60    2.40
  11   2   1   -2.10    3.30
  12  -2   1    0.40    3.90
  12  -2   1   -3.00    4.00
  12   2   1   -0.90    2.60
 -12   2  -1   -2.00    2.60
  12   2   1    1.20    4.30
  12   2   1   -0.10    3.90
  13  -2   1    3.00    2.60
  13  -2   1    2.60    4.30
  13  -2   1    3.90    4.60
  13   2   1    1.70    4.80
  13   2   1    8.70    2.90
  13   2   1    0.30    4.40
 -13   2  -1    2.60    3.00
  14  -2   1    5.70    5.30
  14  -2   1   11.60    5.20
  14   2   1   10.30    5.30
 -14   2  -1    9.40    3.40
  14   2   1    9.00    5.40
  15  -2   1   54.59    7.20
  15  -2   1   40.70    6.60
  15   2   1   46.90    7.00
 -15   2  -1   53.69    4.80
  15   2   1   45.00    7.20
  16  -2   1    6.00    7.90
  16  -2   1    5.30    6.10
  16  -2   1   18.30   10.80
  16   2   1    3.00    6.20
  16   2   1    0.30    6.90
  16  -3  -1  302.87   19.70
  16  -3  -1  278.07   17.50
  16   3  -1  295.47   17.60
  16   3  -1  299.57   18.00
 -16   3   1  301.67   15.70
  15  -3  -1  158.68   11.90
  15  -3  -1  158.28   11.50
  15  -3  -1  160.78   14.20
 -15   3   1  173.98   10.30
  15   3  -1  157.38   12.00
  15   3  -1  160.28   12.30
  14  -3  -1  110.69    9.60
  14  -3  -1  111.59    9.00
  14  -3  -1  103.79   11.50
  14   3  -1  110.19   10.00
 -14   3   1  106.69    8.10
  14   3  -1  110.29    8.10
  14   3  -1  103.39    9.60
  13  -3  -1  365.56   18.30
  13  -3  -1  353.26   17.90
  13  -3  -1  362.26   19.60
  13   3  -1  340.47   18.50
  13   3  -1  345.47   18.30
  13   3  -1  344.07   17.40
 -13   3   1  360.86   17.30
  13   3  -1  343.27   16.60
  12  -3  -1  261.97   14.10
  12  -3  -1  255.47   13.70
  12  -3  -1  278.27   15.60
  12  -3  -1  260.87   12.20
  12   3  -1  257.57   14.30
  12   3  -1  273.77   13.90
  12   3  -1  262.67   14.40
  12   3  -1  247.78   12.70
  12   3  -1  260.97   13.40
 -12   3   1  263.87   13.10
  11  -3  -1    8.90    4.20
  11  -3  -1    0.90    2.70
  11  -3  -1   -1.20    2.90
  11  -3  -1    3.30    2.10
  11  -3  -1    1.00    1.90
  11  -3  -1    2.00    1.50
  11   3  -1    1.20    1.90
  11   3  -1    4.00    3.10
  11   3  -1    1.20    2.60
  11   3  -1   -1.20    3.00
  11   3  -1    7.10    4.70
 -11   3   1    1.70    2.40
  10  -3  -1  776.22   40.80
  10  -3  -1  914.61   41.60
  10  -3  -1  859.61   39.80
  10  -3  -1  907.21   40.70
  10  -3  -1  967.80   40.00
 -10  -3   1  916.41   40.10
  10   3  -1  892.81   40.80
 -10   3   1  915.41   40.20
  10   3  -1  940.61   40.00
  10   3  -1  850.81   40.20
  10   3  -1  771.22   41.30
   9  -3  -1   17.30    1.70
   9  -3  -1   18.70    3.80
   9  -3  -1   19.60    1.90
   9  -3  -1   17.70    2.80
  -9  -3   1   16.80    2.40
   9  -3  -1   16.80    2.50
   9   3  -1   13.60    2.10
  -9   3   1   19.10    2.30
  -9   3   1   19.00    1.90
   9   3  -1   14.40    2.90
   9   3  -1   18.60    1.90
   9   3  -1   18.60    2.60
   8  -3  -1    1.20    1.60
   8  -3  -1    1.80    1.40
   8  -3  -1    1.20    1.90
   8  -3  -1    2.20    1.20
  -8  -3   1    2.10    1.40
   8  -3  -1    3.20    1.20
  -8   3   1    2.10    1.30
   8   3  -1    1.10    1.20
   8   3  -1    2.30    1.40
   8   3  -1    1.90    1.50
   8   3  -1    2.40    2.20
  -8   3   1    1.10    1.60
   8   3  -1    2.80    1.80
   7  -3  -1   45.40    3.80
  -7  -3   1   47.60    3.10
   7  -3  -1   49.60    2.90
   7  -3  -1   52.39    3.20
   7  -3  -1   45.50    3.40
  -7   3   1   44.50    3.30
  -7   3   1   43.70    3.00
   7   3  -1   49.90    4.10
   7   3  -1   46.80    2.90
   7   3  -1   42.10    3.40
   7   3  -1   44.70    3.70
   7   3  -1   48.10    3.10
   6  -3  -1  122.19    5.70
   6  -3  -1  109.09    6.00
   6  -3  -1  125.49    5.50
  -6  -3   1  111.39    5.60
   6  -3  -1  110.79    5.70
   6   3  -1  115.19    5.50
  -6   3   1  105.69    5.70
   6   3  -1  109.09    5.90
   6   3  -1  110.19    6.20
   6   3  -1  111.99    6.00
   6   3  -1  120.49    5.60
  -6   3   1  107.89    5.50
  -5  -3   1   57.69    3.20
   5  -3  -1   57.39    3.20
   5  -3  -1   55.59    3.50
   5  -3  -1   60.79    3.10
   5  -3  -1   61.19    3.30
  -5   3   1   54.39    3.10
   5   3  -1   62.09    3.20
  -5   3   1   58.79    3.30
   5   3  -1   60.79    3.10
   5   3  -1   60.79    3.50
   5   3  -1   58.09    3.60
   4  -3  -1  814.32   38.50
   4  -3  -1  828.82   38.60
   4  -3  -1  917.41   38.70
   4  -3  -1  905.71   38.60
   4  -3  -1  898.01   38.50
   4  -3  -1  802.22   38.90
   4   3  -1  871.51   38.70
  -4   3   1  828.52   38.50
   4   3  -1  871.91   38.50
   4   3  -1  885.91   38.50
  -4   3   1  831.72   38.50
   4   3  -1  805.62   38.60
  -4   3   1  884.51   38.60
   3  -3  -1 1660.93   72.19
   3  -3  -1 1728.63   72.39
   3  -3  -1 1546.35   72.19
  -3  -3   1 1543.65   72.29
   3  -3  -1 1682.83   72.19
   3  -3  -1 1547.45   72.39
   3   3  -1 1609.44   72.29
   3   3  -1 1678.43   72.19
  -3   3   1 1561.24   72.19
   3   3  -1 1570.74   72.09
  -2  -3   1 8141.09  368.86
   2  -3  -1 8062.99  369.36
   2   3  -1 8346.87  368.86
  -1  -3   1   11.80    1.00
   1  -3  -1   10.30    1.20
   1  -3  -1   15.80    1.20
  -1  -3   1   12.00    0.90
   1  -3  -1   11.20    1.10
  -1  -3   1   12.00    1.30
   1   3  -1   10.50    1.20
   1   3  -1   10.50    1.00
  -1   3   1   12.80    1.20
   1   3  -1    9.40    0.80
   1   3  -1   11.50    1.30
  -1   3   1    9.90    1.00
   1   3  -1   10.60    0.80
   1   3  -1   11.20    1.20
   0  -3   1 6380.46  290.67
   0  -3  -1 6467.95  290.77
   0   3  -1 6748.82  290.87
   0   3   1 6048.19  290.47
  -1  -3  -1  891.81   45.70
   1  -3   1  990.40   45.70
  -1  -3  -1 1056.29   45.60
   1  -3   1 1001.40   45.60
  -1  -3  -1 1030.20   45.50
  -1  -3  -1 1020.90   45.90
   1  -3   1 1029.70   45.70
  -1   3  -1 1068.59   45.70
   1   3   1 1010.00   45.60
   1   3   1  976.50   45.60
   1   3   1 1102.69   45.90
   1   3   1 1045.10   45.50
  -1   3  -1  984.80   45.80
   2  -3   1   19.50    1.80
  -2  -3  -1   18.00    1.10
  -2  -3  -1   20.20    1.70
  -2  -3  -1   18.50    1.60
   2  -3   1   19.50    1.70
  -2   3  -1   21.30    1.60
   2   3   1   21.40    2.60
   2   3   1   21.80    1.50
   2   3   1   16.20    1.30
   2   3   1   20.50    1.00
   2   3   1   18.60    1.90
   2   3   1   19.70    1.80
  -2   3  -1   22.90    1.70
  -2   3  -1   14.60    1.70
   3  -3   1   25.10    1.20
   3  -3   1   21.30    2.00
  -3  -3  -1   20.80    1.90
   3  -3   1   22.10    2.20
   3  -3   1   19.20    2.40
  -3   3  -1   22.20    1.80
   3   3   1   20.70    2.00
  -3   3  -1   25.70    1.60
   3   3   1   21.80    1.20
   3   3   1   19.00    2.00
  -3   3  -1   20.00    1.20
  -3   3  -1   17.40    2.20
   3   3   1   19.40    2.20
  -3   3  -1   19.70    2.00
  -4  -3  -1  128.99    6.10
   4  -3   1  121.49    6.60
   4  -3   1  122.29    6.40
   4  -3   1  115.79    6.30
   4  -3   1  127.79    5.70
  -4   3  -1  134.19    6.40
  -4   3  -1  118.79    5.90
  -4   3  -1  122.09    6.10
   4   3   1  120.09    6.20
   4   3   1  126.29    5.70
   4   3   1  119.89    6.50
   4   3   1  126.89    6.50
  -5  -3  -1  191.48    8.70
   5  -3   1  182.78    9.20
  -5  -3  -1  177.38    8.30
   5  -3   1  162.38    8.90
   5  -3   1  172.28    9.00
   5   3   1  199.48    9.30
   5   3   1  188.68    8.50
  -5   3  -1  168.78    8.50
  -5   3  -1  179.68    8.70
   5   3   1  193.98    8.30
   5   3   1  176.28    8.80
   5   3   1  177.58    9.20
  -6  -3  -1  874.81   37.20
   6  -3   1  851.91   36.80
   6  -3   1  785.52   37.40
   6  -3   1  849.81   37.60
  -6  -3  -1  789.62   36.80
  -6   3  -1  794.02   37.00
  -6   3  -1  830.92   37.20
   6   3   1  799.32   36.90
   6   3   1  822.32   36.80
   6   3   1  846.72   37.00
   6   3   1  890.01   37.80
   6   3   1  793.22   37.20
   6   3   1  735.83   37.60
   7  -3   1  481.95   23.00
   7  -3   1  522.75   22.30
   7  -3   1  498.65   23.20
   7  -3   1  463.15   23.10
  -7  -3  -1  471.25   22.40
  -7   3  -1  509.35   22.80
   7   3   1  537.35   23.60
   7   3   1  470.05   22.70
   7   3   1  481.25   23.30
   7   3   1  492.35   22.30
   7   3   1  464.95   22.20
  -7   3  -1  497.95   22.50
   7   3   1  512.45   22.50
   7   3   1  507.45   22.30
   8  -3   1   55.79    5.20
   8  -3   1   65.59    3.50
   8  -3   1   64.79    5.10
   8  -3   1   55.19    5.40
  -8  -3  -1   60.39    3.70
   8   3   1   51.49    4.50
   8   3   1   61.39    3.90
   8   3   1   59.69    5.70
   8   3   1   61.89    3.50
  -8   3  -1   57.39    4.50
   8   3   1   75.39    6.20
   9  -3   1  580.54   29.10
  -9  -3  -1  604.84   28.20
   9  -3   1  647.74   29.10
   9  -3   1  606.14   29.20
   9  -3   1  635.74   28.20
   9   3   1  652.73   28.20
   9   3   1  590.84   28.60
  -9   3  -1  592.64   28.40
   9   3   1  685.03   30.00
   9   3   1  624.74   29.40
  10  -3   1 1829.72   84.39
  10  -3   1 1965.50   83.49
  10  -3   1 1803.32   84.39
  10  -3   1 1915.01   84.29
 -10   3  -1 1877.61   83.69
  10   3   1 1793.22   84.59
  10   3   1 1801.62   84.49
  10   3   1 1970.60   83.49
  10   3   1 1787.62   83.89
  11  -3   1   69.59    4.60
  11  -3   1   65.39    5.90
  11  -3   1   56.99    7.20
  11  -3   1   81.29    6.30
 -11   3  -1   65.39    5.40
  11   3   1   67.59    7.60
  11   3   1   77.79    4.70
  11   3   1   64.89    5.60
  11   3   1   58.59    7.60
  12  -3   1  331.87   17.70
  12  -3   1  332.77   17.60
 -12   3  -1  346.07   16.10
  12   3   1  324.07   17.70
  12   3   1  323.57   17.90
  13  -3   1   13.10    4.80
  13  -3   1   12.70    4.60
 -13   3  -1   13.20    3.20
  13   3   1   13.40    5.10
  13   3   1   12.80    4.90
  14  -3   1  319.27   18.50
  14  -3   1  328.47   18.60
  14   3   1  330.27   18.60
 -14   3  -1  342.77   16.60
  14   3   1  337.77   19.00
  15  -3   1    0.50    6.90
  15  -3   1    9.20    5.70
  15  -3   1    8.10    5.80
  15   3   1   -3.70    5.60
  15   3   1   -1.20    5.70
 -15   3  -1   -1.20    3.80
  16  -3   1   67.09    9.70
  16  -3   1   59.39    8.00
  16   3   1   43.20    7.30
  16   3   1   45.10    8.30
  16  -4  -1   29.40    7.70
  16  -4  -1   21.60    5.90
  16   4  -1   29.60    6.60
  16   4  -1   22.10    5.90
 -16   4   1   16.10    4.70
  15  -4  -1    5.20    4.60
  15  -4  -1    2.90    5.00
  15  -4  -1   -0.20    6.70
  15   4  -1    2.80    4.80
 -15   4   1    4.00    3.90
  15   4  -1    0.10    5.10
  14  -4  -1  140.99   10.10
  14  -4  -1  136.49   10.60
  14  -4  -1  139.89   12.60
 -14   4   1  157.28    9.30
  14   4  -1  153.68   11.30
  14   4  -1  132.89   10.80
  14   4  -1  141.69    9.50
  13  -4  -1   34.20    6.20
  13  -4  -1   43.00    4.70
  13  -4  -1   33.90    4.80
  13   4  -1   36.30    3.70
  13   4  -1   37.10    4.40
  13   4  -1   38.00    5.30
 -13   4   1   31.70    3.90
  13   4  -1   33.80    5.00
  12  -4  -1  114.89    8.60
  12  -4  -1  105.79   10.10
  12  -4  -1  118.59    8.00
  12   4  -1  114.69    8.90
  12   4  -1  113.79    6.50
  12   4  -1  116.79    7.80
  12   4  -1  119.09    9.10
 -12   4   1  108.19    7.50
  12   4  -1  125.59    8.00
  11  -4  -1    0.70    2.00
  11  -4  -1   11.30    4.40
  11  -4  -1    0.00    2.60
  11  -4  -1   -0.10    3.00
  11  -4  -1    3.10    1.30
  11  -4  -1    3.00    4.00
  11  -4  -1    2.80    1.90
  11   4  -1   -0.50    2.70
  11   4  -1   14.70    4.50
  11   4  -1    1.20    3.30
 -11   4   1    4.60    2.50
  11   4  -1    4.20    1.90
  10  -4  -1   91.59    4.90
  10  -4  -1  109.19    8.70
  10  -4  -1   89.39    6.10
  10  -4  -1   91.19    6.90
  10  -4  -1  100.19    5.40
  10   4  -1  113.19    8.00
  10   4  -1   92.19    5.40
 -10   4   1   94.99    6.00
  10   4  -1   92.69    5.60
  10   4  -1   98.49    7.30
  10   4  -1   93.99    6.40
   9  -4  -1  276.27   13.30
   9  -4  -1  322.87   13.50
   9  -4  -1  281.97   13.90
   9  -4  -1  283.47   14.30
   9  -4  -1  292.37   13.80
   9  -4  -1  315.57   15.70
   9   4  -1  289.37   13.70
   9   4  -1  276.37   14.50
  -9   4   1  284.67   13.80
   9   4  -1  307.27   13.50
   9   4  -1  261.37   14.50
  -9   4   1  277.57   13.50
   8  -4  -1  327.47   15.90
   8  -4  -1  330.67   14.00
   8  -4  -1  291.77   14.60
   8  -4  -1  317.07   14.20
   8  -4  -1  292.77   14.30
   8  -4  -1  292.57   13.90
   8  -4  -1  269.17   15.10
   8   4  -1  289.57   14.90
  -8   4   1  299.77   14.20
  -8   4   1  298.97   14.00
   8   4  -1  292.77   14.20
   8   4  -1  305.87   14.50
   8   4  -1  313.97   14.00
   8   4  -1  306.87   14.20
   7  -4  -1 1658.63   79.09
   7  -4  -1 1929.11   78.99
   7  -4  -1 1930.61   80.49
   7  -4  -1 1728.63   79.39
   7  -4  -1 1934.21   79.19
  -7   4   1 1537.95   79.29
   7   4  -1 1725.13   79.29
   7   4  -1 1661.33   79.19
   7   4  -1 1784.52   78.99
   7   4  -1 1808.42   79.09
  -7   4   1 1695.43   78.99
   6  -4  -1 1384.66   59.89
   6  -4  -1 1310.07   59.89
   6  -4  -1 1405.26   59.79
   6  -4  -1 1468.05   59.69
   6  -4  -1 1251.07   60.29
   6  -4  -1 1261.37   59.69
   6   4  -1 1336.77   59.99
   6   4  -1 1373.06   59.79
  -6   4   1 1294.07   59.59
   6   4  -1 1251.77   59.79
  -6   4   1 1291.97   59.69
   6   4  -1 1331.37   59.59
   5  -4  -1 4344.27  211.28
   5   4  -1 4862.61  210.88
  -5   4   1 4945.60  210.98
   4  -4  -1 1793.82   82.99
   4  -4  -1 2000.70   83.09
   4  -4  -1 1915.21   82.89
   4  -4  -1 1708.23   83.19
  -4  -4   1 1733.13   83.19
   4  -4  -1 1954.40   82.89
   4   4  -1 1953.10   82.89
  -4   4   1 1826.32   82.79
  -4   4   1 1930.71   82.99
   4   4  -1 1876.11   83.09
   4   4  -1 1794.12   82.99
   4   4  -1 1875.61   82.79
  -4   4   1 1709.63   82.89
   3  -4  -1 1811.82   84.39
   3  -4  -1 1973.10   84.39
   3  -4  -1 1747.03   84.59
   3  -4  -1 2010.00   84.49
  -3   4   1 1818.82   84.69
   3   4  -1 1772.12   84.49
   3   4  -1 1863.01   84.49
  -3   4   1 1830.62   84.39
   3   4  -1 1936.41   84.39
  -3   4   1 1941.71   84.59
  -3   4   1 1915.01   84.39
   3   4  -1 2001.70   84.69
  -2  -4   1  102.59    5.20
   2  -4  -1  115.19    5.30
   2  -4  -1   99.59    5.30
  -2  -4   1  101.59    5.20
  -2  -4   1  107.69    5.30
  -2  -4   1  104.09    4.90
   2  -4  -1  106.19    5.20
   2   4  -1  106.39    5.30
  -2   4   1  113.39    5.10
   2   4  -1  110.99    5.20
   2   4  -1  106.49    5.10
  -2   4   1  111.99    5.10
  -2   4   1  118.09    5.40
   2   4  -1  100.09    5.30
   2   4  -1  104.89    4.90
  -2   4   1  108.69    5.30
   1  -4  -1  333.17   15.60
  -1  -4   1  336.87   15.60
  -1  -4   1  346.67   15.50
  -1  -4   1  314.37   15.40
  -1  -4   1  357.96   15.50
   1  -4  -1  369.36   15.50
   1  -4  -1  345.27   15.50
   1   4  -1  331.67   15.40
   1   4  -1  301.67   15.70
  -1   4   1  366.06   15.50
   1   4  -1  341.47   15.50
  -1   4   1  352.86   15.60
   1   4  -1  323.87   15.60
  -1   4   1  331.37   15.30
   0  -4  -1 1191.28   54.49
   0  -4   1 1284.37   54.49
   0  -4  -1 1186.98   54.69
   0  -4   1 1186.98   54.49
   0  -4  -1 1279.67   54.89
   0  -4   1 1174.18   54.59
   0   4   1 1154.38   54.49
   0   4  -1 1218.68   54.59
   0   4   1 1194.48   54.59
   0   4   1 1199.98   54.79
   0   4  -1 1245.68   54.49
   0   4  -1 1208.48   54.79
   0   4   1 1289.47   54.69
  -1  -4  -1   25.90    1.90
  -1  -4  -1   24.70    1.50
  -1  -4  -1   26.90    1.90
   1  -4   1   21.70    1.90
   1  -4   1   23.80    1.90
   1  -4   1   21.60    1.90
   1  -4   1   20.60    2.10
  -1  -4  -1   21.70    2.40
   1  -4   1   25.90    1.50
   1   4   1   23.30    2.00
  -1   4  -1   21.40    2.30
   1   4   1   25.30    1.90
  -1   4  -1   22.50    1.50
   1   4   1   28.70    1.50
   1   4   1   25.60    1.90
   1   4   1   25.20    2.20
  -1   4  -1   24.40    1.90
   2  -4   1 2171.58  100.79
   2  -4   1 2326.17  100.99
  -2  -4  -1 2278.17  100.69
   2   4   1 2431.56  101.19
  -2   4  -1 2121.99  101.09
   2   4   1 2220.08  100.79
  -2   4  -1 2198.88  100.69
  -2   4  -1 2319.97  100.69
   2   4   1 2175.28  100.79
   3  -4   1 1934.61   84.39
   3  -4   1 1834.92   84.19
  -3  -4  -1 1901.61   84.09
   3  -4   1 1793.42   84.09
  -3   4  -1 1907.91   84.19
   3   4   1 1833.92   84.19
   3   4   1 2082.99   84.89
  -3   4  -1 1739.03   83.89
  -3   4  -1 1832.22   84.59
  -3   4  -1 1827.42   84.09
   3   4   1 1858.61   83.89
   3   4   1 2002.40   83.99
   3   4   1 1834.72   84.09
   4  -4   1  995.90   46.40
   4  -4   1 1089.49   46.00
   4  -4   1 1079.49   46.70
   4  -4   1 1003.80   46.40
  -4  -4  -1 1076.59   46.30
   4   4   1 1019.40   46.40
   4   4   1 1053.99   46.60
  -4   4  -1 1068.19   46.50
  -4   4  -1 1004.50   46.30
   4   4   1 1022.30   46.00
   4   4   1 1006.40   46.50
   4   4   1 1004.20   46.00
  -4   4  -1  975.40   46.10
  -4   4  -1  982.40   45.90
   5  -4   1 3909.01  170.28
  -5  -4  -1 3822.02  169.88
   5  -4   1 3647.64  169.98
   5   4   1 3668.53  170.08
  -5   4  -1 3700.93  169.78
   5   4   1 3875.01  169.68
   5   4   1 4058.99  170.08
  -5   4  -1 3871.21  169.98
   5   4   1 3598.94  169.88
   6  -4   1   13.40    2.40
   6  -4   1   16.70    2.10
  -6  -4  -1   15.00    1.90
   6  -4   1   16.30    1.50
   6  -4   1   16.60    2.50
   6   4   1   12.40    2.30
  -6   4  -1   17.70    1.70
   6   4   1   12.90    1.20
  -6   4  -1   15.10    1.80
   6   4   1   13.90    1.60
   6   4   1   14.90    2.60
   6   4   1   15.70    2.10
   7  -4   1 2511.75  117.79
   7  -4   1 2488.35  117.79
   7  -4   1 2775.12  117.19
   7  -4   1 2768.02  118.09
   7   4   1 2852.31  118.09
   7   4   1 2449.25  117.59
   7   4   1 2465.65  117.99
   7   4   1 2654.73  117.39
   7   4   1 2656.03  117.19
  -7   4  -1 2537.85  117.39
  -7   4  -1 2671.13  117.59
   8  -4   1  195.78   10.40
   8  -4   1  205.68    9.00
   8  -4   1  187.48   10.20
   8  -4   1  184.18   10.30
   8   4   1  187.08    9.80
  -8   4  -1  180.18    9.40
   8   4   1  187.28    9.40
   8   4   1  214.68   10.70
   8   4   1  175.68   10.50
   8   4   1  193.08    9.00
   9  -4   1 1973.60   92.99
   9  -4   1 2219.98   92.19
   9  -4   1 2098.19   93.09
   9  -4   1 1939.61   92.99
   9   4   1 1924.21   92.69
   9   4   1 1976.10   93.19
   9   4   1 2178.48   92.19
  -9   4  -1 1995.10   92.39
   9   4   1 2214.38   93.39
  10  -4   1   29.70    3.90
  10  -4   1   28.20    2.30
  10  -4   1   31.70    4.20
  10  -4   1   26.60    3.60
  10   4   1   22.10    4.30
 -10   4  -1   27.50    2.90
  10   4   1   20.80    2.30
  10   4   1   34.80    4.80
  11  -4   1  107.49    8.60
  11  -4   1  111.19    8.90
  11  -4   1  134.39    8.30
  11  -4   1  121.79    6.40
  11   4   1  109.59    9.20
  11   4   1  125.79    6.50
  11   4   1  110.09    7.80
  11   4   1  108.89    9.00
 -11   4  -1  110.99    7.20
  12  -4   1  167.68   11.00
  12  -4   1  171.08   11.30
  12   4   1  158.08   11.40
  12   4   1  163.78   10.00
  12   4   1  162.58   11.70
 -12   4  -1  182.58    9.40
  13  -4   1   17.40    4.80
  13  -4   1   21.40    5.00
  13   4   1   18.00    5.10
  13   4   1   27.70    4.30
  13   4   1   19.30    5.60
 -13   4  -1   22.70    3.50
  14  -4   1  222.68   14.60
  14  -4   1  228.08   14.60
 -14   4  -1  233.28   12.30
  14   4   1  231.28   15.20
  14   4   1  216.98   15.90
  15  -4   1  467.95   24.20
  15  -4   1  458.55   26.00
  15  -4   1  444.46   24.30
 -15   4  -1  465.95   22.10
  15   4   1  435.56   25.00
  15   4   1  454.05   24.30
  16  -4   1   25.50    6.80
  16  -4   1   25.00    8.70
  16   4   1   33.10    7.70
  16   4   1   25.00    7.00
  16  -5  -1   72.49    7.60
  16  -5  -1   79.29    9.50
  16   5  -1   66.69    7.40
 -16   5   1   80.79    6.40
  15  -5  -1    6.70    4.50
  15  -5  -1   -4.00    4.80
 -15   5   1   -1.30    3.90
  15   5  -1   -8.00    5.30
  15   5  -1   12.30    4.60
  15   5  -1   -0.90    4.80
  14  -5  -1  154.58   13.20
  14  -5  -1  167.38   10.50
  14  -5  -1  151.48   11.20
  14   5  -1  157.38   11.40
  14   5  -1  147.89   10.20
  14   5  -1  151.18   11.80
 -14   5   1  164.78    9.80
  13  -5  -1   99.79   10.40
  13  -5  -1   92.19    7.60
  13  -5  -1   81.09    8.40
 -13   5   1   82.69    7.10
  13   5  -1   86.99    7.50
  13   5  -1   85.39    9.00
  13   5  -1   80.59    8.70
  12  -5  -1   15.70    4.00
  12  -5  -1   22.80    5.20
  12  -5  -1   24.00    3.70
  12   5  -1   20.60    4.30
  12   5  -1   25.20    3.90
 -12   5   1   21.40    3.40
  12   5  -1   26.30    3.30
  12   5  -1   30.70    3.70
  11  -5  -1   72.49    6.80
  11  -5  -1   84.89    5.10
  11  -5  -1   66.89    6.70
  11  -5  -1   71.09    8.20
  11   5  -1   72.19    6.30
  11   5  -1   89.39    7.60
  11   5  -1   77.99    7.30
  11   5  -1   75.59    4.90
 -11   5   1   79.69    5.90
  10  -5  -1  347.57   18.30
  10  -5  -1  333.17   16.30
  10  -5  -1  361.36   15.70
  10  -5  -1  322.87   17.60
  10  -5  -1  360.66   15.80
  10  -5  -1  328.67   16.80
  10  -5  -1  323.27   15.40
  10   5  -1  348.87   17.20
  10   5  -1  352.26   15.80
 -10   5   1  336.77   16.20
  10   5  -1  316.47   15.90
  10   5  -1  384.36   17.40
 -10   5   1  312.27   15.80
  10   5  -1  330.97   16.60
   9  -5  -1  910.81   42.00
   9  -5  -1  966.90   41.70
   9  -5  -1  993.30   43.60
   9  -5  -1  853.81   42.80
   9  -5  -1  996.30   41.70
   9  -5  -1  885.81   41.50
   9  -5  -1  898.41   42.30
   9   5  -1  964.70   41.70
   9   5  -1 1008.00   42.80
   9   5  -1  908.01   42.20
   9   5  -1  858.31   42.50
  -9   5   1  892.81   41.90
   9   5  -1  895.71   41.90
  -9   5   1  903.91   41.70
   8  -5  -1  214.28   10.40
   8  -5  -1  203.88   10.90
   8  -5  -1  236.38   10.20
   8  -5  -1  236.58   12.40
   8  -5  -1  205.38   10.50
   8  -5  -1  201.58   11.70
   8  -5  -1  230.78   10.50
   8   5  -1  206.58   11.00
  -8   5   1  202.68   10.20
   8   5  -1  214.78   10.20
   8   5  -1  212.38   11.30
   8   5  -1  216.08   10.50
   8   5  -1  231.68   11.30
  -8   5   1  215.48   10.50
   7  -5  -1   76.69    5.20
   7  -5  -1   82.69    4.60
   7  -5  -1   88.89    4.40
   7  -5  -1  103.69    7.00
   7  -5  -1   91.49    4.60
   7  -5  -1   80.99    4.60
   7  -5  -1   79.69    6.00
   7   5  -1   70.59    5.30
  -7   5   1   75.29    4.30
   7   5  -1   82.79    4.30
   7   5  -1   81.99    4.70
   7   5  -1   84.89    4.60
   7   5  -1   80.29    5.70
  -7   5   1   74.59    4.80
   6  -5  -1 1851.41   79.29
   6  -5  -1 1840.22   77.99
   6  -5  -1 1681.63   78.19
   6  -5  -1 1829.22   78.09
   6  -5  -1 1666.33   77.99
   6  -5  -1 1815.62   77.89
   6  -5  -1 1618.74   78.59
   6   5  -1 1718.83   78.29
   6   5  -1 1712.63   77.89
  -6   5   1 1667.93   77.89
  -6   5   1 1822.42   78.19
   6   5  -1 1665.33   78.09
  -6   5   1 1656.63   77.99
   6   5  -1 1797.42   77.99
   5  -5  -1    2.80    1.20
   5  -5  -1    1.80    1.50
   5  -5  -1    0.70    0.80
   5  -5  -1    0.60    2.30
   5  -5  -1    3.20    1.30
   5  -5  -1    3.70    1.00
   5   5  -1    1.50    0.80
   5   5  -1    2.00    1.20
   5   5  -1    1.80    1.60
   5   5  -1    1.80    1.10
  -5   5   1    2.90    0.90
  -5   5   1    2.10    1.10
  -5   5   1    1.60    1.10
   4  -5  -1 1638.24   79.29
  -4  -5   1 1745.03   79.59
   4  -5  -1 1680.23   79.59
   4  -5  -1 1869.91   79.59
   4  -5  -1 1857.31   79.49
   4  -5  -1 1912.11   80.59
   4  -5  -1 1623.84   79.79
   4   5  -1 1828.32   79.49
   4   5  -1 1960.10   80.09
   4   5  -1 1750.72   79.69
   4   5  -1 1804.92   79.39
  -4   5   1 1823.62   79.59
   4   5  -1 1698.93   79.59
  -4   5   1 1728.53   79.49
  -4   5   1 1698.53   79.39
   3  -5  -1  175.68    9.10
   3  -5  -1  168.38    8.20
  -3  -5   1  167.78    8.00
   3  -5  -1  166.28    8.00
   3  -5  -1  178.78    8.00
  -3  -5   1  169.68    8.10
  -3   5   1  168.68    7.70
   3   5  -1  161.58    7.80
  -3   5   1  176.58    7.90
   3   5  -1  160.68    8.00
  -3   5   1  169.88    8.10
  -3   5   1  161.68    8.20
   3   5  -1  160.58    8.10
   3   5  -1  164.28    8.20
  -3   5   1  165.38    7.80
   2  -5  -1 3679.73  165.18
  -1  -5   1  959.00   41.30
  -1  -5   1  921.91   41.20
   1  -5  -1  946.61   41.20
  -1  -5   1  908.31   41.30
  -1  -5   1  892.21   41.40
  -1  -5   1  952.00   41.20
   1  -5  -1  901.81   41.30
   1  -5  -1  991.50   41.80
   1  -5  -1  842.12   41.30
   1   5  -1  880.71   41.10
  -1   5   1  922.31   41.30
   1   5  -1  893.21   41.20
   1   5  -1  964.40   41.30
  -1   5   1  897.91   41.30
   1   5  -1  859.71   41.30
   0  -5  -1 1289.17   57.89
   0  -5   1 1319.97   58.09
   0  -5   1 1180.88   57.89
   0  -5  -1 1342.07   57.99
   0  -5  -1 1279.87   58.09
   0  -5   1 1266.77   57.99
   0   5   1 1301.47   58.09
   0   5   1 1392.46   58.09
   0   5   1 1297.57   57.99
   0   5  -1 1245.58   57.89
   0   5   1 1278.07   58.29
   0   5  -1 1287.37   57.89
   0   5  -1 1321.37   57.99
   0   5  -1 1265.67   58.19
  -1  -5  -1  330.17   15.70
  -1  -5  -1  345.27   15.50
  -1  -5  -1  342.37   15.20
   1  -5   1  313.77   15.40
   1  -5   1  322.97   15.40
   1  -5   1  345.97   15.60
   1  -5   1  341.97   15.20
  -1  -5  -1  349.96   15.40
   1   5   1  333.57   15.20
   1   5   1  332.57   15.40
  -1   5  -1  340.07   15.50
   1   5   1  335.87   15.50
  -1   5  -1  340.97   15.40
  -1   5  -1  321.77   15.70
   1   5   1  341.57   15.60
   1   5   1  323.77   15.60
  -1   5  -1  335.47   15.20
   2  -5   1  578.54   25.10
   2  -5   1  542.95   24.50
   2  -5   1  526.65   24.90
  -2  -5  -1  567.44   24.80
   2  -5   1  512.55   24.80
  -2  -5  -1  545.35   24.50
  -2  -5  -1  539.55   24.60
   2  -5   1  540.25   24.80
  -2  -5  -1  550.94   25.30
  -2   5  -1  550.54   24.50
   2   5   1  541.05   24.80
   2   5   1  537.35   25.10
  -2   5  -1  558.74   24.80
  -2   5  -1  558.84   24.80
   2   5   1  528.45   24.80
   2   5   1  546.15   24.50
   2   5   1  534.85   24.80
  -3  -5  -1  373.46   17.10
  -3  -5  -1  380.16   17.10
   3  -5   1  349.96   17.20
   3  -5   1  372.06   17.20
   3  -5   1  389.26   17.60
  -3  -5  -1  373.06   16.80
   3   5   1  371.36   17.20
   3   5   1  345.17   17.20
   3   5   1  387.06   16.90
   3   5   1  397.36   17.80
   3   5   1  370.16   17.00
  -3   5  -1  375.46   17.10
  -3   5  -1  385.36   17.20
  -3   5  -1  362.56   16.70
  -3   5  -1  373.36   16.80
  -3   5  -1  344.17   17.80
   4  -5   1  258.97   12.30
  -4  -5  -1  256.07   11.80
   4  -5   1  246.78   11.90
  -4  -5  -1  240.18   11.30
   4  -5   1  239.38   11.80
   4   5   1  249.08   11.90
  -4   5  -1  249.38   11.20
  -4   5  -1  236.98   11.50
   4   5   1  235.38   11.40
   4   5   1  268.47   12.90
   4   5   1  238.68   12.00
   4   5   1  268.77   11.60
  -4   5  -1  252.77   11.80
  -4   5  -1  247.28   11.60
   5  -5   1   40.90    4.00
  -5  -5  -1   54.09    3.50
   5  -5   1   47.90    3.60
   5  -5   1   47.60    4.20
  -5   5  -1   49.60    2.50
   5   5   1   52.49    3.40
   5   5   1   61.09    3.90
  -5   5  -1   43.40    3.00
   5   5   1   41.40    2.60
  -5   5  -1   45.80    3.70
   5   5   1   47.80    5.50
   5   5   1   44.60    4.10
  -5   5  -1   46.80    3.20
   5   5   1   49.00    2.50
   6  -5   1  561.54   26.00
  -6  -5  -1  598.94   26.40
   6  -5   1  591.34   27.00
   6  -5   1  547.45   26.50
   6  -5   1  555.44   26.70
   6   5   1  617.44   26.20
   6   5   1  634.84   26.60
  -6   5  -1  579.64   26.30
   6   5   1  530.35   26.70
   6   5   1  549.05   26.50
  -6   5  -1  550.54   26.10
   6   5   1  587.64   25.90
   7  -5   1  601.64   29.20
   7  -5   1  665.13   29.50
   7  -5   1  598.64   29.00
   7  -5   1  677.13   28.30
   7   5   1  679.33   29.20
  -7   5  -1  575.74   28.60
   7   5   1  615.14   29.30
   7   5   1  599.24   28.90
   7   5   1  637.44   28.30
   7   5   1  640.94   28.60
  -7   5  -1  621.24   28.70
   8  -5   1  714.73   32.60
   8  -5   1  671.43   32.40
   8  -5   1  670.93   32.20
   8  -5   1  748.63   31.50
   8   5   1  763.32   32.50
   8   5   1  660.13   32.10
  -8   5  -1  674.23   31.70
   8   5   1  720.03   31.50
  -8   5  -1  690.63   31.90
   8   5   1  656.73   32.50
   9  -5   1   61.09    5.70
   9  -5   1   39.30    4.30
   9  -5   1   49.10    3.10
   9  -5   1   38.00    4.10
  -9   5  -1   43.20    4.20
   9   5   1   56.39    5.60
   9   5   1   45.20    5.00
   9   5   1   39.40    3.20
   9   5   1   50.89    6.20
  10  -5   1 1227.88   50.79
  10  -5   1 1140.29   51.99
  10  -5   1 1087.19   51.89
  10  -5   1 1071.09   51.69
  10   5   1 1214.08   52.09
  10   5   1 1187.38   50.79
  10   5   1 1038.40   51.39
  10   5   1 1079.79   52.09
 -10   5  -1 1107.09   51.09
  11  -5   1    4.50    1.90
  11  -5   1    9.90    3.70
  11  -5   1    4.30    3.90
  11  -5   1    0.30    3.40
  11   5   1    0.50    1.90
  11   5   1   -0.40    3.70
  11   5   1    0.80    4.00
 -11   5  -1   -1.70    2.40
  11   5   1    1.20    3.30
  12  -5   1  318.57   17.50
  12  -5   1  348.67   17.40
 -12   5  -1  341.47   16.00
  12   5   1  313.47   16.60
  12   5   1  331.27   17.70
  12   5   1  305.77   17.90
  13  -5   1    6.70    4.50
  13  -5   1    9.80    5.00
  13   5   1   16.30    5.40
 -13   5  -1    5.10    3.30
  13   5   1   13.40    4.10
  13   5   1    9.60    4.70
  14  -5   1  134.79   11.80
  14  -5   1  131.69   14.10
  14  -5   1  155.38   11.70
 -14   5  -1  140.39    9.20
  14   5   1  142.59   12.80
  15  -5   1   50.29    8.90
  15  -5   1   40.60    6.80
  15   5   1   38.10    6.80
  15   5   1   39.20    9.00
 -15   5  -1   42.70    4.80
  16  -5   1    1.50    7.90
  16  -5   1    2.00    6.40
  16   5   1   15.90    7.30
  16   5   1   -1.90    6.20
  16  -6  -1   20.40    6.10
  16  -6  -1   32.80    8.20
 -16   6   1   27.50    5.00
  16   6  -1   35.20    6.70
  16   6  -1   25.90    7.00
  15  -6  -1  218.58   15.70
  15  -6  -1  206.68   13.80
  15   6  -1  200.18   14.70
  15   6  -1  203.98   13.00
 -15   6   1  219.58   12.30
  15   6  -1  213.08   16.40
  14  -6  -1   63.29    7.80
  14  -6  -1   69.09    7.40
  14  -6  -1   56.99    6.10
  14   6  -1   52.89    6.70
  14   6  -1   66.29    7.80
 -14   6   1   58.99    5.20
  14   6  -1   58.99    6.30
  13  -6  -1    2.20    4.80
  13  -6  -1   -0.80    3.50
  13  -6  -1    0.60    4.00
  13   6  -1    1.80    3.70
  13   6  -1   -3.00    4.00
 -13   6   1   -1.80    3.20
  13   6  -1    0.00    4.40
  12  -6  -1   73.89    7.40
  12  -6  -1   71.39    6.80
  12  -6  -1   51.39    6.40
  12   6  -1   66.69    4.50
  12   6  -1   75.49    8.10
 -12   6   1   70.79    6.10
  12   6  -1   67.59    6.80
  11  -6  -1  344.57   18.70
  11  -6  -1  354.56   17.00
  11  -6  -1  341.77   17.60
  11  -6  -1  379.46   16.50
 -11   6   1  341.07   16.90
  11   6  -1  396.36   17.90
  11   6  -1  329.87   18.00
  11   6  -1  336.37   17.40
  11   6  -1  339.37   16.50
  10  -6  -1   10.60    1.90
  10  -6  -1    7.30    3.00
  10  -6  -1    9.80    2.40
  10  -6  -1    6.70    4.00
  10   6  -1   16.00    3.10
 -10   6   1    8.00    2.50
  10   6  -1   11.30    3.50
  10   6  -1   10.50    3.10
  10   6  -1    9.50    1.90
 -10   6   1   10.60    1.80
  10   6  -1   10.00    1.90
   9  -6  -1    0.20    1.40
   9  -6  -1    0.80    1.00
   9  -6  -1    6.10    3.80
   9  -6  -1   -0.60    3.20
   9  -6  -1    4.30    1.30
   9  -6  -1    0.30    2.50
   9  -6  -1    2.80    1.80
   9   6  -1    0.60    2.80
  -9   6   1    4.10    2.20
   9   6  -1    2.60    1.70
  -9   6   1    1.40    1.40
   9   6  -1   -0.80    2.60
   9   6  -1    0.70    1.50
   9   6  -1    3.00    2.40
   8  -6  -1 1010.70   45.50
   8  -6  -1  936.61   43.90
   8  -6  -1 1027.40   43.80
   8  -6  -1 1072.19   43.80
   8  -6  -1  879.31   44.80
   8  -6  -1  939.01   44.30
   8   6  -1 1051.79   44.40
   8   6  -1  893.11   44.50
   8   6  -1  992.20   43.80
   8   6  -1  942.61   44.00
  -8   6   1  948.11   44.00
  -8   6   1  949.71   43.70
   8   6  -1  981.90   44.30
   7  -6  -1  379.86   20.10
   7  -6  -1  436.16   19.20
   7  -6  -1  411.26   19.20
   7  -6  -1  436.86   20.90
   7  -6  -1  385.26   20.00
   7   6  -1  455.65   19.50
  -7   6   1  409.26   19.00
  -7   6   1  426.36   19.30
   7   6  -1  383.26   19.80
   7   6  -1  404.86   19.30
  -7   6   1  435.96   19.60
   7   6  -1  425.26   19.20
   7   6  -1  424.76   19.00
   7   6  -1  425.96   19.70
   6  -6  -1  200.98   10.50
   6  -6  -1  219.18   12.10
   6  -6  -1  214.28   10.70
   6  -6  -1  204.68   11.30
   6  -6  -1  207.28   10.20
   6   6  -1  216.28   10.80
   6   6  -1  245.28   11.80
  -6   6   1  204.18   10.40
   6   6  -1  222.28   10.20
  -6   6   1  217.98   10.20
  -6   6   1  228.18   10.70
   6   6  -1  236.98   10.50
   6   6  -1  233.18   10.40
   6   6  -1  219.78   10.50
   5  -6  -1  605.04   26.10
  -5  -6   1  530.85   24.80
   5  -6  -1  504.25   25.20
   5  -6  -1  518.65   24.80
   5  -6  -1  501.15   24.50
   5   6  -1  517.15   24.80
   5   6  -1  571.44   24.70
   5   6  -1  527.85   24.40
   5   6  -1  555.94   24.50
  -5   6   1  496.55   24.60
   5   6  -1  576.54   24.50
   5   6  -1  625.74   25.50
  -5   6   1  554.74   24.80
  -5   6   1  540.15   24.50
   5   6  -1  521.65   24.90
   4  -6  -1  256.77   12.50
   4  -6  -1  259.67   12.80
   4  -6  -1  289.87   13.70
  -4  -6   1  262.17   12.40
  -4  -6   1  272.77   12.60
   4   6  -1  271.47   12.70
  -4   6   1  257.97   12.30
  -4   6   1  255.67   12.20
   4   6  -1  264.57   12.30
   4   6  -1  281.07   12.90
  -4   6   1  272.27   12.40
  -4   6   1  268.37   12.60
   4   6  -1  256.97   12.50
  -3  -6   1 2470.25  112.19
  -3  -6   1 2631.64  111.99
   3  -6  -1 2600.04  111.89
  -3  -6   1 2477.95  111.89
   3  -6  -1 2681.33  112.79
   3  -6  -1 2287.37  112.09
   3  -6  -1 2433.56  111.89
   3   6  -1 2608.54  111.99
  -3   6   1 2312.57  112.09
  -3   6   1 2534.85  111.99
  -3   6   1 2598.04  111.89
  -3   6   1 2417.96  111.79
   3   6  -1 2509.95  111.99
   3   6  -1 2407.36  111.99
  -2  -6   1   10.20    1.30
  -2  -6   1    8.50    0.80
   2  -6  -1    9.30    1.50
  -2  -6   1    9.20    1.30
   2  -6  -1   13.30    1.40
   2  -6  -1    8.00    1.20
   2  -6  -1   11.50    2.10
  -2  -6   1    6.50    1.20
  -2   6   1   10.10    1.20
  -2   6   1    8.70    1.40
   2   6  -1    7.00    1.30
   2   6  -1    7.70    1.10
   2   6  -1    6.40    1.40
   2   6  -1    8.00    1.50
  -2   6   1   11.00    1.40
  -2   6   1    9.30    1.00
   1  -6  -1   76.59    4.30
  -1  -6   1   76.19    4.50
  -1  -6   1   76.89    4.10
  -1  -6   1   74.79    4.30
   1  -6  -1   81.09    4.40
  -1  -6   1   83.59    4.20
   1  -6  -1   79.79    4.20
   1  -6  -1   77.99    4.90
  -1   6   1   80.49    4.30
   1   6  -1   82.39    4.20
   1   6  -1   92.59    4.50
  -1   6   1   74.99    4.30
   1   6  -1   73.89    4.50
   1   6  -1   78.29    4.00
  -1   6   1   79.29    4.20
   0  -6   1 1478.15   67.19
   0  -6  -1 1567.44   67.19
   0  -6  -1 1406.16   67.29
   0  -6   1 1424.56   67.09
   0  -6  -1 1593.04   67.49
   0  -6   1 1552.34   67.09
   0   6  -1 1458.75   67.39
   0   6   1 1427.76   67.59
   0   6  -1 1370.36   67.09
   0   6   1 1555.14   67.29
   0   6  -1 1543.65   67.09
   0   6  -1 1574.14   67.19
   0   6   1 1440.16   67.19
   0   6   1 1535.65   67.29
  -1  -6  -1    3.20    1.20
  -1  -6  -1    2.30    1.30
   1  -6   1    5.00    1.10
   1  -6   1    5.10    1.40
  -1  -6  -1    5.80    0.80
   1  -6   1    3.70    1.10
  -1  -6  -1    6.70    1.20
  -1   6  -1    6.10    1.10
  -1   6  -1    4.00    0.90
  -1   6  -1    5.80    1.10
  -1   6  -1    3.50    1.60
   1   6   1    3.40    1.30
   1   6   1    6.10    1.30
   1   6   1    6.50    1.30
   2  -6   1  430.86   19.90
  -2  -6  -1  447.56   19.70
  -2  -6  -1  426.76   20.30
   2  -6   1  441.06   20.20
   2  -6   1  434.86   19.50
   2  -6   1  422.36   19.90
  -2  -6  -1  425.36   19.50
  -2  -6  -1  446.36   19.80
   2   6   1  437.36   19.50
   2   6   1  394.26   19.80
  -2   6  -1  452.85   19.80
   2   6   1  452.65   20.20
  -2   6  -1  433.96   20.40
  -2   6  -1  424.76   19.50
   2   6   1  410.06   19.90
   2   6   1  425.96   19.90
   3  -6   1    1.20    1.50
   3  -6   1    0.30    1.60
  -3  -6  -1   -0.40    0.90
   3  -6   1   -0.10    1.10
  -3  -6  -1    1.60    1.20
  -3  -6  -1    2.00    0.80
   3  -6   1    3.70    0.70
   3  -6   1    1.20    1.40
   3   6   1    1.40    1.40
   3   6   1    0.90    1.30
  -3   6  -1    1.10    0.50
  -3   6  -1    1.00    0.80
  -3   6  -1    0.00    1.90
   3   6   1    0.00    1.00
  -3   6  -1    1.80    1.00
   3   6   1    1.60    0.70
  -3   6  -1    1.30    1.10
   3   6   1    2.20    1.50
   4  -6   1  463.45   20.90
   4  -6   1  418.36   20.30
  -4  -6  -1  450.95   20.00
   4  -6   1  435.06   20.50
  -4  -6  -1  425.16   20.30
   4   6   1  495.55   21.30
  -4   6  -1  425.36   20.10
  -4   6  -1  416.16   19.80
  -4   6  -1  457.65   20.10
   4   6   1  426.06   20.50
   4   6   1  439.86   20.10
   4   6   1  427.56   20.40
   4   6   1  431.86   19.80
   4   6   1  456.65   20.00
  -4   6  -1  443.76   20.30
   5  -6   1 1187.68   55.29
  -5  -6  -1 1269.17   55.29
   5  -6   1 1188.48   55.39
   5  -6   1 1262.27   55.79
   5   6   1 1184.38   54.89
   5   6   1 1376.86   56.49
  -5   6  -1 1152.48   54.69
   5   6   1 1184.48   54.79
  -5   6  -1 1163.48   54.99
   5   6   1 1166.78   55.29
  -5   6  -1 1218.28   55.09
  -5   6  -1 1301.87   55.39
   5   6   1 1262.47   55.09
   6  -6   1   59.79    4.50
   6  -6   1   67.79    5.30
   6  -6   1   62.29    5.00
  -6  -6  -1   64.79    4.30
   6   6   1   59.29    3.40
   6   6   1   72.49    6.90
  -6   6  -1   58.99    3.90
  -6   6  -1   62.79    3.20
   6   6   1   62.99    3.90
   6   6   1   57.29    5.10
   6   6   1   63.49    3.30
  -6   6  -1   74.09    4.00
  -6   6  -1   55.69    4.60
   6   6   1   70.79    4.20
   6   6   1   63.39    4.80
   7  -6   1  217.78   11.40
   7  -6   1  228.78   11.80
   7  -6   1  237.48   12.10
  -7  -6  -1  231.48   11.30
   7   6   1  223.98   11.00
  -7   6  -1  226.88   11.00
   7   6   1  248.18   14.00
   7   6   1  239.78   10.60
  -7   6  -1  216.18   11.00
   7   6   1  213.18   12.00
   7   6   1  207.28   11.60
   7   6   1  256.67   11.30
   8  -6   1   36.20    3.90
   8  -6   1   45.80    5.30
   8  -6   1   38.20    4.60
   8   6   1   44.30    4.50
  -8   6  -1   39.90    3.70
   8   6   1   52.29    4.40
   8   6   1   40.90    2.80
   8   6   1   42.50    4.90
  -8   6  -1   39.80    3.80
   9  -6   1    6.90    3.10
   9  -6   1   -1.00    3.10
   9  -6   1    3.00    3.00
   9   6   1    3.10    3.20
  -9   6  -1    6.20    2.10
   9   6   1    2.00    1.30
   9   6   1    8.00    2.60
   9   6   1    3.50    2.80
  10  -6   1   16.40    3.50
  10  -6   1   21.10    4.20
  10  -6   1   25.40    4.10
  10   6   1   17.60    2.00
  10   6   1   17.60    3.50
 -10   6  -1   18.50    2.80
  10   6   1   26.30    3.70
  10   6   1   21.90    4.40
  11  -6   1  141.89    9.60
  11  -6   1  145.09   10.30
  11   6   1  136.59   10.60
  11   6   1  147.99    9.50
 -11   6  -1  137.29    8.30
  11   6   1  199.58   13.90
  12  -6   1   10.20    4.00
  12  -6   1    1.20    4.40
  12  -6   1   -2.80    5.20
  12   6   1   11.40    4.00
  12   6   1    1.70    4.70
  12   6   1    3.30    4.40
 -12   6  -1    2.30    3.00
  13  -6   1   54.59    7.60
  13  -6   1   55.79    6.40
  13  -6   1   62.89    6.10
  13   6   1   47.20    6.20
 -13   6  -1   68.09    6.50
  13   6   1   65.79    7.20
  13   6   1   62.09    5.90
  14  -6   1   50.19    8.10
  14  -6   1   53.49    7.00
  14  -6   1   63.19    6.80
 -14   6  -1   52.29    4.90
  14   6   1   62.09    7.80
  14   6   1   67.29    7.80
  14   6   1   57.99    8.00
  15  -6   1   16.50    6.30
  15  -6   1   13.00    7.70
 -15   6  -1    6.70    3.90
  15   6   1   14.30    6.60
  15   6   1   15.20    6.20
  16  -7  -1   54.69    8.70
  16  -7  -1   29.10    6.50
  16   7  -1   38.60    7.50
 -16   7   1   42.20    6.90
  16   7  -1   38.80    6.70
  15  -7  -1   71.39    8.90
  15  -7  -1   59.09    7.00
  15   7  -1   64.09   11.30
 -15   7   1   69.99    5.80
  15   7  -1   67.29    7.80
  15   7  -1   83.39    9.00
  14  -7  -1  123.39    8.90
  14  -7  -1  105.79   10.00
  14  -7  -1  113.79   12.30
 -14   7   1  109.29    8.70
  14   7  -1  122.49   10.90
  14   7  -1  117.39    8.30
  14   7  -1  107.69   10.60
  14   7  -1  126.99    9.80
  13  -7  -1  659.53   32.20
  13  -7  -1  623.74   31.00
  13  -7  -1  637.44   30.30
  13   7  -1  644.24   31.50
 -13   7   1  664.83   30.20
  13   7  -1  642.94   30.80
  12  -7  -1  701.43   33.90
  12  -7  -1  691.13   34.80
  12  -7  -1  731.83   33.30
  12   7  -1  714.53   34.30
  12   7  -1  724.23   32.70
  12   7  -1  697.93   33.70
 -12   7   1  764.02   33.30
  11  -7  -1  142.49    8.30
  11  -7  -1  137.29    9.50
  11  -7  -1  152.68   10.90
 -11   7   1  146.29    8.60
  11   7  -1  145.39    7.70
  11   7  -1  144.49   10.00
 -11   7   1  151.48    9.10
  11   7  -1  177.88    9.10
  11   7  -1  141.59    9.30
  10  -7  -1  235.08   12.10
  10  -7  -1  230.88   12.90
  10  -7  -1  238.38   13.80
 -10   7   1  247.28   11.60
  10   7  -1  240.78   11.70
  10   7  -1  235.98   12.80
  10   7  -1  282.27   12.60
 -10   7   1  234.58   12.20
  10   7  -1  251.37   13.40
  10   7  -1  243.38   11.80
   9  -7  -1  293.07   14.50
   9  -7  -1  298.57   15.10
   9  -7  -1  296.27   15.90
   9  -7  -1  314.47   13.90
   9   7  -1  341.87   14.80
   9   7  -1  310.87   14.20
  -9   7   1  296.37   14.10
   9   7  -1  295.47   15.20
   9   7  -1  297.67   14.40
  -9   7   1  303.47   14.60
   9   7  -1  294.87   15.60
   8  -7  -1   83.09    6.70
   8  -7  -1   82.09    4.70
   8  -7  -1   71.09    5.70
   8  -7  -1   84.59    4.30
   8  -7  -1   90.09    8.00
   8   7  -1   84.19    4.90
  -8   7   1   82.79    5.10
   8   7  -1   76.49    4.80
  -8   7   1   74.39    4.30
   8   7  -1   71.09    4.40
   8   7  -1   74.49    6.30
   8   7  -1   88.29    7.60
   8   7  -1   68.79    5.90
   7  -7  -1   77.09    6.10
   7  -7  -1   88.09    7.30
   7  -7  -1   76.99    4.40
   7  -7  -1   72.69    5.30
   7   7  -1   87.89    5.20
   7   7  -1   73.79    4.10
   7   7  -1   76.99    5.60
   7   7  -1   89.69    6.70
  -7   7   1   73.59    5.00
   7   7  -1   67.79    4.60
  -7   7   1   75.29    4.10
   7   7  -1   82.89    4.40
  -7   7   1   70.19    4.80
   6  -7  -1  296.37   15.10
   6  -7  -1  333.37   16.50
   6  -7  -1  300.87   14.50
   6  -7  -1  300.27   15.50
   6  -7  -1  305.97   14.80
   6   7  -1  335.37   15.90
  -6   7   1  322.87   15.00
   6   7  -1  335.27   14.80
   6   7  -1  297.17   14.90
  -6   7   1  308.57   14.50
   6   7  -1  331.57   14.60
   6   7  -1  328.77   15.30
   6   7  -1  343.57   14.50
   6   7  -1  305.77   14.40
   5  -7  -1  180.48    8.40
  -5  -7   1  181.78    8.60
   5  -7  -1  165.48    8.80
   5  -7  -1  186.28   10.20
   5  -7  -1  164.28    9.20
   5   7  -1  169.38    8.60
  -5   7   1  170.48    8.40
  -5   7   1  169.48    8.20
   5   7  -1  177.68    8.20
  -5   7   1  180.58    8.60
   5   7  -1  159.68    8.90
   5   7  -1  191.68    9.30
   5   7  -1  177.18    8.40
  -4  -7   1   93.79    5.00
  -4  -7   1   88.29    4.70
   4  -7  -1   78.39    4.80
   4  -7  -1   89.49    4.50
   4  -7  -1   75.29    5.10
   4  -7  -1   88.99    6.20
   4   7  -1   84.49    5.00
  -4   7   1   88.39    4.30
   4   7  -1   78.89    5.00
   4   7  -1   91.19    4.50
  -4   7   1   91.99    4.60
  -4   7   1   73.79    4.40
  -4   7   1   83.19    4.80
   4   7  -1   78.79    4.80
  -3  -7   1 3745.73  162.28
   3  -7  -1 3362.46  162.38
  -3  -7   1 3408.76  162.38
   3  -7  -1 3875.51  163.08
   3   7  -1 3644.94  162.28
  -3   7   1 3629.84  162.28
  -3   7   1 3493.05  162.38
   3   7  -1 3893.41  162.58
   3   7  -1 3565.14  162.28
   2  -7  -1   54.19    3.70
  -2  -7   1   54.49    3.60
   2  -7  -1   59.39    4.70
  -2  -7   1   60.99    3.10
   2  -7  -1   55.89    3.40
  -2  -7   1   63.09    3.60
   2  -7  -1   49.99    3.60
   2   7  -1   55.49    3.60
   2   7  -1   55.19    3.30
  -2   7   1   55.69    3.60
   2   7  -1   55.79    3.80
  -2   7   1   62.49    3.60
  -2   7   1   57.69    3.40
   2   7  -1   65.59    4.00
  -1  -7   1 3482.95  156.28
  -1  -7   1 3336.17  156.28
   1  -7  -1 3645.54  156.68
  -1   7   1 3658.43  156.18
   1   7  -1 3290.47  156.08
   1   7  -1 3516.05  156.28
   0  -7   1 5173.68  231.68
   0  -7  -1 5441.96  231.78
   0   7   1 4912.51  231.98
   1  -7   1 1399.26   62.49
  -1  -7  -1 1386.56   62.39
   1  -7   1 1271.87   62.69
   1  -7   1 1442.56   62.99
  -1  -7  -1 1447.06   62.79
  -1  -7  -1 1300.07   62.89
   1  -7   1 1333.27   62.79
  -1  -7  -1 1411.16   62.69
  -1   7  -1 1354.76   63.19
   1   7   1 1374.36   62.79
  -1   7  -1 1389.86   62.69
   1   7   1 1342.37   62.99
  -1   7  -1 1406.66   62.49
   1   7   1 1392.06   62.79
  -1   7  -1 1459.25   62.69
  -1   7  -1 1574.64   62.79
  -2  -7  -1   60.89    3.90
  -2  -7  -1   65.39    4.70
   2  -7   1   62.59    4.20
   2  -7   1   61.79    4.20
  -2  -7  -1   66.29    3.40
   2  -7   1   73.49    4.70
  -2  -7  -1   68.69    3.80
  -2   7  -1   69.09    4.00
   2   7   1   75.79    4.50
  -2   7  -1   65.99    3.60
   2   7   1   64.79    4.10
   2   7   1   61.79    4.20
  -2   7  -1   78.09    4.00
  -2   7  -1   65.99    5.00
   2   7   1   59.29    4.20
  -3  -7  -1  204.38    9.50
   3  -7   1  203.78    9.90
  -3  -7  -1  202.68   10.90
   3  -7   1  212.08   10.30
  -3  -7  -1  213.28    9.90
   3  -7   1  209.68   10.10
   3  -7   1  214.58    9.40
  -3  -7  -1  187.88    9.80
   3  -7   1  208.88   10.50
  -3   7  -1  186.18   10.90
   3   7   1  219.58   10.50
   3   7   1  192.48    9.90
  -3   7  -1  203.98    9.50
   3   7   1  191.88   10.10
   3   7   1  209.08    9.40
   3   7   1  199.18   10.10
  -3   7  -1  217.48    9.80
   4  -7   1 2594.64  123.99
   4  -7   1 2728.83  124.09
   4  -7   1 2925.11  124.59
  -4  -7  -1 2847.32  123.99
   4  -7   1 2596.34  124.29
  -4  -7  -1 2733.43  123.69
  -4   7  -1 2779.82  124.99
  -4   7  -1 2787.92  123.79
  -4   7  -1 2656.63  123.79
   4   7   1 2665.03  124.19
  -4   7  -1 2853.31  124.09
   4   7   1 2686.83  123.89
   4   7   1 2760.32  124.09
   4   7   1 2806.52  123.59
   4   7   1 2957.70  124.69
  -4   7  -1 2862.21  123.69
  -5  -7  -1  109.69    5.90
   5  -7   1  114.29    6.80
   5  -7   1  102.79    5.90
   5  -7   1   96.59    6.70
  -5  -7  -1  102.39    5.20
   5   7   1  117.59    7.50
   5   7   1   99.29    5.40
   5   7   1   90.89    6.30
   5   7   1  100.89    5.00
  -5   7  -1  104.89    5.90
  -5   7  -1  116.29    5.50
   5   7   1  108.39    6.20
  -5   7  -1  103.39    4.90
   5   7   1  103.59    5.20
  -5   7  -1   94.99    5.50
  -6  -7  -1  371.56   17.00
   6  -7   1  343.47   17.00
   6  -7   1  349.57   17.30
   6  -7   1  374.56   17.80
  -6   7  -1  371.26   16.70
   6   7   1  366.16   16.70
   6   7   1  341.17   17.40
   6   7   1  381.36   16.70
   6   7   1  344.97   16.50
   6   7   1  356.06   16.30
   6   7   1  339.27   17.30
  -6   7  -1  359.46   17.20
   6   7   1  404.36   18.70
  -6   7  -1  350.96   16.70
  -6   7  -1  352.66   16.30
   7  -7   1 1343.77   62.99
   7  -7   1 1329.57   62.89
  -7  -7  -1 1444.66   62.89
   7  -7   1 1480.35   63.59
   7   7   1 1414.16   62.29
  -7   7  -1 1320.47   62.49
   7   7   1 1302.27   63.19
   7   7   1 1316.37   62.99
  -7   7  -1 1437.76   62.59
   7   7   1 1495.75   62.69
   8  -7   1  179.88   10.20
   8  -7   1  183.38   10.60
   8  -7   1  199.48   11.10
   8   7   1  192.58   10.90
   8   7   1  212.58    9.80
   8   7   1  184.78   10.40
   8   7   1  203.68    9.00
  -8   7  -1  193.58    9.60
  -8   7  -1  172.58    9.60
   9  -7   1  535.15   25.00
   9  -7   1  480.95   24.60
   9  -7   1  500.15   24.30
   9   7   1  540.45   23.30
  -9   7  -1  489.15   23.70
   9   7   1  557.54   24.10
   9   7   1  496.55   24.90
   9   7   1  497.65   24.40
  10  -7   1  239.88   13.90
  10  -7   1  260.87   15.00
  10  -7   1  247.28   13.40
 -10   7  -1  255.87   12.70
  10   7   1  290.27   13.20
  10   7   1  242.68   13.50
  10   7   1  233.98   14.20
  10   7   1  254.97   11.90
  11  -7   1  289.37   16.40
  11  -7   1  320.27   16.00
  11  -7   1  305.57   17.60
  11   7   1  308.37   16.00
 -11   7  -1  311.27   15.10
  11   7   1  297.07   16.80
  12  -7   1  145.09   12.30
  12  -7   1  146.59   10.60
  12  -7   1  136.69    9.80
  12   7   1  115.69   11.10
  12   7   1  131.29    9.70
 -12   7  -1  148.89    8.60
  13  -7   1    8.90    4.60
  13  -7   1   -0.70    4.70
  13  -7   1    2.80    6.30
  13   7   1    1.00    5.20
 -13   7  -1    2.40    3.40
  13   7   1    2.70    4.30
  13   7   1    0.70    4.80
  14  -7   1  112.69   10.30
  14  -7   1  110.79   13.50
  14  -7   1  100.29   10.10
  14   7   1  115.69    9.90
  14   7   1  105.69   11.20
  14   7   1  103.19   12.00
 -14   7  -1  102.09    8.20
  15  -7   1   -0.40    5.70
  15  -7   1   -3.70    7.00
  15   7   1    2.70    5.80
 -15   7  -1   -0.20    3.90
  15   7   1    3.40    6.70
  16  -8  -1   61.69    7.60
  16  -8  -1   70.69    9.50
  16   8  -1   61.39    7.60
  16   8  -1   66.69    8.40
 -16   8   1   80.09    6.50
  15  -8  -1   19.30    5.50
  15  -8  -1   15.10    6.80
  15   8  -1   19.60    8.00
  15   8  -1   19.40    5.80
 -15   8   1   14.40    4.50
  15   8  -1   27.70    5.60
  14  -8  -1  271.67   17.40
  14  -8  -1  255.47   15.50
  14   8  -1  273.67   15.40
  14   8  -1  266.27   16.60
 -14   8   1  271.17   14.40
  13  -8  -1  710.43   33.70
  13  -8  -1  674.13   31.60
  13  -8  -1  666.63   32.50
 -13   8   1  710.93   31.70
  13   8  -1  665.03   31.30
  13   8  -1  681.93   33.10
  13   8  -1  639.14   32.30
  12  -8  -1   80.49    8.30
  12  -8  -1   91.89   10.10
  12  -8  -1  105.89    6.70
 -12   8   1   93.69    7.20
  12   8  -1   92.89    9.10
  12   8  -1   94.49    6.00
  12   8  -1   87.49    8.20
  12   8  -1   90.89    5.40
  11  -8  -1   83.99    7.70
  11  -8  -1   96.19    9.20
  11  -8  -1   93.89    6.10
  11   8  -1   95.89    5.60
  11   8  -1   92.59    7.70
  11   8  -1   89.69    8.50
 -11   8   1  102.59    6.80
 -11   8   1   76.29    5.90
  10  -8  -1  181.88    9.70
  10  -8  -1  187.18   11.80
  10  -8  -1  187.18   10.80
  10   8  -1  186.48    9.50
 -10   8   1  180.78    9.20
  10   8  -1  219.58    9.70
 -10   8   1  183.68   10.00
  10   8  -1  187.48    9.30
  10   8  -1  186.68   10.80
  10   8  -1  187.18   11.30
   9  -8  -1   38.00    3.90
   9  -8  -1   42.00    3.70
   9  -8  -1   39.70    4.60
  -9   8   1   33.80    3.30
   9   8  -1   50.99    3.40
  -9   8   1   43.90    3.20
   9   8  -1   37.80    4.30
   9   8  -1   42.30    4.30
   9   8  -1   43.10    3.80
   8  -8  -1  438.86   22.00
   8  -8  -1  444.96   22.60
   8  -8  -1  453.65   21.40
   8  -8  -1  489.15   21.20
  -8   8   1  454.85   21.20
   8   8  -1  458.75   22.20
   8   8  -1  453.55   21.20
   8   8  -1  449.86   21.60
   8   8  -1  467.25   21.30
   8   8  -1  532.55   23.50
   8   8  -1  508.15   21.30
  -8   8   1  452.75   21.60
   8   8  -1  463.65   22.40
   7  -8  -1 1919.01   89.69
   7  -8  -1 1996.70   89.29
   7  -8  -1 2217.88   91.09
   7  -8  -1 1825.82   90.09
   7  -8  -1 1873.21   89.19
   7   8  -1 2092.19   89.09
   7   8  -1 1974.50   89.79
  -7   8   1 2125.89   89.69
   7   8  -1 1976.10   89.19
  -7   8   1 1907.31   89.09
  -7   8   1 1896.11   89.39
   7   8  -1 1883.21   89.49
   7   8  -1 2201.78   90.59
   6  -8  -1 1084.69   52.89
   6  -8  -1 1196.68   52.19
   6  -8  -1 1100.49   52.59
  -6  -8   1 1168.88   52.39
   6  -8  -1 1291.17   53.89
  -6   8   1 1219.38   52.49
   6   8  -1 1148.49   52.09
   6   8  -1 1124.99   52.49
  -6   8   1 1112.29   52.09
  -6   8   1 1091.99   52.29
   6   8  -1 1170.98   52.29
   6   8  -1 1208.88   53.09
   6   8  -1 1164.38   52.69
   5  -8  -1  637.64   28.70
   5  -8  -1  559.64   27.40
  -5  -8   1  630.44   27.50
  -5  -8   1  596.24   27.20
   5  -8  -1  512.75   28.10
   5  -8  -1  622.24   27.10
   5   8  -1  565.94   27.30
  -5   8   1  589.34   26.70
   5   8  -1  610.94   27.70
   5   8  -1  589.34   27.10
  -5   8   1  577.74   26.90
   5   8  -1  609.64   27.60
  -5   8   1  615.44   27.40
  -5   8   1  625.34   27.30
   4  -8  -1  525.85   25.50
  -4  -8   1  557.04   25.40
   4  -8  -1  533.55   25.70
   4  -8  -1  578.64   26.60
  -4  -8   1  556.64   25.50
   4  -8  -1  567.64   25.30
   4   8  -1  611.54   25.70
  -4   8   1  532.85   25.00
  -4   8   1  561.34   25.50
  -4   8   1  543.55   24.90
   4   8  -1  559.44   25.20
  -4   8   1  554.74   25.30
   4   8  -1  534.45   25.50
   4   8  -1  547.35   25.60
  -4   8   1  552.14   25.20
  -3  -8   1   38.50    3.20
   3  -8  -1   42.10    2.90
  -3  -8   1   41.20    3.00
   3  -8  -1   33.20    3.30
  -3  -8   1   34.90    3.40
   3  -8  -1   39.60    3.40
   3  -8  -1   39.00    4.60
  -3   8   1   35.60    3.20
  -3   8   1   40.40    2.90
   3   8  -1   35.10    3.30
   3   8  -1   35.20    3.30
  -3   8   1   36.40    2.70
   3   8  -1   43.30    3.80
   3   8  -1   40.80    3.10
  -3   8   1   45.10    2.50
   2  -8  -1  816.62   39.00
   2  -8  -1  946.41   39.70
  -2  -8   1  879.71   38.70
   2  -8  -1  813.32   39.00
  -2  -8   1  827.52   38.90
  -2  -8   1  850.21   38.90
   2  -8  -1  878.41   38.80
  -2  -8   1  841.62   38.90
  -2   8   1  790.82   39.00
  -2   8   1  860.41   38.90
   2   8  -1  949.60   39.20
  -2   8   1  867.91   38.90
   2   8  -1  892.01   38.80
   2   8  -1  817.02   39.10
   2   8  -1  844.72   38.90
  -1  -8   1 2297.17  100.69
   1  -8  -1 2212.18  100.69
   1  -8  -1 2062.59  100.69
  -1  -8   1 2093.49  100.49
  -1  -8   1 2208.78  100.79
   1  -8  -1 2382.96  100.49
  -1  -8   1 2291.37  100.49
   1  -8  -1 2472.35  101.19
  -1   8   1 2390.36  100.59
  -1   8   1 2204.48  100.59
  -1   8   1 2205.78  101.29
   1   8  -1 2247.38  100.89
   1   8  -1 2053.09  100.39
   1   8  -1 2251.87  100.49
  -1   8   1 2120.09  100.59
   1   8  -1 2358.26  100.69
   0  -8   1  793.62   34.60
   0  -8   1  707.63   34.30
   0  -8  -1  777.62   34.30
   0  -8  -1  779.12   34.70
   0  -8  -1  737.63   34.50
   0  -8   1  746.43   34.50
   0  -8   1  763.42   34.20
   0   8   1  800.22   34.50
   0   8  -1  766.92   34.80
   0   8  -1  796.82   34.40
   0   8   1  703.53   34.30
   0   8   1  700.83   34.90
   0   8  -1  748.43   34.20
   0   8   1  771.52   34.40
   0   8  -1  735.23   34.20
  -1  -8  -1  633.34   30.70
   1  -8   1  696.83   30.80
   1  -8   1  666.43   30.20
  -1  -8  -1  696.33   30.60
   1  -8   1  624.54   30.40
   1  -8   1  653.03   30.50
  -1  -8  -1  697.83   30.40
  -1  -8  -1  649.43   30.10
   1   8   1  724.53   30.70
   1   8   1  632.44   30.40
   1   8   1  683.43   30.50
  -1   8  -1  661.43   30.20
  -1   8  -1  660.53   30.40
   1   8   1  614.74   30.80
  -1   8  -1  709.93   30.40
   2  -8   1 1393.76   66.69
   2  -8   1 1580.04   67.09
  -2  -8  -1 1499.15   66.59
  -2  -8  -1 1419.86   67.09
  -2  -8  -1 1493.25   66.59
  -2  -8  -1 1459.05   66.19
   2  -8   1 1438.06   66.29
   2  -8   1 1390.56   66.69
   2   8   1 1459.95   66.69
   2   8   1 1607.44   66.89
   2   8   1 1424.66   66.89
  -2   8  -1 1535.75   66.59
  -2   8  -1 1440.16   66.39
  -2   8  -1 1461.75   67.29
  -2   8  -1 1580.04   66.69
   3  -8   1  274.67   13.40
   3  -8   1  288.77   14.20
   3  -8   1  279.67   13.80
  -3  -8  -1  292.87   13.40
  -3  -8  -1  298.07   13.60
  -3  -8  -1  285.07   13.10
   3  -8   1  296.57   14.00
  -3  -8  -1  263.97   14.40
   3   8   1  285.27   13.80
  -3   8  -1  274.07   14.70
   3   8   1  274.17   13.80
   3   8   1  285.57   13.80
  -3   8  -1  300.97   13.60
  -3   8  -1  282.57   13.30
   3   8   1  298.57   14.10
  -3   8  -1  310.47   13.50
   3   8   1  288.67   13.10
   4  -8   1 1545.15   70.79
   4  -8   1 1553.94   70.19
   4  -8   1 1341.97   71.29
   4  -8   1 1485.85   70.59
   4  -8   1 1700.73   71.29
  -4  -8  -1 1559.34   70.29
  -4  -8  -1 1646.44   70.69
  -4   8  -1 1578.34   70.29
   4   8   1 1559.14   70.09
   4   8   1 1739.83   71.29
  -4   8  -1 1668.93   70.69
   4   8   1 1561.14   70.79
  -4   8  -1 1580.94   71.79
  -4   8  -1 1604.54   70.39
  -4   8  -1 1496.65   70.29
  -4   8  -1 1508.65   70.09
   4   8   1 1511.15   70.59
  -5  -8  -1 4176.18  178.68
   5  -8   1 3836.72  178.98
   5  -8   1 4274.47  179.28
   5  -8   1 3928.71  178.78
   5  -8   1 3800.52  178.58
   5   8   1 3722.43  179.08
   5   8   1 3882.31  178.48
  -5   8  -1 4183.58  178.68
   5   8   1 4467.55  179.58
   5   8   1 3802.92  178.78
  -5   8  -1 3666.93  178.38
  -5   8  -1 4093.89  178.38
   6  -8   1  576.54   27.90
   6  -8   1  576.24   28.50
  -6  -8  -1  600.94   27.90
   6  -8   1  583.34   28.10
   6  -8   1  656.73   28.80
  -6   8  -1  636.24   27.60
   6   8   1  594.24   27.50
   6   8   1  596.44   28.30
  -6   8  -1  588.14   27.10
  -6   8  -1  581.94   27.60
   6   8   1  583.44   28.10
   6   8   1  611.34   27.20
   6   8   1  676.63   29.30
   7  -8   1   77.99    7.00
   7  -8   1   72.59    5.60
   7  -8   1   81.59    6.90
   7  -8   1   75.89    6.30
  -7  -8  -1   86.29    5.80
   7   8   1   80.79    4.40
   7   8   1   88.09    6.30
   7   8   1   91.69    4.70
  -7   8  -1   81.59    5.10
  -7   8  -1   78.49    4.80
   7   8   1   89.49    4.30
  -7   8  -1   82.29    4.10
   7   8   1   74.49    6.40
   8  -8   1  357.36   17.60
   8  -8   1  328.47   16.50
   8  -8   1  312.37   16.90
   8  -8   1  336.37   17.50
   8   8   1  322.07   17.10
   8   8   1  367.16   16.00
  -8   8  -1  347.67   16.00
   8   8   1  356.06   15.60
  -8   8  -1  335.77   16.10
   8   8   1  319.47   16.80
   9  -8   1  243.58   13.70
   9  -8   1  244.98   13.20
   9  -8   1  243.68   14.50
   9   8   1  268.47   11.90
   9   8   1  257.77   14.10
   9   8   1  283.37   12.60
  -9   8  -1  242.38   12.60
   9   8   1  255.17   13.50
  10  -8   1   61.99    7.10
  10  -8   1   45.00    5.80
  10   8   1   59.99    7.50
 -10   8  -1   49.90    4.10
  10   8   1   58.79    3.70
  10   8   1   51.89    5.20
  11  -8   1  104.09    8.80
  11  -8   1   92.89    7.80
  11  -8   1   80.49   10.20
 -11   8  -1   82.79    6.70
  11   8   1   89.89    9.30
  11   8   1   99.39    8.30
  12  -8   1  301.97   16.00
  12  -8   1  294.17   16.70
  12  -8   1  292.07   18.10
 -12   8  -1  309.67   15.10
  12   8   1  290.67   16.20
  12   8   1  301.37   17.20
  13  -8   1  125.09   13.00
  13  -8   1  135.69   10.10
  13  -8   1  120.69   11.00
  13   8   1  129.69   11.30
 -13   8  -1  128.99    8.60
  13   8   1  115.29   10.20
  13   8   1  111.69   11.70
  14  -8   1  359.16   21.40
  14   8   1  338.97   20.00
 -14   8  -1  357.86   17.60
  14   8   1  337.17   19.00
  15  -8   1   13.60    6.10
  15  -8   1   15.60    7.40
  15   8   1   13.20    7.20
  15   8   1    7.50    6.50
 -15   8  -1    8.00    4.30
  16  -9  -1  146.19   13.10
  16  -9  -1  140.59   15.20
  16   9  -1  139.79   13.30
 -16   9   1  151.78   10.70
  16   9  -1  153.28   14.40
  15  -9  -1   26.10    7.30
  15  -9  -1   29.20    5.90
 -15   9   1   22.90    4.70
  15   9  -1   23.60    6.70
  15   9  -1   19.60    5.80
  15   9  -1   35.70    6.10
  14  -9  -1   46.10    8.20
  14  -9  -1   60.49    6.50
  14   9  -1   54.99    7.20
  14   9  -1   68.09    6.80
 -14   9   1   69.79    5.60
  13  -9  -1   28.50    3.40
  13  -9  -1   21.10    4.90
  13  -9  -1   23.30    5.90
  13   9  -1   27.50    5.60
  13   9  -1   29.10    5.20
  13   9  -1   29.20    3.10
 -13   9   1   25.40    4.10
  12  -9  -1  676.03   32.10
  12  -9  -1  665.13   31.00
  12  -9  -1  678.43   33.20
  12   9  -1  661.23   32.50
  12   9  -1  679.83   32.10
 -12   9   1  693.63   31.40
  12   9  -1  657.63   30.70
  11  -9  -1    7.30    4.60
  11  -9  -1    4.20    3.50
  11  -9  -1    7.00    2.30
 -11   9   1    4.00    3.00
  11   9  -1    5.10    2.10
  11   9  -1    7.00    1.80
  11   9  -1    9.20    3.90
  11   9  -1   13.60    2.20
  11   9  -1    3.10    4.20
 -11   9   1    6.10    1.80
  10  -9  -1   55.19    6.20
  10  -9  -1   56.79    7.60
  10  -9  -1   52.99    4.20
  10   9  -1   55.69    6.50
 -10   9   1   52.39    5.40
  10   9  -1   61.29    4.50
  10   9  -1   50.59    3.50
  10   9  -1   57.59    5.70
  10   9  -1   62.89    4.60
 -10   9   1   55.59    3.80
  10   9  -1   54.69    4.40
   9  -9  -1  504.05   24.10
   9  -9  -1  515.35   25.00
   9  -9  -1  501.45   25.60
  -9   9   1  512.35   24.50
  -9   9   1  531.45   24.00
   9   9  -1  527.95   25.40
   9   9  -1  526.95   25.10
   9   9  -1  550.64   24.10
   9   9  -1  521.65   24.40
   9   9  -1  576.64   23.90
   9   9  -1  516.85   23.80
   8  -9  -1 1389.66   65.99
   8  -9  -1 1434.06   64.79
   8  -9  -1 1384.56   65.49
  -8   9   1 1431.76   65.09
   8   9  -1 1430.16   65.19
   8   9  -1 1424.46   65.59
   8   9  -1 1515.65   64.89
   8   9  -1 1382.76   65.79
  -8   9   1 1399.66   64.79
   8   9  -1 1640.64   66.59
   7  -9  -1    3.80    4.20
   7  -9  -1    5.00    1.40
   7  -9  -1    1.00    2.40
   7  -9  -1    2.40    2.70
  -7   9   1    4.10    1.20
   7   9  -1    3.60    2.50
  -7   9   1    2.30    2.00
  -7   9   1    3.70    1.80
   7   9  -1    1.20    2.80
   7   9  -1    1.20    1.80
   7   9  -1    3.60    1.30
   6  -9  -1   14.90    1.70
   6  -9  -1   13.90    3.00
   6  -9  -1   20.20    3.90
  -6  -9   1   12.00    1.90
  -6   9   1   15.50    2.00
   6   9  -1   16.50    1.50
  -6   9   1   13.00    1.40
   6   9  -1   11.60    2.10
   6   9  -1   11.80    2.60
  -6   9   1   13.10    2.00
   6   9  -1   13.00    2.60
  -5  -9   1   18.40    2.40
   5  -9  -1   18.10    3.50
  -5  -9   1   24.50    2.80
   5  -9  -1   22.40    2.50
   5  -9  -1   21.30    2.50
   5  -9  -1   11.60    2.40
   5   9  -1   16.90    2.60
  -5   9   1   14.90    1.90
  -5   9   1   21.00    2.00
   5   9  -1   22.20    1.90
  -5   9   1   25.40    2.50
   5   9  -1   19.40    2.30
   5   9  -1   22.60    2.60
  -5   9   1   18.40    2.10
  -4  -9   1    9.60    1.70
  -4  -9   1    7.40    2.20
  -4  -9   1    9.00    1.90
   4  -9  -1    8.90    2.10
   4  -9  -1   10.60    3.00
   4  -9  -1   11.90    2.10
   4  -9  -1   12.20    1.60
  -4   9   1    8.60    1.40
  -4   9   1   10.90    1.60
  -4   9   1    8.50    2.00
  -4   9   1   10.00    1.90
   4   9  -1   10.50    2.30
   4   9  -1   12.90    1.90
   4   9  -1   11.70    2.10
  -4   9   1   10.70    1.10
   3  -9  -1   11.70    1.60
  -3  -9   1    8.70    1.60
   3  -9  -1    8.00    2.10
  -3  -9   1    7.70    1.90
  -3  -9   1   10.70    1.80
   3  -9  -1    9.90    2.00
   3  -9  -1   11.70    2.90
   3   9  -1   11.80    1.60
  -3   9   1    7.50    1.80
   3   9  -1    5.50    1.80
  -3   9   1   11.30    1.30
  -3   9   1   10.80    1.60
  -3   9   1    8.40    1.30
  -3   9   1    8.70    1.70
   3   9  -1    8.70    2.00
   3   9  -1   10.60    2.20
  -2  -9   1  318.07   14.70
   2  -9  -1  329.97   15.50
  -2  -9   1  307.67   14.60
   2  -9  -1  312.17   14.80
   2  -9  -1  331.27   14.90
  -2  -9   1  288.27   14.70
   2  -9  -1  324.07   14.50
   2   9  -1  314.37   15.00
   2   9  -1  306.77   14.70
   2   9  -1  286.27   15.00
   2   9  -1  303.67   14.50
  -2   9   1  304.67   14.70
  -2   9   1  327.87   14.60
  -2   9   1  294.47   14.70
   1  -9  -1  133.49    7.40
   1  -9  -1  143.09    7.10
   1  -9  -1  154.38    8.10
  -1  -9   1  129.09    7.60
   1  -9  -1  138.79    7.50
  -1  -9   1  136.09    7.20
  -1  -9   1  134.29    7.10
  -1  -9   1  140.39    7.40
  -1   9   1  140.29    8.50
   1   9  -1  149.39    7.50
   1   9  -1  146.99    7.00
  -1   9   1  141.69    7.30
   1   9  -1  133.89    7.20
   1   9  -1  134.89    7.80
  -1   9   1  151.78    7.30
   0  -9   1 1440.86   67.29
   0  -9  -1 1573.84   67.69
   0  -9   1 1503.85   67.19
   0  -9  -1 1411.26   67.49
   0  -9   1 1521.45   67.59
   0  -9   1 1468.05   67.49
   0  -9  -1 1548.25   67.29
   0   9  -1 1577.14   67.39
   0   9   1 1411.86   67.39
   0   9  -1 1475.95   67.19
   0   9   1 1503.95   67.39
   0   9  -1 1453.65   67.89
   0   9  -1 1470.65   67.29
   0   9   1 1431.26   67.99
   0   9   1 1617.94   67.49
  -1  -9  -1  454.25   22.60
  -1  -9  -1  503.65   22.30
   1  -9   1  474.35   22.50
   1  -9   1  482.95   22.10
   1  -9   1  473.35   22.30
   1  -9   1  511.65   22.70
  -1  -9  -1  483.35   22.00
  -1  -9  -1  503.35   22.50
  -1   9  -1  470.75   23.00
   1   9   1  447.46   22.80
  -1   9  -1  494.05   22.20
   1   9   1  507.45   22.60
  -1   9  -1  465.55   22.30
   1   9   1  486.65   22.40
   1   9   1  484.15   22.40
   2  -9   1   94.89    5.90
  -2  -9  -1   93.89    5.50
   2  -9   1  102.99    6.20
  -2  -9  -1   93.99    4.80
   2  -9   1   93.79    5.70
  -2  -9  -1  102.69    5.50
  -2  -9  -1   97.29    6.30
   2  -9   1   99.89    5.10
   2   9   1   93.89    6.00
   2   9   1   86.49    5.80
  -2   9  -1  114.59    5.60
   2   9   1  110.99    5.90
  -2   9  -1   93.49    6.80
  -2   9  -1   91.89    5.20
  -2   9  -1  107.09    5.50
   3  -9   1  297.97   14.50
   3  -9   1  283.57   14.10
  -3  -9  -1  287.87   14.70
   3  -9   1  274.47   14.00
   3  -9   1  294.07   13.30
  -3  -9  -1  278.97   13.20
  -3  -9  -1  296.57   13.60
  -3  -9  -1  298.67   13.80
  -3   9  -1  283.07   13.50
  -3   9  -1  306.47   13.70
   3   9   1  277.47   14.00
   3   9   1  269.37   14.00
   3   9   1  301.67   14.00
   3   9   1  301.37   14.20
  -3   9  -1  314.17   13.80
  -3   9  -1  252.27   14.90
  -4  -9  -1 1922.91   82.29
   4  -9   1 1927.11   82.99
  -4  -9  -1 1823.02   81.99
   4  -9   1 1741.43   82.59
   4   9   1 1786.02   82.39
  -4   9  -1 1841.22   81.99
  -4   9  -1 1795.32   83.49
  -4   9  -1 1942.81   82.29
  -4   9  -1 1883.41   82.09
   4   9   1 1642.64   82.39
   4   9   1 1773.32   81.69
  -4   9  -1 1705.33   81.69
   4   9   1 1972.70   82.89
  -5  -9  -1  245.28   11.40
   5  -9   1  265.77   12.90
   5  -9   1  235.98   11.80
  -5  -9  -1  250.07   12.00
   5  -9   1  221.28   12.30
   5  -9   1  229.38   12.60
   5   9   1  262.17   13.00
   5   9   1  243.68   11.10
  -5   9  -1  238.18   11.60
  -5   9  -1  249.08   11.40
  -5   9  -1  251.77   12.00
   5   9   1  235.38   12.40
   5   9   1  245.28   11.20
  -5   9  -1  254.07   11.50
   5   9   1  228.38   12.30
   5   9   1  233.28   11.80
  -5   9  -1  246.08   11.10
   6  -9   1  766.92   36.70
   6  -9   1  753.02   37.40
  -6  -9  -1  833.52   36.30
  -6  -9  -1  790.12   36.80
   6  -9   1  870.21   37.70
   6  -9   1  779.62   37.10
   6   9   1  875.71   38.00
   6   9   1  813.02   37.20
   6   9   1  831.32   36.20
  -6   9  -1  775.72   36.50
  -6   9  -1  841.72   36.40
  -6   9  -1  785.82   36.00
   6   9   1  814.42   36.20
   6   9   1  772.82   36.60
   6   9   1  751.62   37.00
   7  -9   1  278.17   15.30
   7  -9   1  302.67   15.40
   7  -9   1  272.57   14.10
   7  -9   1  287.27   14.80
   7   9   1  307.77   13.30
   7   9   1  281.87   13.60
  -7   9  -1  291.27   13.80
  -7   9  -1  286.77   13.20
   7   9   1  290.47   14.90
   7   9   1  283.97   14.70
  -7   9  -1  303.87   13.70
   8  -9   1    6.10    3.40
   8  -9   1    5.20    3.10
   8  -9   1    7.70    2.50
   8   9   1   11.90    1.80
  -8   9  -1    7.90    2.20
  -8   9  -1    8.50    1.80
   8   9   1    6.00    3.30
   8   9   1    8.70    1.40
   8   9   1    6.90    3.50
   9  -9   1    5.50    3.90
   9  -9   1   10.80    3.70
   9  -9   1   11.70    3.00
   9   9   1   13.70    3.80
  -9   9  -1   12.10    2.70
   9   9   1   11.80    1.60
   9   9   1   14.00    2.10
   9   9   1   12.50    4.00
  10  -9   1   27.70    3.90
  10  -9   1   18.70    5.00
  10  -9   1   30.20    4.70
  10   9   1   29.80    2.30
 -10   9  -1   17.40    3.20
  10   9   1   21.50    4.40
  10   9   1   31.70    3.00
  10   9   1   17.70    4.60
  11  -9   1    3.50    4.80
  11  -9   1   12.00    4.50
  11  -9   1    3.80    3.70
  11   9   1    1.80    4.60
  11   9   1    6.50    4.20
 -11   9  -1    9.00    3.10
  12  -9   1   97.29    8.60
  12  -9   1  100.89   11.60
  12  -9   1  102.19    9.70
  12   9   1   99.39   10.30
 -12   9  -1   92.19    7.50
  12   9   1   92.99    9.20
  13  -9   1   -3.80    6.50
  13  -9   1    5.20    5.10
  13  -9   1    6.80    4.40
  13   9   1    5.50    4.90
  13   9   1   -2.00    5.70
 -13   9  -1   -1.80    3.60
  14  -9   1    5.40    5.80
  14  -9   1    7.30    7.20
  14   9   1    5.30    5.90
  14   9   1    4.10    6.40
 -14   9  -1    3.30    4.00
  14   9   1   18.50    5.70
  15  -9   1   30.20    8.50
  15  -9   1   18.60    6.40
  15   9   1   21.20    6.90
  15   9   1   20.20    7.30
 -15   9  -1   19.90    4.70
  16 -10  -1   13.00    6.40
  16 -10  -1    1.40    7.30
  16  10  -1   16.70    7.30
  16  10  -1    4.90    6.20
 -16  10   1    8.80    4.70
  15 -10  -1   60.59    8.70
  15 -10  -1   76.69   11.40
  15  10  -1   59.99    8.00
 -15  10   1   64.59    7.40
  15  10  -1   58.29    7.40
  15  10  -1   72.69    7.60
  14 -10  -1   23.10    5.40
  14 -10  -1   16.30    7.30
  14  10  -1   16.10    6.00
 -14  10   1   28.50    4.60
  14  10  -1   24.20    5.80
  13 -10  -1  441.76   23.90
  13 -10  -1  413.86   22.40
  13  10  -1  455.85   23.10
  13  10  -1  440.06   22.50
 -13  10   1  442.96   21.40
  12 -10  -1  117.49   11.40
  12 -10  -1  132.29    7.20
  12 -10  -1  113.59    9.80
  12  10  -1  119.79    9.80
  12  10  -1  129.59   10.60
 -12  10   1  130.59    8.60
  11 -10  -1   30.40    4.60
  11 -10  -1   39.00    5.90
  11 -10  -1   44.70    3.80
 -11  10   1   34.10    3.40
  11  10  -1   36.60    4.00
  11  10  -1   30.90    5.00
 -11  10   1   37.40    3.90
  11  10  -1   35.40    5.00
  10 -10  -1    6.70    1.70
  10 -10  -1    5.80    3.40
  10 -10  -1    3.60    4.30
  10  10  -1    4.50    3.70
  10  10  -1    2.50    3.80
 -10  10   1    1.60    2.80
 -10  10   1    6.70    1.70
  10  10  -1    6.50    2.20
   9 -10  -1   22.00    4.50
   9 -10  -1   22.40    3.60
  -9  10   1   24.60    2.10
   9  10  -1   20.20    4.00
  -9  10   1   31.40    3.30
   9  10  -1   25.70    2.40
   9  10  -1   23.80    2.80
   9  10  -1   23.60    4.10
   8 -10  -1 1855.01   81.79
   8 -10  -1 1738.63   82.99
   8 -10  -1 1762.02   82.59
   8  10  -1 1830.72   82.39
  -8  10   1 1777.82   81.79
  -8  10   1 1768.52   82.19
   8  10  -1 1837.32   82.79
   8  10  -1 2070.89   83.49
   8  10  -1 1880.51   81.89
   8  10  -1 1737.63   82.89
   7 -10  -1   46.30    5.80
   7 -10  -1   40.20    4.00
  -7 -10   1   53.29    4.10
   7 -10  -1   52.89    3.30
   7  10  -1   47.60    3.30
  -7  10   1   44.30    4.10
   7  10  -1   43.40    4.30
  -7  10   1   44.30    3.10
   7  10  -1   55.09    5.40
  -7  10   1   41.60    4.40
   7  10  -1   38.90    4.20
   6 -10  -1  532.15   23.90
   6 -10  -1  502.45   24.50
   6 -10  -1  487.75   24.80
   6 -10  -1  541.75   26.00
  -6 -10   1  532.85   24.20
  -6  10   1  511.25   23.70
  -6  10   1  542.65   24.30
   6  10  -1  578.74   24.90
   6  10  -1  522.75   24.60
  -6  10   1  494.75   24.00
   6  10  -1  504.95   24.40
   5 -10  -1 1250.97   54.99
   5 -10  -1 1316.67   56.69
   5 -10  -1 1227.68   55.49
  -5 -10   1 1217.08   55.39
   5 -10  -1 1187.08   55.69
  -5 -10   1 1238.48   55.19
  -5  10   1 1288.17   55.29
   5  10  -1 1187.48   55.49
   5  10  -1 1200.68   54.99
  -5  10   1 1138.79   54.99
  -5  10   1 1251.77   55.39
   5  10  -1 1197.28   55.49
  -5  10   1 1136.79   54.79
   5  10  -1 1258.77   55.49
  -4 -10   1   14.00    2.70
   4 -10  -1   13.10    1.80
  -4 -10   1   16.30    2.40
   4 -10  -1   13.30    2.70
  -4 -10   1   16.70    2.00
   4 -10  -1   17.20    3.30
   4 -10  -1   11.50    2.20
  -4  10   1   15.40    2.30
   4  10  -1   10.60    2.70
   4  10  -1   16.00    2.70
   4  10  -1   12.00    2.30
  -4  10   1   10.50    1.70
  -4  10   1   14.10    1.70
  -4  10   1   14.90    2.30
   4  10  -1   16.50    2.10
  -4  10   1   15.90    2.00
  -3 -10   1  649.34   29.10
  -3 -10   1  630.44   28.50
  -3 -10   1  637.54   29.30
   3 -10  -1  642.04   28.90
   3 -10  -1  596.54   29.30
  -3 -10   1  633.34   29.10
   3 -10  -1  604.84   29.20
   3 -10  -1  679.23   30.20
  -3  10   1  648.54   29.30
   3  10  -1  595.74   29.10
   3  10  -1  595.04   29.40
  -3  10   1  594.74   28.70
  -3  10   1  617.44   29.10
   3  10  -1  680.53   29.50
   3  10  -1  670.23   29.00
  -3  10   1  658.33   29.00
  -2 -10   1  309.67   14.50
  -2 -10   1  291.97   14.50
   2 -10  -1  319.47   15.40
   2 -10  -1  317.27   14.30
  -2 -10   1  301.37   14.40
   2 -10  -1  287.87   14.60
   2 -10  -1  286.47   14.60
  -2  10   1  292.17   14.50
   2  10  -1  316.57   14.80
  -2  10   1  292.67   14.50
   2  10  -1  298.77   14.30
   2  10  -1  301.37   14.50
  -2  10   1  331.47   14.40
   2  10  -1  296.77   14.90
   1 -10  -1  535.25   26.00
  -1 -10   1  567.44   25.70
  -1 -10   1  565.54   26.00
   1 -10  -1  594.04   26.50
   1 -10  -1  582.84   25.70
  -1 -10   1  509.05   25.80
   1 -10  -1  559.04   26.00
  -1 -10   1  556.44   26.10
   1  10  -1  548.35   26.40
   1  10  -1  620.04   26.10
   1  10  -1  571.54   25.70
  -1  10   1  591.74   25.90
  -1  10   1  534.75   25.80
  -1  10   1  538.25   25.90
   1  10  -1  579.54   25.80
  -1  10   1  511.25   26.70
   0 -10   1   27.90    3.40
   0 -10   1   26.50    2.90
   0 -10  -1   23.40    2.60
   0 -10   1   25.40    3.00
   0 -10   1   25.40    2.60
   0 -10  -1   26.30    2.80
   0 -10  -1   25.80    2.80
   0  10   1   31.20    3.00
   0  10   1   20.60    2.60
   0  10  -1   19.50    3.00
   0  10   1   22.10    3.30
   0  10   1   28.70    2.70
   0  10  -1   23.50    2.60
   0  10  -1   30.50    3.30
   0  10  -1   27.80    2.50
   1 -10   1   22.70    2.70
  -1 -10  -1   29.10    3.20
  -1 -10  -1   32.70    2.50
   1 -10   1   31.70    2.70
   1 -10   1   35.20    3.80
   1 -10   1   27.40    3.20
  -1 -10  -1   30.50    3.10
  -1 -10  -1   29.90    3.40
   1  10   1   33.90    3.10
  -1  10  -1   24.20    3.40
   1  10   1   33.50    3.60
  -1  10  -1   35.80    3.20
  -1  10  -1   25.10    3.00
   1  10   1   32.30    3.50
  -1  10  -1   30.00    3.00
   1  10   1   32.70    3.20
   2 -10   1  702.23   31.80
  -2 -10  -1  648.54   31.70
  -2 -10  -1  713.43   31.30
  -2 -10  -1  683.73   30.70
   2 -10   1  634.84   31.30
   2 -10   1  663.33   30.90
   2 -10   1  691.53   31.50
  -2 -10  -1  708.83   31.20
   2  10   1  687.13   31.40
  -2  10  -1  621.74   32.10
   2  10   1  647.74   31.30
   2  10   1  721.73   31.70
   2  10   1  648.24   31.70
  -2  10  -1  746.53   31.30
  -2  10  -1  671.03   31.00
  -2  10  -1  703.83   31.20
   3 -10   1  182.28    9.40
   3 -10   1  158.28    7.90
  -3 -10  -1  167.18    8.50
  -3 -10  -1  162.48    8.30
   3 -10   1  164.48    9.10
  -3 -10  -1  156.88    9.50
   3 -10   1  137.29    9.30
  -3 -10  -1  162.28    7.70
  -3  10  -1  162.18   12.10
  -3  10  -1  168.68    8.10
  -3  10  -1  168.58    8.30
  -3  10  -1  172.28    8.50
   3  10   1  180.18    9.00
   3  10   1  153.38    8.90
  -4 -10  -1 1376.46   60.89
   4 -10   1 1321.27   60.69
   4 -10   1 1323.37   61.49
   4 -10   1 1463.35   61.99
  -4 -10  -1 1345.47   60.59
  -4 -10  -1 1361.46   61.19
   4 -10   1 1298.77   61.39
  -4  10  -1 1327.27   60.89
   4  10   1 1308.47   61.39
   4  10   1 1455.95   61.79
  -4  10  -1 1415.56   60.89
   4  10   1 1290.07   61.29
  -4  10  -1 1423.56   61.19
  -4  10  -1 1322.57   62.59
  -4  10  -1 1268.07   60.49
   4  10   1 1334.27   61.39
  -5 -10  -1  281.07   12.90
   5 -10   1  290.47   14.40
   5 -10   1  257.07   13.80
  -5 -10  -1  274.27   13.40
   5 -10   1  265.67   14.00
   5  10   1  254.17   13.30
   5  10   1  287.47   14.30
  -5  10  -1  282.97   12.80
   5  10   1  273.57   13.80
  -5  10  -1  275.67   12.40
  -5  10  -1  284.47   12.90
  -5  10  -1  251.87   13.00
  -5  10  -1  282.07   13.40
   5  10   1  262.17   13.70
   6 -10   1   37.50    4.80
   6 -10   1   24.50    3.70
   6 -10   1   26.00    3.50
  -6 -10  -1   33.70    2.90
   6 -10   1   34.40    3.70
   6  10   1   33.20    3.60
  -6  10  -1   31.80    2.00
   6  10   1   32.20    3.90
  -6  10  -1   38.60    3.00
   6  10   1   36.20    4.30
   6  10   1   34.90    2.40
   6  10   1   33.50    4.00
  -6  10  -1   23.20    2.60
   7 -10   1  184.68   11.10
   7 -10   1  181.28    9.80
   7 -10   1  177.48   10.70
  -7  10  -1  190.68    9.60
   7  10   1  199.88    8.90
   7  10   1  184.88    9.50
   7  10   1  188.48   10.80
   7  10   1  182.28   10.80
  -7  10  -1  188.78    8.70
   7  10   1  186.08    8.80
  -7  10  -1  203.28    9.30
   8 -10   1   66.39    5.40
   8 -10   1   74.99    7.60
   8 -10   1   67.89    7.00
  -8  10  -1   80.19    4.70
   8  10   1   88.29    7.50
   8  10   1   80.59    4.20
   8  10   1   65.89    7.00
  -8  10  -1   69.49    5.30
   9 -10   1   91.59    6.40
   9 -10   1   86.59    8.90
   9 -10   1   76.39    8.00
   9  10   1   95.19    5.10
   9  10   1   95.29    5.00
   9  10   1   89.49    7.80
   9  10   1   83.69    8.30
  -9  10  -1   88.89    6.20
  10 -10   1   22.60    4.70
  10 -10   1   28.80    3.70
  10 -10   1   26.90    5.40
  10  10   1   36.70    5.40
  10  10   1   29.50    4.80
  10  10   1   32.80    3.60
  10  10   1   30.60    2.40
 -10  10  -1   28.60    3.60
  11 -10   1   19.10    5.50
  11 -10   1   15.10    4.80
 -11  10  -1   14.40    3.30
  11  10   1   15.80    4.60
  11  10   1   18.60    5.00
  12 -10   1   68.49    7.80
  12 -10   1   64.19    6.70
  12 -10   1   83.79    7.80
  12  10   1   76.19    9.00
 -12  10  -1   87.19    7.20
  12  10   1   68.49    7.50
  13 -10   1    1.80    5.10
  13 -10   1    3.60    7.80
 -13  10  -1    0.00    3.50
  13  10   1    1.40    5.20
  13  10   1    6.50    6.00
  14 -10   1   68.09    9.00
  14 -10   1   80.39    8.20
  14  10   1   67.79    8.10
  14  10   1   72.09    7.90
 -14  10  -1   87.79    8.10
  14  10   1   76.69    8.70
  15 -10   1   17.50    7.80
  15 -10   1    9.30    6.60
  15  10   1   12.60    7.30
  15  10   1   22.70    7.00
  16 -11  -1  156.98   13.50
  16 -11  -1  125.29   15.50
  16  11  -1  142.99   13.70
 -16  11   1  122.29   10.90
  16  11  -1  162.98   14.90
  15 -11  -1  108.09   10.90
  15 -11  -1  121.09   13.80
 -15  11   1  102.99    9.50
  15  11  -1  122.99   11.70
  15  11  -1  108.39   12.80
  14 -11  -1   18.50    6.50
  14 -11  -1   13.80    5.40
 -14  11   1   11.00    4.40
  14  11  -1   22.00    5.90
  14  11  -1   11.40   10.00
  13 -11  -1  318.27   18.10
  13 -11  -1  326.97   19.40
  13  11  -1  321.67   18.20
  13  11  -1  325.27   18.80
 -13  11   1  346.27   16.80
  12 -11  -1    8.10    5.30
  12 -11  -1    3.10    4.40
  12  11  -1    5.70    4.60
  12  11  -1    9.10    5.10
 -12  11   1    8.00    3.60
  11 -11  -1  397.76   21.00
  11 -11  -1  381.16   20.00
 -11  11   1  395.76   19.20
 -11  11   1  383.06   18.20
  11  11  -1  404.86   18.80
  11  11  -1  391.26   20.20
  11  11  -1  408.46   20.70
  10 -11  -1    4.10    3.50
  10 -11  -1    2.80    4.00
 -10  11   1   -0.80    1.50
  10  11  -1   -1.30    3.90
  10  11  -1    2.60    2.30
  10  11  -1    1.60    4.00
 -10  11   1    0.00    2.80
   9 -11  -1   18.80    3.70
   9 -11  -1   16.10    4.20
   9 -11  -1   20.30    2.00
   9  11  -1   24.90    4.40
   9  11  -1   22.50    2.30
  -9  11   1   21.60    2.00
  -9  11   1   19.80    3.10
   9  11  -1   23.20    4.20
   9  11  -1   20.60    2.90
   8 -11  -1  274.67   14.30
   8 -11  -1  280.67   12.90
   8 -11  -1  282.97   15.00
  -8  11   1  270.37   13.50
   8  11  -1  277.37   13.10
   8  11  -1  285.27   14.80
   8  11  -1  268.07   14.60
   8  11  -1  272.27   13.80
   8  11  -1  288.87   15.10
  -8  11   1  277.77   12.90
   7 -11  -1  871.21   38.20
   7 -11  -1  824.62   39.00
  -7 -11   1  864.61   38.60
   7 -11  -1  755.92   39.30
   7  11  -1  955.70   39.50
   7  11  -1  881.41   38.20
  -7  11   1  832.32   38.10
   7  11  -1  820.52   38.80
   7  11  -1  847.62   39.20
  -7  11   1  793.32   38.40
   6 -11  -1   64.89    6.10
   6 -11  -1   65.59    4.10
  -6 -11   1   64.49    4.60
   6 -11  -1   58.09    5.60
  -6  11   1   64.99    4.50
   6  11  -1   61.29    5.10
  -6  11   1   61.19    4.80
   6  11  -1   71.79    5.50
  -6  11   1   63.69    3.70
  -6  11   1   60.29    4.70
   6  11  -1   60.49    5.80
   5 -11  -1  192.98   10.80
   5 -11  -1  214.68   12.40
   5 -11  -1  210.08   11.10
   5 -11  -1  212.18   10.00
  -5 -11   1  220.78   10.30
   5  11  -1  210.08   10.80
  -5  11   1  203.28    9.40
  -5  11   1  210.28   10.30
   5  11  -1  202.68   10.90
  -5  11   1  179.98   10.40
  -5  11   1  193.28   10.00
   5  11  -1  226.48   10.70
  -5  11   1  190.08    9.70
   4 -11  -1 3746.53  151.48
  -4 -11   1 3157.28  150.58
  -4 -11   1 3327.27  150.28
   4 -11  -1 3437.46  149.99
   4 -11  -1 3116.29  150.48
  -4 -11   1 3380.16  150.18
   4 -11  -1 3354.66  150.38
   4  11  -1 3477.95  150.28
   4  11  -1 3224.38  150.58
  -4  11   1 3449.16  149.79
   4  11  -1 3633.64  150.78
  -4  11   1 3281.97  150.58
  -4  11   1 3277.97  150.28
   4  11  -1 3246.98  150.38
  -4  11   1 3470.75  150.18
  -4  11   1 2998.20  149.88
   3 -11  -1 3564.54  160.78
   3 -11  -1 3643.94  160.48
  -3 -11   1 3392.26  160.78
   3 -11  -1 3982.80  161.68
  -3 -11   1 3572.04  160.58
  -3 -11   1 3605.94  160.68
  -3 -11   1 3681.83  160.18
  -3  11   1 3528.45  160.78
   3  11  -1 3904.21  161.08
  -3  11   1 3360.86  160.28
  -3  11   1 3417.86  160.58
  -3  11   1 3690.53  160.58
   3  11  -1 3450.15  160.98
   3  11  -1 3392.86  160.68
   3  11  -1 3542.05  160.58
   2 -11  -1 1480.55   62.89
   2 -11  -1 1427.56   61.89
  -2 -11   1 1367.46   61.99
   2 -11  -1 1264.67   62.19
   2 -11  -1 1335.67   62.19
  -2 -11   1 1368.66   62.09
  -2 -11   1 1253.37   62.09
   2  11  -1 1404.06   61.89
  -2  11   1 1342.17   62.09
   2  11  -1 1303.27   62.49
  -2  11   1 1405.56   61.99
  -2  11   1 1345.37   62.09
   2  11  -1 1366.56   62.09
   2  11  -1 1541.15   62.39
  -1 -11   1  161.48    8.80
  -1 -11   1  157.08    8.20
   1 -11  -1  135.59    8.40
  -1 -11   1  159.78    8.00
  -1 -11   1  162.88    8.50
   1 -11  -1  150.58    8.60
   1 -11  -1  162.18    8.00
   1 -11  -1  164.78    9.10
   1  11  -1  172.28    8.50
  -1  11   1  169.18    8.40
   1  11  -1  149.69    9.10
  -1  11   1  154.08    8.30
  -1  11   1  147.89    8.20
   1  11  -1  158.68    8.00
   1  11  -1  158.28    8.30
  -1  11   1  146.49    9.70
   0 -11  -1  113.29    7.10
   0 -11  -1  130.89    6.70
   0 -11  -1  131.29    7.30
   0 -11   1  124.29    6.80
   0 -11   1  123.29    6.50
   0 -11   1  115.09    7.20
   0  11   1  131.59    7.10
   0  11  -1  107.49    7.70
   0  11  -1  125.49    6.60
   0  11   1  113.59    6.70
   0  11  -1  122.69    6.70
   0  11   1  119.19    7.00
   0  11  -1  132.99    7.00
   0  11   1  115.59    8.00
   1 -11   1  740.03   34.00
  -1 -11  -1  791.12   34.20
   1 -11   1  700.23   34.10
   1 -11   1  756.92   33.70
  -1 -11  -1  731.93   33.60
   1 -11   1  782.42   34.40
  -1 -11  -1  695.43   34.30
   1  11   1  706.73   34.00
  -1  11  -1  795.02   34.00
   1  11   1  769.32   34.10
   1  11   1  724.53   34.70
  -1  11  -1  681.53   33.90
  -1  11  -1  683.83   34.80
  -1  11  -1  750.42   33.80
   1  11   1  796.72   34.30
  -2 -11  -1  246.38   11.30
  -2 -11  -1  252.27   12.00
  -2 -11  -1  250.77   11.90
  -2 -11  -1  246.78   12.70
   2 -11   1  240.88   11.50
   2 -11   1  237.18   12.10
   2 -11   1  242.28   12.60
  -2  11  -1  242.28   12.10
   2  11   1  249.88   12.50
  -2  11  -1  251.97   11.90
  -2  11  -1  233.68   11.70
   2  11   1  227.78   12.30
   2  11   1  249.88   12.10
  -2  11  -1  262.37   12.00
  -2  11  -1  201.78   14.00
   2  11   1  231.58   12.60
   3 -11   1   58.89    5.40
  -3 -11  -1   70.89    4.50
  -3 -11  -1   63.89    3.50
   3 -11   1   67.19    4.00
  -3 -11  -1   58.09    6.10
   3 -11   1   64.79    5.30
   3 -11   1   76.19    5.90
  -3  11  -1   60.29    4.30
   3  11   1   63.19    5.00
  -3  11  -1   76.19    4.80
  -3  11  -1   57.89    7.00
  -3  11  -1   70.79    4.50
   3  11   1   70.59    5.20
   3  11   1   61.19    5.40
   3  11   1   61.89    5.40
  -4 -11  -1  205.98   10.20
   4 -11   1  173.28   10.50
   4 -11   1  200.38    9.40
   4 -11   1  202.48   11.20
   4 -11   1  188.38   10.60
  -4 -11  -1  203.08    9.70
   4  11   1  193.38   10.60
   4  11   1  191.58   10.40
  -4  11  -1  192.08   12.50
  -4  11  -1  198.48    9.70
  -4  11  -1  203.78   10.10
   4  11   1  195.98   10.70
   4  11   1  205.38   10.50
  -4  11  -1  195.28    9.60
   5 -11   1    2.40    2.70
   5 -11   1    0.40    2.50
  -5 -11  -1    2.80    1.50
   5 -11   1    3.70    1.30
   5  11   1   -0.90    2.60
   5  11   1    3.00    2.70
   5  11   1    5.00    2.50
   5  11   1   -1.10    2.00
  -5  11  -1    4.40    1.80
  -5  11  -1    1.50    1.60
  -5  11  -1    4.00    0.90
  -5  11  -1    1.60    1.50
  -6 -11  -1   30.40    3.00
   6 -11   1   19.80    3.60
   6 -11   1   30.10    4.10
   6  11   1   25.10    3.00
  -6  11  -1   24.90    2.70
   6  11   1   27.50    2.30
   6  11   1   23.00    3.70
   6  11   1   23.20    3.80
  -6  11  -1   29.90    2.80
  -6  11  -1   27.10    1.90
   7 -11   1 1250.77   56.09
   7 -11   1 1199.78   55.59
   7  11   1 1173.18   55.69
   7  11   1 1208.68   55.69
  -7  11  -1 1269.57   54.79
   7  11   1 1272.17   54.59
  -7  11  -1 1165.48   54.89
   7  11   1 1191.18   55.09
  -7  11  -1 1194.28   54.39
   8 -11   1  938.81   43.30
   8 -11   1  931.21   43.90
   8 -11   1  930.21   44.40
   8  11   1  936.01   44.00
  -8  11  -1  926.51   43.10
   8  11   1 1004.60   42.70
  -8  11  -1 1013.10   42.90
  -8  11  -1  955.90   42.50
   8  11   1  882.71   44.10
   9 -11   1 1144.29   54.19
   9 -11   1 1166.38   54.89
   9 -11   1 1213.98   55.49
   9  11   1 1132.99   54.89
  -9  11  -1 1159.28   53.99
   9  11   1 1183.58   55.09
  -9  11  -1 1257.37   53.79
   9  11   1 1264.77   53.59
  10 -11   1   47.50    5.50
  10 -11   1   52.99    5.70
  10 -11   1   46.80    6.10
  10  11   1   37.60    5.60
  10  11   1   49.20    5.70
 -10  11  -1   56.19    4.40
  11 -11   1   32.10    4.00
  11 -11   1   37.80    6.60
  11 -11   1   32.80    5.30
  11  11   1   35.80    6.10
  11  11   1   33.40    5.50
 -11  11  -1   32.30    3.90
  12 -11   1  135.79   12.70
  12 -11   1  109.79   10.70
 -12  11  -1  125.19    8.50
  12  11   1  108.29   11.70
  12  11   1  126.59   10.80
  13 -11   1    7.10    5.60
  13 -11   1   20.60    7.30
  13  11   1   15.50    5.80
 -13  11  -1   15.60    4.10
  13  11   1   15.10   10.30
  14 -11   1  186.88   14.50
  14 -11   1  188.58   16.30
  14  11   1  178.78   13.90
  14  11   1  186.28   15.40
 -14  11  -1  179.28   11.50
  15 -11   1   18.30    7.00
  15 -11   1   18.00    8.00
  15  11   1   27.00    8.20
 -15  11  -1   16.40    4.80
  15  11   1   20.00    7.10
  15 -12  -1  186.08   16.00
  15 -12  -1  166.78   13.80
 -15  12   1  181.08   11.80
  15  12  -1  175.88   15.20
  15  12  -1  164.58   14.00
  14 -12  -1   71.59    7.50
  14 -12  -1   77.59    8.80
  14  12  -1   85.39    8.00
 -14  12   1   70.39    6.30
  14  12  -1   82.79    8.70
  13 -12  -1  104.99   12.10
  13 -12  -1  104.59   10.00
 -13  12   1  101.49    8.40
  13  12  -1   98.39   10.50
  13  12  -1  102.59   11.40
  12 -12  -1   16.80    6.00
  12 -12  -1   11.40    4.70
 -12  12   1   21.70    3.90
  12  12  -1   22.10    5.70
  12  12  -1   19.40    5.40
  11 -12  -1    3.20    5.00
  11 -12  -1   -0.50    4.00
  11  12  -1    7.30    2.60
 -11  12   1    0.80    3.20
  11  12  -1    2.90    4.60
 -11  12   1    2.50    1.60
  11  12  -1    2.40    4.60
  10 -12  -1  114.29    9.10
  10 -12  -1  125.09   10.30
 -10  12   1  125.29    6.40
  10  12  -1  117.99    9.40
 -10  12   1  124.99    7.90
  10  12  -1  119.19    9.70
  10  12  -1  126.19    7.50
   9 -12  -1  367.96   19.10
   9 -12  -1  348.97   18.40
  -9  12   1  375.16   17.60
   9  12  -1  365.76   18.60
  -9  12   1  369.36   16.80
   9  12  -1  366.86   17.80
   9  12  -1  356.46   18.80
   8 -12  -1  588.94   29.00
   8 -12  -1  579.24   28.50
   8 -12  -1  609.24   27.30
   8  12  -1  575.04   28.80
   8  12  -1  602.94   28.60
   8  12  -1  590.24   28.20
   8  12  -1  612.74   27.40
  -8  12   1  595.94   27.30
   8  12  -1  669.93   29.90
  -8  12   1  589.94   27.80
   7 -12  -1   61.79    6.10
  -7 -12   1   58.89    4.80
   7 -12  -1   58.89    6.50
   7 -12  -1   59.99    3.90
   7  12  -1   58.99    3.90
   7  12  -1   52.29    5.40
  -7  12   1   62.39    4.80
  -7  12   1   61.69    3.70
   7  12  -1   66.29    6.30
   7  12  -1   56.29    5.40
   6 -12  -1   25.80    3.80
   6 -12  -1   20.50    3.30
   6 -12  -1   30.10    3.00
  -6 -12   1   28.90    2.90
  -6  12   1   30.40    3.20
   6  12  -1   20.30    3.20
   6  12  -1   18.70    3.50
  -6  12   1   21.00    2.50
  -6  12   1   31.80    2.60
   6  12  -1   28.20    3.30
   5 -12  -1 1714.43   80.09
   5 -12  -1 1847.22   79.59
  -5 -12   1 1818.82   79.79
   5 -12  -1 1677.93   80.29
   5  12  -1 1761.62   80.19
  -5  12   1 1701.73   79.59
  -5  12   1 1805.92   79.19
  -5  12   1 1698.63   79.29
   5  12  -1 1733.03   80.29
  -5  12   1 1829.52   79.79
  -5  12   1 1775.92   79.99
   5  12  -1 1864.91   80.09
   4 -12  -1  666.43   32.90
   4 -12  -1  798.22   36.00
   4 -12  -1  688.03   32.70
  -4 -12   1  729.23   32.50
   4 -12  -1  723.43   32.20
  -4 -12   1  662.13   32.90
  -4  12   1  682.93   32.50
  -4  12   1  682.33   32.10
   4  12  -1  707.63   32.50
   4  12  -1  710.93   33.00
  -4  12   1  725.33   32.40
   4  12  -1  707.83   32.70
  -3 -12   1 4795.32  211.58
  -3 -12   1 4641.04  211.78
  -3 -12   1 4824.12  211.08
   3 -12  -1 4793.12  211.38
   3 -12  -1 4309.47  211.78
   3 -12  -1 5184.18  212.58
  -3  12   1 4828.62  211.48
   3  12  -1 4746.12  211.48
   3  12  -1 4618.14  211.68
  -3  12   1 4543.05  211.58
   3  12  -1 5031.60  211.98
  -3  12   1 4536.95  211.78
   3  12  -1 4533.65  211.98
   2 -12  -1 1180.78   59.79
   2 -12  -1 1426.66   60.49
  -2 -12   1 1332.67   59.49
   2 -12  -1 1356.36   59.39
   2 -12  -1 1251.87   59.79
  -2 -12   1 1370.96   59.69
  -2 -12   1 1271.67   59.59
   2  12  -1 1287.57   60.19
  -2  12   1 1243.08   59.59
   2  12  -1 1296.27   59.59
   2  12  -1 1323.67   59.39
  -2  12   1 1353.76   59.59
   2  12  -1 1414.06   59.89
  -2  12   1 1289.97   59.59
   1 -12  -1  157.08    8.90
  -1 -12   1  140.39    7.70
   1 -12  -1  141.79    7.70
   1 -12  -1  150.28    8.50
  -1 -12   1  141.99    8.60
   1 -12  -1  149.99    8.30
  -1 -12   1  142.79    8.00
  -1 -12   1  150.78    8.20
   1  12  -1  140.39    7.70
   1  12  -1  149.09    8.10
  -1  12   1  152.18    8.00
  -1  12   1  148.19    8.20
   1  12  -1  138.59    9.20
  -1  12   1  164.88    8.20
   0 -12  -1 1045.50   49.90
   0 -12   1  972.70   49.90
   0 -12   1 1101.69   49.90
   0 -12  -1 1160.28   50.09
   0 -12   1 1129.69   49.50
   0 -12   1 1089.09   49.70
   0 -12  -1 1139.69   49.60
   0  12   1 1004.20   50.19
   0  12  -1 1210.28   49.80
   0  12   1 1065.99   50.69
   0  12  -1 1076.59   49.60
   0  12   1 1214.48   49.90
   0  12  -1 1042.10   49.50
   0  12  -1  953.20   50.99
   0  12   1 1153.78   49.70
  -1 -12  -1  835.52   37.60
  -1 -12  -1  797.22   38.40
   1 -12   1  854.01   38.50
   1 -12   1  817.82   38.10
   1 -12   1  821.52   38.30
  -1 -12  -1  858.31   38.30
  -1 -12  -1  857.11   38.00
   1 -12   1  836.42   37.70
   1  12   1  834.12   38.10
  -1  12  -1  818.12   38.00
  -1  12  -1  814.62   37.90
  -1  12  -1  871.81   38.10
   1  12   1  764.42   38.10
   1  12   1  786.82   38.80
  -1  12  -1  812.82   39.10
   1  12   1  898.11   38.40
  -2 -12  -1 1838.72   82.89
  -2 -12  -1 1839.82   83.99
   2 -12   1 1971.10   83.99
   2 -12   1 1804.62   83.09
   2 -12   1 1770.72   83.59
   2 -12   1 1580.94   83.89
  -2 -12  -1 1870.71   83.39
  -2 -12  -1 1908.31   83.49
   2  12   1 1717.23   83.49
   2  12   1 2002.00   83.59
  -2  12  -1 1931.71   83.59
   2  12   1 1758.02   84.09
  -2  12  -1 1721.63   84.49
  -2  12  -1 1762.02   83.19
  -2  12  -1 2049.79   83.49
  -2  12  -1 1927.21   83.39
   2  12   1 1969.90   83.89
   3 -12   1  562.64   25.10
   3 -12   1  514.85   25.80
   3 -12   1  514.45   25.80
  -3 -12  -1  542.15   24.80
  -3 -12  -1  565.54   25.40
  -3 -12  -1  537.55   25.60
   3 -12   1  561.24   26.30
  -3  12  -1  509.15   27.00
  -3  12  -1  539.75   25.20
   3  12   1  590.44   25.90
   3  12   1  509.95   26.10
  -3  12  -1  603.44   25.50
   3  12   1  606.44   26.60
   3  12   1  522.95   25.80
  -3  12  -1  535.95   25.50
   4 -12   1  584.34   27.90
   4 -12   1  605.84   27.90
   4 -12   1  589.74   27.00
  -4 -12  -1  547.75   28.60
  -4 -12  -1  624.34   27.30
  -4  12  -1  630.24   27.20
   4  12   1  569.64   27.90
   4  12   1  633.24   28.00
   4  12   1  580.14   27.90
  -4  12  -1  584.64   29.50
  -4  12  -1  589.64   27.20
   4  12   1  552.54   27.70
   5 -12   1  142.49    9.30
  -5 -12  -1  157.18    8.10
   5 -12   1  159.08    9.60
   5 -12   1  167.28    7.80
  -5  12  -1  151.08    8.20
  -5  12  -1  158.18    8.10
   5  12   1  164.18    9.60
   5  12   1  153.18    9.20
  -5  12  -1  171.08    8.00
   5  12   1  150.38    9.00
  -5  12  -1  154.38    7.40
   5  12   1  160.58    9.50
   6 -12   1   21.00    3.70
   6 -12   1   17.50    3.60
  -6 -12  -1   27.90    3.20
   6  12   1   25.20    3.20
  -6  12  -1   24.90    2.40
   6  12   1   24.10    4.00
   6  12   1   28.50    2.50
  -6  12  -1   18.10    2.50
  -6  12  -1   28.50    2.80
   6  12   1   29.70    4.00
  -6  12  -1   27.30    2.00
   7 -12   1  288.67   15.90
  -7 -12  -1  314.37   14.10
   7 -12   1  276.77   15.50
   7  12   1  279.47   15.60
  -7  12  -1  295.67   14.40
   7  12   1  310.87   13.80
   7  12   1  292.67   15.60
   7  12   1  287.57   14.70
  -7  12  -1  316.67   14.00
  -7  12  -1  290.47   13.50
   8 -12   1    2.60    3.90
   8 -12   1   -1.30    3.40
  -8  12  -1    5.50    2.50
   8  12   1    0.20    1.40
  -8  12  -1    3.00    1.60
  -8  12  -1    0.30    0.80
   8  12   1    2.50    3.50
   8  12   1   -1.80    3.70
   9 -12   1  663.33   33.20
   9 -12   1  678.73   32.70
   9  12   1  729.83   31.10
   9  12   1  667.63   32.70
  -9  12  -1  670.83   31.60
   9  12   1  679.03   32.90
  -9  12  -1  700.83   31.30
  10 -12   1    5.20    4.50
  10 -12   1    6.70    4.80
  10  12   1    7.80    4.80
 -10  12  -1    5.40    3.10
  10  12   1    8.50    4.70
  11 -12   1   18.50    5.80
  11 -12   1    9.50    4.90
 -11  12  -1   19.00    3.70
  11  12   1   14.70    5.20
  11  12   1   17.70    5.30
  12 -12   1  298.17   18.30
  12 -12   1  277.37   17.00
 -12  12  -1  281.97   14.90
  12  12   1  289.97   17.00
  12  12   1  285.47   17.50
  13 -12   1  575.24   29.60
  13 -12   1  533.25   28.20
 -13  12  -1  566.64   26.50
  13  12   1  564.74   28.90
  13  12   1  517.85   28.00
  14 -12   1  115.89   14.60
  14 -12   1  108.59    9.80
  14  12   1   99.09    9.40
 -14  12  -1  118.29   10.20
  14  12   1  114.59   13.80
  15 -12   1    5.30    6.70
  15 -12   1   18.70    8.50
  15  12   1   14.10    6.80
  15  12   1    6.50    7.70
 -15  12  -1   12.90    4.90
  15 -13  -1   10.60    6.30
  15 -13  -1   10.90    7.00
  15  13  -1   18.00    6.90
 -15  13   1   11.30    4.90
  15  13  -1    3.50    6.90
  14 -13  -1  121.49   11.70
  14 -13  -1  109.69   10.60
  14  13  -1  110.19   12.10
  14  13  -1  127.79   12.90
  13 -13  -1    3.60    5.00
  13  13  -1   11.30    5.80
  13  13  -1    4.10    5.70
 -13  13   1    8.90    4.10
  12 -13  -1    4.50    5.50
  12 -13  -1   -2.90    4.50
  12  13  -1    2.90    5.30
 -12  13   1    4.30    3.70
 -12  13   1    2.90    1.60
  12  13  -1    3.80    5.50
  11 -13  -1   -1.60    4.10
  11 -13  -1   -0.30    5.00
  11  13  -1   -2.90    4.60
 -11  13   1   -1.30    1.60
 -11  13   1   -1.40    3.30
  11  13  -1   -2.60    4.60
  11  13  -1    0.20    2.60
  10 -13  -1   69.09    7.80
  10 -13  -1   70.69    9.00
 -10  13   1   67.89    6.50
 -10  13   1   72.79    4.40
  10  13  -1   69.69    6.20
  10  13  -1   70.09    8.50
  10  13  -1   72.09    6.80
   9 -13  -1   61.79    8.10
   9 -13  -1   66.29    5.80
   9 -13  -1   59.19    3.70
   9  13  -1   60.89    5.80
   9  13  -1   57.99    5.90
   9  13  -1   50.99    5.60
  -9  13   1   56.29    3.80
  -9  13   1   54.59    5.50
  -8 -13   1  602.14   26.90
   8 -13  -1  567.54   26.20
   8 -13  -1  600.84   28.10
   8 -13  -1  555.44   27.50
   8  13  -1  581.64   27.80
  -8  13   1  571.34   26.70
   8  13  -1  567.34   27.30
   8  13  -1  567.84   27.70
  -8  13   1  566.84   26.20
   7 -13  -1   61.19    7.00
   7 -13  -1   62.59    6.70
  -7 -13   1   73.09    5.30
   7 -13  -1   70.89    4.50
  -7  13   1   73.89    4.20
   7  13  -1   66.69    6.20
   7  13  -1   65.49    4.40
  -7  13   1   75.69    5.30
   7  13  -1   76.19    6.70
   7  13  -1   69.39    7.00
   6 -13  -1  835.82   37.10
  -6 -13   1  838.62   37.50
   6 -13  -1  825.32   37.90
   6 -13  -1  787.12   38.20
   6  13  -1  808.02   38.00
   6  13  -1  786.62   38.00
  -6  13   1  781.22   36.80
  -6  13   1  827.92   37.60
   6  13  -1  872.11   37.90
  -6  13   1  796.52   37.20
  -5 -13   1  958.80   42.30
   5 -13  -1  856.81   42.70
   5 -13  -1  929.71   42.70
  -5 -13   1  895.91   43.10
   5 -13  -1  948.41   42.00
  -5  13   1  904.31   42.30
  -5  13   1  869.21   41.90
   5  13  -1 1002.20   42.50
  -5  13   1  959.50   41.60
   5  13  -1  921.21   42.60
   5  13  -1  909.61   42.80
   4 -13  -1 2090.59   90.09
   4 -13  -1 1967.70   90.59
   4 -13  -1 1946.41   90.69
  -4 -13   1 1934.11   90.69
  -4 -13   1 2081.49   90.29
   4  13  -1 1809.92   91.39
  -4  13   1 1991.00   90.39
   4  13  -1 2043.10   90.29
   4  13  -1 1986.10   90.49
  -4  13   1 1874.91   89.89
  -4  13   1 2177.38   89.89
  -4  13   1 2107.99   90.29
  -3 -13   1    4.00    2.10
   3 -13  -1    4.30    1.90
  -3 -13   1    2.70    2.40
   3 -13  -1   -1.30    2.60
   3 -13  -1    0.60    2.30
  -3 -13   1    2.10    1.40
   3  13  -1   -1.50    2.80
  -3  13   1    2.70    2.40
  -3  13   1    3.20    2.30
   3  13  -1   -1.00    1.70
  -3  13   1   -0.60    1.80
  -2 -13   1  276.77   13.60
   2 -13  -1  264.97   13.90
  -2 -13   1  263.77   13.40
   2 -13  -1  263.17   13.90
   2 -13  -1  297.07   13.30
  -2 -13   1  258.27   13.70
   2 -13  -1  294.67   14.70
  -2  13   1  245.68   13.50
   2  13  -1  261.97   14.50
  -2  13   1  268.97   13.70
   2  13  -1  269.67   13.30
  -2  13   1  296.97   13.50
   2  13  -1  286.37   13.90
   2  13  -1  281.47   13.70
  -1 -13   1 1355.56   58.89
   1 -13  -1 1314.97   58.89
  -1 -13   1 1210.48   58.99
   1 -13  -1 1220.98   58.89
   1 -13  -1 1394.66   59.29
  -1 -13   1 1252.07   58.49
   1 -13  -1 1358.86   58.49
  -1 -13   1 1327.77   58.69
  -1  13   1 1153.48   58.99
  -1  13   1 1308.67   58.69
   1  13  -1 1253.27   58.59
  -1  13   1 1196.28   59.89
  -1  13   1 1406.96   58.79
   1  13  -1 1366.96   58.89
   1  13  -1 1314.57   58.49
   1  13  -1 1211.58   59.39
   0 -13  -1  324.77   15.30
   0 -13   1  290.57   14.80
   0 -13  -1  306.87   14.60
   0 -13   1  289.97   15.30
   0 -13   1  309.07   14.40
   0 -13  -1  271.77   15.20
   0  13  -1  326.97   15.00
   0  13   1  290.17   14.90
   0  13  -1  266.47   15.80
   0  13   1  334.77   15.00
   0  13   1  319.97   14.80
   0  13   1  290.77   16.20
   0  13  -1  287.27   14.50
  -1 -13  -1    0.30    2.10
  -1 -13  -1    1.20    3.00
   1 -13   1    1.30    1.80
  -1 -13  -1    0.10    2.10
   1 -13   1    5.30    2.70
   1 -13   1   -2.20    2.60
  -1 -13  -1   -0.70    1.40
   1  13   1   -0.40    2.60
  -1  13  -1   -0.30    3.30
  -1  13  -1   -1.60    2.00
  -1  13  -1    6.00    2.20
  -1  13  -1    1.30    1.70
   1  13   1    2.60    2.70
   1  13   1    0.80    3.40
   1  13   1    1.90    2.00
   2 -13   1   25.10    3.30
   2 -13   1   26.10    2.50
  -2 -13  -1   25.60    2.90
   2 -13   1   25.80    3.80
  -2 -13  -1   20.80    3.50
  -2 -13  -1   29.80    2.60
  -2  13  -1   26.80    2.90
  -2  13  -1   21.40    4.30
   2  13   1   29.90    3.90
  -2  13  -1   28.40    3.00
  -2  13  -1   26.90    2.80
   2  13   1   30.80    4.00
   2  13   1   26.30    3.60
  -2  13  -1   20.80    2.70
   2  13   1   17.50    3.60
  -3 -13  -1  165.38   10.40
   3 -13   1  160.58    8.40
  -3 -13  -1  167.88    7.90
   3 -13   1  167.08    9.80
  -3 -13  -1  173.98    8.90
   3 -13   1  176.68    9.60
  -3  13  -1  188.48    8.90
  -3  13  -1  153.68   11.40
   3  13   1  172.18    9.30
   3  13   1  151.28    9.60
   3  13   1  152.58   10.00
  -3  13  -1  156.98    8.70
   4 -13   1  165.18    9.50
  -4 -13  -1  159.98    8.50
   4 -13   1  144.09    9.40
   4 -13   1  165.98    8.10
  -4 -13  -1  135.89   10.50
   4  13   1  162.08    9.40
  -4  13  -1  164.58    8.40
  -4  13  -1  173.18    8.40
   4  13   1  161.58    9.50
   4  13   1  159.68    9.30
  -4  13  -1  138.99   11.50
   4  13   1  154.58    9.60
   5 -13   1   34.90    3.10
   5 -13   1   27.40    3.80
   5 -13   1   36.40    4.30
  -5 -13  -1   38.70    3.60
   5  13   1   31.60    4.00
  -5  13  -1   40.10    3.50
   5  13   1   34.00    4.40
  -5  13  -1   32.00    3.00
   5  13   1   32.60    3.90
  -5  13  -1   35.90    2.50
  -5  13  -1   32.80    3.70
   6 -13   1   12.50    3.90
   6 -13   1    7.80    3.50
  -6 -13  -1    6.80    1.90
   6  13   1    4.70    2.70
  -6  13  -1    7.70    2.10
  -6  13  -1    7.90    2.40
  -6  13  -1    8.20    1.10
  -6  13  -1   10.40    1.70
   6  13   1    9.20    3.40
   6  13   1    1.10    3.50
  -7 -13  -1   28.00    3.40
   7 -13   1   24.10    4.30
   7 -13   1   29.10    4.40
  -7  13  -1   22.60    2.90
  -7  13  -1   29.50    2.00
   7  13   1   27.30    4.60
   7  13   1   21.00    3.40
   7  13   1   31.20    2.30
   7  13   1   18.80    4.00
  -7  13  -1   29.10    2.90
   8 -13   1  683.73   33.80
   8 -13   1  728.53   34.30
   8  13   1  707.93   33.90
   8  13   1  736.93   32.30
   8  13   1  704.13   33.90
  -8  13  -1  732.33   32.40
  -8  13  -1  690.23   32.80
  -8  13  -1  708.13   32.00
   9 -13   1    4.00    4.20
   9 -13   1    4.90    4.40
  -9  13  -1    7.20    3.00
  -9  13  -1    7.30    1.80
   9  13   1    9.20    4.70
   9  13   1    0.90    4.40
   9  13   1    5.50    1.80
  10 -13   1  266.77   16.10
  10 -13   1  246.08   15.10
  10  13   1  260.27   15.40
  10  13   1  269.07   15.60
 -10  13  -1  264.07   13.60
  11 -13   1   92.29   11.00
  11 -13   1   77.79    7.30
 -11  13  -1   66.99    5.50
  11  13   1   89.99    9.90
  11  13   1   68.69    7.30
  12 -13   1  221.88   15.00
  12  13   1  245.68   15.70
  12  13   1  214.98   15.00
 -12  13  -1  224.28   12.60
  13 -13   1    3.80    6.40
  13  13   1    0.50    6.30
 -13  13  -1    2.50    4.20
  13  13   1    0.90    5.80
  14 -13   1   31.10    7.20
  14 -13   1   36.70    8.40
 -14  13  -1   31.30    5.00
  14  13   1   32.40    7.50
  14  13   1   34.10    7.80
  15 -14  -1   10.00    7.70
  15 -14  -1   -2.90    6.30
  15  14  -1   -1.20    7.00
  15  14  -1   12.30    8.40
 -15  14   1   -0.80    4.60
  14 -14  -1   82.99    9.40
  14 -14  -1  107.59   12.40
  14  14  -1  101.99    9.60
 -14  14   1  107.89    9.30
  14  14  -1  102.39   12.60
  13 -14  -1    6.80    6.40
  13 -14  -1   19.40    5.80
  13  14  -1   23.10    6.20
 -13  14   1   23.10    4.70
  13  14  -1   24.70   11.10
  12 -14  -1  290.67   17.40
  12 -14  -1  307.07   18.70
 -12  14   1  316.87   16.00
  12  14  -1  300.17   17.80
  12  14  -1  310.87   18.20
  11 -14  -1  340.07   19.40
  11 -14  -1  363.76   20.30
 -11  14   1  379.96   18.10
  11  14  -1  365.76   18.10
  11  14  -1  383.86   20.00
  11  14  -1  365.66   19.70
 -11  14   1  357.26   16.90
  10 -14  -1   45.70    5.50
  10 -14  -1   42.10    6.00
  10  14  -1   44.80    6.20
  10  14  -1   53.19    6.30
 -10  14   1   41.10    4.20
  10  14  -1   45.10    5.90
 -10  14   1   45.00    3.50
   9 -14  -1   20.70    4.70
   9 -14  -1   26.00    4.50
   9 -14  -1   30.10    2.90
  -9  14   1   22.00    2.20
   9  14  -1   31.80    5.30
  -9  14   1   25.20    3.60
   9  14  -1   26.80    4.80
   9  14  -1   27.50    3.90
   8 -14  -1  423.16   21.40
  -8 -14   1  432.66   20.50
   8 -14  -1  434.76   19.90
   8 -14  -1  428.66   21.90
  -8  14   1  433.16   19.70
  -8  14   1  428.96   20.40
   8  14  -1  428.76   21.60
   8  14  -1  426.46   21.60
   7 -14  -1   14.60    3.70
  -7 -14   1   16.10    2.80
   7 -14  -1   12.20    3.90
   7 -14  -1   17.60    2.30
  -7  14   1    9.50    2.60
   7  14  -1   15.70    4.30
  -7  14   1   12.20    1.80
   7  14  -1   20.60    3.60
  -6 -14   1  273.87   13.30
   6 -14  -1  267.67   14.10
   6 -14  -1  270.27   12.80
   6 -14  -1  253.47   14.40
  -6  14   1  258.77   12.50
   6  14  -1  307.27   13.90
   6  14  -1  264.87   14.30
  -6  14   1  250.87   13.40
  -6  14   1  252.57   13.00
   6  14  -1  252.77   14.20
   5 -14  -1 1616.34   75.69
   5 -14  -1 1698.63   74.89
  -5 -14   1 1704.43   75.19
   5 -14  -1 1659.03   75.49
  -5  14   1 1575.44   74.79
  -5  14   1 1683.03   75.29
   5  14  -1 1662.33   75.49
   5  14  -1 1623.54   75.79
   5  14  -1 1721.83   75.29
  -4 -14   1    8.20    3.00
   4 -14  -1   12.00    3.30
   4 -14  -1    5.40    3.00
   4 -14  -1    9.30    2.10
  -4 -14   1   14.40    2.60
  -4  14   1    5.00    2.70
   4  14  -1    7.30    3.30
  -4  14   1    9.60    1.90
  -4  14   1    7.50    2.20
   4  14  -1   14.90    2.50
   4  14  -1    8.80    3.40
  -3 -14   1    4.20    2.50
   3 -14  -1    5.00    2.10
   3 -14  -1    1.10    2.60
  -3 -14   1    7.40    2.70
   3 -14  -1    2.80    2.90
  -3  14   1    2.80    2.40
   3  14  -1    0.60    2.80
   3  14  -1    0.50    3.20
   3  14  -1    4.10    2.00
  -2 -14   1   31.10    3.50
   2 -14  -1   22.60    3.40
  -2 -14   1   29.20    3.40
   2 -14  -1   25.80    2.80
   2 -14  -1   27.50    3.80
  -2  14   1   26.80    3.60
   2  14  -1   26.50    4.50
   2  14  -1   30.90    3.60
  -2  14   1   20.90    2.90
   2  14  -1   22.10    3.40
   1 -14  -1    5.70    2.10
   1 -14  -1    3.80    2.60
   1 -14  -1    7.60    3.10
  -1 -14   1    4.90    2.30
  -1 -14   1    4.80    3.10
  -1 -14   1    4.90    2.40
  -1 -14   1    7.80    2.50
   1 -14  -1    5.10    2.90
   1  14  -1    8.50    2.10
  -1  14   1    3.00    4.10
  -1  14   1    5.00    2.80
  -1  14   1    4.80    2.20
   1  14  -1    8.10    3.70
   1  14  -1    4.50    2.70
  -1  14   1    9.60    2.60
   0 -14  -1   82.99    6.30
   0 -14  -1   72.59    5.30
   0 -14   1   75.99    5.20
   0 -14   1   81.09    6.50
   0 -14  -1   67.49    6.20
   0  14  -1   75.39    5.70
   0  14   1   77.29    8.00
   0  14   1   68.49    6.00
   0  14   1   74.09    5.50
   0  14  -1   72.39    5.20
   0  14   1   78.09    6.00
   0  14  -1   58.29    7.10
  -1 -14  -1  355.46   17.90
   1 -14   1  358.36   17.80
   1 -14   1  342.27   16.90
   1 -14   1  378.96   17.50
  -1 -14  -1  392.96   17.70
  -1 -14  -1  367.06   16.70
  -1  14  -1  337.07   17.20
   1  14   1  357.86   18.70
   1  14   1  332.27   17.50
   1  14   1  362.36   17.30
  -1  14  -1  327.97   18.80
  -2 -14  -1  600.64   26.30
   2 -14   1  532.55   26.60
   2 -14   1  557.44   25.80
  -2 -14  -1  570.54   25.50
  -2 -14  -1  564.94   26.90
   2 -14   1  554.34   26.40
  -2  14  -1  543.65   27.90
  -2  14  -1  627.84   26.30
  -2  14  -1  550.24   26.00
   2  14   1  516.45   27.30
   2  14   1  582.64   26.40
   2  14   1  537.15   26.40
  -2  14  -1  512.95   26.30
  -3 -14  -1  386.86   17.60
   3 -14   1  339.77   18.10
   3 -14   1  357.56   17.00
  -3 -14  -1  369.56   16.60
  -3 -14  -1  356.56   18.70
   3 -14   1  349.07   17.90
  -3  14  -1  408.16   17.50
   3  14   1  340.87   18.70
  -3  14  -1  363.96   17.30
  -3  14  -1  351.36   19.90
   3  14   1  360.16   17.80
   3  14   1  353.56   18.00
  -4 -14  -1 1008.20   48.80
   4 -14   1 1030.30   47.10
   4 -14   1 1040.80   48.10
   4 -14   1 1046.30   48.10
  -4 -14  -1 1073.79   47.50
   4  14   1 1077.49   47.90
   4  14   1 1023.90   48.40
  -4  14  -1 1122.19   47.40
  -4  14  -1  975.00   49.60
   4  14   1 1036.60   48.10
  -4  14  -1 1014.20   47.40
   5 -14   1   38.60    3.50
   5 -14   1   44.00    4.80
   5 -14   1   46.10    6.10
  -5 -14  -1   43.10    4.10
  -5  14  -1   48.60    3.80
  -5  14  -1   35.40    4.20
  -5  14  -1   39.20    2.80
   5  14   1   38.20    4.50
   5  14   1   44.90    4.70
   5  14   1   28.30    4.40
  -5  14  -1   34.90    3.20
   6 -14   1  211.18   12.10
   6 -14   1  212.38   12.20
  -6 -14  -1  214.78   10.50
  -6  14  -1  204.28    9.60
  -6  14  -1  208.28   10.50
   6  14   1  198.88   12.00
   6  14   1  206.68   12.20
  -6  14  -1  206.88   10.70
   6  14   1  193.98   11.60
  -6  14  -1  213.98   10.10
  -7 -14  -1  984.70   42.70
   7 -14   1  914.01   44.00
   7 -14   1  923.11   43.70
   7  14   1  928.41   43.80
   7  14   1  894.71   43.40
  -7  14  -1  979.80   42.40
  -7  14  -1  930.61   42.10
  -7  14  -1  890.51   42.70
   7  14   1  956.50   43.80
   7  14   1  962.80   42.30
   8 -14   1   24.30    4.70
   8 -14   1   21.10    4.80
  -8  14  -1   25.10    3.00
  -8  14  -1   27.80    1.90
   8  14   1   24.80    5.00
  -8  14  -1   28.10    3.40
   8  14   1   24.80    2.40
   8  14   1   23.40    5.10
   9 -14   1   47.60    5.90
   9 -14   1   58.99    6.90
   9  14   1   67.79    8.60
  -9  14  -1   62.79    5.90
   9  14   1   59.59    6.70
  10 -14   1   22.10    5.10
  10 -14   1   26.60    5.70
 -10  14  -1   27.00    3.80
  10  14   1   27.50    5.60
  10  14   1   30.40    5.90
  11 -14   1    6.90    5.60
  11 -14   1    0.00    4.90
  11  14   1    7.00    5.60
 -11  14  -1    7.70    3.60
  11  14   1   11.20    5.60
  12 -14   1  226.78   16.20
  12 -14   1  216.68   15.10
  12  14   1  227.48   15.30
 -12  14  -1  226.08   12.70
  13 -14   1   18.70    7.50
  13 -14   1   15.50    6.70
 -13  14  -1   13.20    5.00
  13  14   1   16.70    6.80
  13  14   1   18.60    7.00
  14 -14   1   54.79    8.00
  14 -14   1   51.59    8.70
  14  14   1   57.09    8.40
  14  14   1   51.79    8.70
 -14  14  -1   54.49    5.90
  15 -15  -1   59.39    8.30
  15 -15  -1   64.89    9.50
  15  15  -1   62.29    9.20
 -15  15   1   53.09    6.40
  15  15  -1   72.59    9.10
  14 -15  -1  188.58   16.30
  14 -15  -1  181.18   15.80
  14  15  -1  190.48   16.80
 -14  15   1  203.68   12.50
  14  15  -1  198.08   16.00
  13 -15  -1   96.69   11.10
  13 -15  -1  110.19   13.10
  13  15  -1  100.49   12.20
  13  15  -1  103.39    9.60
  12 -15  -1    6.40    6.10
  12 -15  -1    8.60    5.20
  12  15  -1   15.10    6.30
  12  15  -1    9.30    6.00
 -12  15   1    5.30    3.90
  11 -15  -1   -0.80    4.50
  11 -15  -1    6.00    5.20
 -11  15   1   -0.30    1.60
  11  15  -1   -5.60    5.20
 -11  15   1    3.50    3.60
  11  15  -1    4.70    5.50
  11  15  -1    6.00    3.30
  10 -15  -1  349.47   19.50
  10 -15  -1  354.16   18.90
  10  15  -1  374.36   19.30
  10  15  -1  328.67   18.20
  10  15  -1  362.16   19.30
 -10  15   1  353.16   16.30
 -10  15   1  353.16   17.60
   9 -15  -1  250.97   15.10
   9 -15  -1  256.47   14.40
   9 -15  -1  243.68   11.90
  -9  15   1  250.17   13.00
   9  15  -1  243.48   14.40
  -9  15   1  254.07   11.90
   9  15  -1  258.97   14.90
   9  15  -1  253.57   14.70
   8 -15  -1  585.74   29.20
   8 -15  -1  577.74   28.60
   8 -15  -1  599.94   27.20
  -8 -15   1  608.94   27.80
   8  15  -1  599.14   28.60
   8  15  -1  599.64   28.90
  -8  15   1  585.94   27.00
  -8  15   1  581.54   27.60
   8  15  -1  599.34   28.90
   7 -15  -1  265.47   15.30
  -7 -15   1  276.37   13.90
   7 -15  -1  280.17   15.00
   7 -15  -1  282.87   13.30
  -7  15   1  282.57   13.00
  -7  15   1  276.67   14.10
   7  15  -1  279.77   15.10
   7  15  -1  264.57   15.00
  -7  15   1  272.47   13.70
   6 -15  -1  145.49    9.70
   6 -15  -1  160.58    8.00
  -6 -15   1  136.09    8.50
   6 -15  -1  144.39   10.00
  -6  15   1  151.18    7.50
   6  15  -1  151.58    9.90
   6  15  -1  155.08    8.90
   6  15  -1  134.09    9.80
  -6  15   1  149.09    8.80
  -6  15   1  141.59    8.20
  -5 -15   1  124.29    7.60
   5 -15  -1  124.09    8.70
   5 -15  -1  118.69    7.10
  -5 -15   1  114.19    9.10
   5 -15  -1  127.79    8.90
   5  15  -1  111.99    9.00
   5  15  -1  132.79    7.80
  -5  15   1  139.59    6.40
   5  15  -1  104.59    8.60
  -5  15   1  122.79    7.10
  -5  15   1  120.99    8.00
   4 -15  -1  595.74   29.40
  -4 -15   1  622.14   28.90
   4 -15  -1  626.74   28.60
  -4 -15   1  616.24   29.60
   4 -15  -1  613.54   29.30
   4  15  -1  642.54   28.90
   4  15  -1  598.14   29.20
   4  15  -1  611.64   29.80
  -4  15   1  596.04   29.00
  -4  15   1  567.54   28.40
  -4  15   1  698.93   28.50
   3 -15  -1  598.44   29.20
  -3 -15   1  617.34   27.80
   3 -15  -1  633.24   28.40
   3 -15  -1  587.24   29.10
  -3 -15   1  681.53   29.50
  -3 -15   1  635.14   28.10
   3  15  -1  580.24   29.70
   3  15  -1  626.54   28.60
  -3  15   1  594.34   28.80
   3  15  -1  578.64   28.90
   2 -15  -1  692.23   32.40
   2 -15  -1  707.73   33.10
  -2 -15   1  665.63   33.40
   2 -15  -1  677.03   33.00
   2  15  -1  700.33   33.80
   2  15  -1  716.43   32.80
   2  15  -1  778.42   32.60
  -2  15   1  678.93   32.80
   1 -15  -1  688.73   32.20
  -1 -15   1  730.73   32.00
  -1 -15   1  661.43   32.40
   1 -15  -1  686.63   32.30
   1  15  -1  678.83   31.60
  -1  15   1  673.83   31.90
   1  15  -1  694.13   31.80
  -1  15   1  656.53   33.60
   1  15  -1  667.03   33.00
   0 -15   1    6.80    2.90
   0 -15  -1    5.70    3.00
   0 -15   1    2.30    2.20
   0 -15   1    3.40    3.30
   0  15  -1    2.50    4.00
   0  15   1    4.20    3.30
   0  15  -1    3.40    2.90
   0  15   1    0.40    4.10
   0  15  -1    5.80    2.30
  -1 -15  -1   21.10    2.40
   1 -15   1   21.30    3.70
   1 -15   1   22.80    3.40
   1 -15   1   27.60    2.90
  -1 -15  -1   23.00    3.30
  -1 -15  -1   17.20    3.60
  -1  15  -1   19.20    2.90
  -1  15  -1   23.90    3.40
   1  15   1   24.40    3.90
   1  15   1   19.10    4.70
  -1  15  -1   20.40    4.80
   1  15   1   14.70    2.80
   2 -15   1  611.24   28.10
   2 -15   1  561.74   27.30
  -2 -15  -1  606.14   27.00
   2 -15   1  579.14   28.30
  -2 -15  -1  630.44   28.00
  -2 -15  -1  578.24   28.50
  -2  15  -1  571.44   27.70
  -2  15  -1  552.14   29.60
  -2  15  -1  638.64   27.90
   2  15   1  558.74   29.00
   2  15   1  554.54   28.10
   2  15   1  656.23   28.60
   3 -15   1  461.25   23.70
  -3 -15  -1  464.55   24.20
  -3 -15  -1  490.35   22.20
   3 -15   1  486.75   22.70
   3 -15   1  517.75   23.60
  -3 -15  -1  508.95   23.20
  -3  15  -1  445.86   25.30
  -3  15  -1  486.25   23.00
  -3  15  -1  559.64   23.20
   3  15   1  444.16   23.50
   3  15   1  494.55   23.30
   3  15   1  465.75   24.30
  -4 -15  -1  871.81   42.10
  -4 -15  -1  926.01   40.70
   4 -15   1  836.42   41.40
   4 -15   1  893.11   41.30
   4 -15   1  897.71   40.30
   4  15   1  865.31   41.30
   4  15   1  848.82   41.90
   4  15   1  880.81   41.10
  -4  15  -1  844.52   43.10
  -4  15  -1  976.70   40.60
  -4  15  -1  897.11   40.60
  -5 -15  -1   28.90    3.10
   5 -15   1   17.60    4.00
   5 -15   1   30.50    3.50
   5 -15   1   27.40    4.50
   5  15   1   21.90    4.40
   5  15   1   30.70    4.40
  -5  15  -1   21.50    2.90
  -5  15  -1   29.00    3.60
  -5  15  -1   24.60    3.10
   5  15   1   23.20    4.20
  -5  15  -1   30.20    2.50
   6 -15   1 1456.25   65.29
  -6 -15  -1 1473.55   64.19
   6 -15   1 1414.16   65.19
   6  15   1 1389.26   65.09
   6  15   1 1391.56   65.09
  -6  15  -1 1399.76   64.19
  -6  15  -1 1360.36   64.09
  -6  15  -1 1486.35   63.89
   6  15   1 1427.86   65.09
  -6  15  -1 1380.76   63.59
  -7 -15  -1  871.51   37.80
   7 -15   1  784.92   39.00
   7 -15   1  790.62   39.20
  -7  15  -1  798.02   37.80
   7  15   1  815.02   39.10
   7  15   1  845.32   39.00
  -7  15  -1  822.72   37.10
  -7  15  -1  854.71   37.40
   7  15   1  858.61   37.40
   7  15   1  802.72   38.70
   8 -15   1  165.38   11.70
  -8 -15  -1  182.58    8.60
   8 -15   1  135.99   11.10
   8  15   1  164.88   11.30
  -8  15  -1  153.38    7.40
   8  15   1  142.59   11.40
   8  15   1  161.38    8.10
  -8  15  -1  154.98    9.20
  -8  15  -1  161.18    8.00
   9 -15   1  470.85   24.20
   9 -15   1  459.45   23.70
   9  15   1  481.05   23.90
   9  15   1  449.86   23.90
  -9  15  -1  455.85   22.20
  10 -15   1  186.18   13.60
  10 -15   1  176.98   12.70
  10  15   1  178.88   13.40
  10  15   1  189.48   13.20
 -10  15  -1  194.38   10.80
  11 -15   1    1.60    5.10
  11 -15   1    2.70    5.60
  11  15   1   -0.10    5.80
 -11  15  -1   -0.30    3.70
  11  15   1    1.80    6.00
  12 -15   1    5.20    6.10
  12 -15   1    3.50    6.50
 -12  15  -1   -3.40    4.00
  12  15   1   -8.40    6.00
  12  15   1    1.70    6.30
  13 -15   1    8.00    6.60
  13 -15   1    3.90    7.00
  13  15   1   -1.30    6.70
  13  15   1    5.10    6.90
 -13  15  -1   -0.40    4.30
  14 -15   1   -1.50    7.70
  14 -15   1   10.40    7.00
 -14  15  -1    2.10    4.60
  14  15   1   10.20    7.50
  14  15   1   15.70    7.90
  14 -16  -1   28.70    7.60
  14 -16  -1   34.60    6.80
  14  16  -1   41.20    8.20
  14  16  -1   34.90    7.80
 -14  16   1   23.00    5.40
  13 -16  -1  594.04   31.10
  13 -16  -1  580.64   30.00
  13  16  -1  576.14   30.40
  13  16  -1  601.84   30.70
 -13  16   1  593.84   28.40
  12 -16  -1   10.50    5.40
  12 -16  -1    8.10    8.80
  12  16  -1    8.00    6.30
 -12  16   1    6.60    4.20
  11 -16  -1   -2.50    5.20
  11 -16  -1    1.20    4.80
 -11  16   1    5.40    3.70
  11  16  -1    3.70    3.90
  11  16  -1    2.10    5.50
  11  16  -1   -2.50    5.70
 -11  16   1   -0.80    1.50
  10 -16  -1  447.46   23.50
  10 -16  -1  459.55   24.20
 -10  16   1  455.95   21.00
  10  16  -1  473.45   23.90
  10  16  -1  464.55   23.10
 -10  16   1  455.05   22.10
  10  16  -1  452.45   23.80
   9 -16  -1  226.78   14.30
   9 -16  -1  249.68   15.00
   9  16  -1  240.18   14.80
   9  16  -1  253.37   14.70
  -9  16   1  245.68   12.80
   9  16  -1  246.18   14.10
  -9  16   1  237.08   11.50
  -8 -16   1    5.60    3.30
   8 -16  -1   13.10    2.40
   8 -16  -1    9.20    4.10
   8 -16  -1   11.30    4.60
   8  16  -1    6.00    4.00
  -8  16   1   11.40    1.90
   8  16  -1    6.30    5.00
  -8  16   1   11.90    3.00
   8  16  -1   15.50    4.90
   7 -16  -1   22.70    2.80
   7 -16  -1   17.30    4.50
  -7 -16   1   17.40    3.80
   7 -16  -1   24.50    4.60
  -7  16   1   23.40    3.50
   7  16  -1   16.20    4.70
  -7  16   1   22.30    3.40
   7  16  -1   24.30    4.60
   6 -16  -1    6.00    3.90
   6 -16  -1    9.20    2.40
   6 -16  -1    5.60    3.90
   6  16  -1    8.20    3.90
  -6  16   1    4.90    2.40
  -6  16   1    8.40    1.20
   6  16  -1    3.60    4.00
   5 -16  -1  273.87   13.50
  -5 -16   1  268.57   15.30
   5 -16  -1  272.17   14.90
   5 -16  -1  257.67   14.80
  -5  16   1  300.27   13.00
   5  16  -1  286.67   14.20
  -5  16   1  267.97   14.40
   5  16  -1  276.07   14.90
   5  16  -1  260.77   15.30
  -5  16   1  267.17   13.50
  -4 -16   1   49.70    6.90
   4 -16  -1   63.99    6.90
   4 -16  -1   63.99    7.00
   4 -16  -1   63.89    5.20
   4  16  -1   62.19    6.50
   4  16  -1   70.09    5.50
  -4  16   1   66.89    6.30
  -4  16   1   69.99    4.80
  -4  16   1   51.19    4.80
   4  16  -1   45.00    5.70
   3 -16  -1  314.97   15.40
  -3 -16   1  319.97   14.60
  -3 -16   1  304.27   16.30
   3 -16  -1  303.07   16.30
   3 -16  -1  306.47   16.40
  -3 -16   1  329.67   15.00
   3  16  -1  306.97   17.10
   3  16  -1  318.07   16.20
   3  16  -1  326.27   15.60
  -3  16   1  303.47   15.90
   2 -16  -1  145.69    9.50
   2 -16  -1  137.39    9.40
  -2 -16   1  147.29    9.10
   2  16  -1  149.79    8.30
   2  16  -1  158.48    9.20
   2  16  -1  133.99   10.30
  -2  16   1  131.69    9.10
   1 -16  -1  437.16   22.70
   1 -16  -1  454.65   22.50
  -1 -16   1  470.55   22.30
  -1 -16   1  460.35   22.90
  -1  16   1  471.55   22.40
   1  16  -1  474.25   21.90
   1  16  -1  434.76   23.50
   1  16  -1  466.95   22.20
   0 -16  -1   22.40    4.10
   0 -16   1   19.00    4.00
   0 -16   1   23.50    3.70
   0  16   1   15.70    4.90
   0  16   1   16.90    3.60
   0  16  -1   16.30    4.80
   0  16  -1   18.70    3.60
   0  16  -1   20.00    3.30
   1 -16   1 1285.27   60.99
   1 -16   1 1337.27   60.79
  -1 -16  -1 1346.37   60.09
  -1 -16  -1 1377.76   61.19
  -1  16  -1 1319.77   62.29
   1  16   1 1330.97   60.79
  -1  16  -1 1348.17   60.49
   1  16   1 1273.87   61.99
   2 -16   1 1795.72   80.59
  -2 -16  -1 1761.92   80.99
   2 -16   1 1740.93   80.79
   2 -16   1 1802.52   79.99
  -2 -16  -1 1847.92   79.59
   2  16   1 1754.82   81.59
  -2  16  -1 1733.73   82.09
  -2  16  -1 1783.12   80.19
   2  16   1 1714.13   80.59
  -3 -16  -1  871.71   38.40
   3 -16   1  855.11   38.90
  -3 -16  -1  872.41   39.40
  -3 -16  -1  822.92   40.40
   3 -16   1  837.02   39.70
   3 -16   1  808.12   39.90
   3  16   1  808.22   40.60
  -3  16  -1  841.22   39.20
  -3  16  -1  834.92   41.70
  -3  16  -1  982.40   39.40
   3  16   1  841.32   39.50
   3  16   1  824.32   39.80
  -4 -16  -1    8.50    4.40
   4 -16   1   12.10    3.80
  -4 -16  -1   13.90    2.90
   4 -16   1    6.90    3.60
   4 -16   1   14.90    2.50
  -4  16  -1    6.30    5.60
   4  16   1    9.80    4.30
   4  16   1    7.40    3.80
  -4  16  -1   18.60    2.60
   4  16   1   11.70    3.50
  -4  16  -1   11.90    3.00
  -5 -16  -1  652.73   32.80
   5 -16   1  639.74   31.70
   5 -16   1  665.43   31.60
  -5 -16  -1  678.03   30.60
   5 -16   1  652.03   30.20
   5  16   1  663.03   31.30
   5  16   1  645.04   31.60
  -5  16  -1  716.33   30.40
  -5  16  -1  659.33   30.60
   5  16   1  629.54   31.90
  -5  16  -1  634.74   30.40
   6 -16   1    6.10    3.90
  -6 -16  -1    9.20    2.60
   6 -16   1    6.80    4.30
  -6  16  -1    9.50    1.40
  -6  16  -1   10.70    3.00
  -6  16  -1    9.30    2.00
  -6  16  -1    9.40    2.60
   6  16   1    6.70    7.40
   6  16   1   14.60    4.30
   6  16   1    5.70    4.20
  -7 -16  -1  293.47   14.30
   7 -16   1  296.97   16.30
   7 -16   1  284.07   16.30
  -7  16  -1  298.97   13.60
   7  16   1  288.87   16.30
  -7  16  -1  282.27   13.30
   7  16   1  296.17   13.70
  -7  16  -1  257.47   14.40
   7  16   1  299.87   16.10
   8 -16   1   71.39    9.20
   8 -16   1   73.29    7.10
  -8  16  -1   66.99    6.20
   8  16   1   61.49    7.10
  -8  16  -1   69.59    3.60
   8  16   1   71.99    8.90
   9 -16   1    1.80    4.60
   9 -16   1    2.90    4.90
   9  16   1    8.20    5.30
   9  16   1   -0.40    4.90
  -9  16  -1    3.50    3.30
  10 -16   1   35.50    6.40
  10 -16   1   27.00    5.70
  10  16   1   20.50    6.20
  10  16   1   31.40    6.10
 -10  16  -1   29.20    4.10
  11 -16   1   -0.20    5.50
  11  16   1   -0.20    6.60
 -11  16  -1    0.20    3.90
  11  16   1    6.80    6.20
  12 -16   1   38.50    7.50
  12  16   1   29.70    7.40
  12  16   1   45.40    7.90
 -12  16  -1   37.90    5.80
  13 -16   1  369.56   21.70
  13 -16   1  394.36   23.00
  13  16   1  368.46   22.30
 -13  16  -1  346.17   19.10
  14 -16   1   87.09   10.30
 -14  16  -1  106.49    9.70
  14 -17  -1   52.39    9.00
  14 -17  -1   49.30    7.90
 -14  17   1   53.99    6.30
  14  17  -1   50.69    9.00
  14  17  -1   53.49    8.50
  13 -17  -1   11.70    6.90
  13 -17  -1   23.80    7.20
 -13  17   1   19.80    4.90
  13  17  -1   21.00    8.90
  13  17  -1    8.70    6.80
  12 -17  -1  328.07   20.10
  12 -17  -1  303.07   18.80
  12  17  -1  316.57   19.50
  12  17  -1  335.17   19.60
  11 -17  -1  135.99   11.70
  11 -17  -1  136.79   12.80
 -11  17   1  132.69    9.40
  11  17  -1  138.09   12.20
  11  17  -1  136.79   12.40
  10 -17  -1  109.99   10.60
  10 -17  -1  134.69   12.10
  10  17  -1  116.09   11.60
 -10  17   1  125.59    8.70
  10  17  -1  126.59   10.20
  10  17  -1  135.99   11.50
 -10  17   1  119.29    6.50
   9 -17  -1   67.49    7.40
   9 -17  -1   76.49    9.20
   9  17  -1   83.89    9.40
   9  17  -1   76.09    8.60
  -9  17   1   84.09    7.10
   9  17  -1   86.99    8.00
   8 -17  -1  192.88   12.70
   8 -17  -1  172.28   12.10
   8 -17  -1  180.78    9.40
  -8  17   1  178.78   10.20
   8  17  -1  186.28   12.30
   8  17  -1  177.38   12.30
   8  17  -1  172.38   11.90
  -8  17   1  166.98    9.20
   7 -17  -1  144.99   10.60
   7 -17  -1  149.79    8.30
   7 -17  -1  154.88   11.10
   7  17  -1  145.79   10.90
  -7  17   1  143.39    8.70
  -7  17   1  149.59    7.70
   7  17  -1  137.59   10.80
   6 -17  -1   52.79    5.00
   6 -17  -1   50.79    5.80
   6 -17  -1   48.00    5.50
  -6  17   1   47.70    4.10
   6  17  -1   51.69    6.10
   6  17  -1   44.60    5.70
  -6  17   1   47.40    5.00
  -6  17   1   48.80    4.20
   5 -17  -1  218.08   13.20
   5 -17  -1  220.68   11.60
   5 -17  -1  217.68   13.00
  -5 -17   1  211.68   13.40
   5  17  -1  219.58   13.10
  -5  17   1  222.88   12.60
  -5  17   1  215.78   11.50
   5  17  -1  223.28   13.70
  -5  17   1  252.57   11.00
  -4 -17   1  214.08   12.40
   4 -17  -1  196.88   12.30
   4 -17  -1  200.08   12.20
  -4  17   1  198.68   10.50
  -4  17   1  241.98   10.70
   4  17  -1  191.48   13.10
  -4  17   1  194.18   11.70
   4  17  -1  186.38   11.90
   3 -17  -1   40.70    5.00
  -3 -17   1   42.80    3.20
   3 -17  -1   28.90    4.50
  -3 -17   1   39.70    3.90
  -3 -17   1   35.20    4.70
  -3  17   1   46.50    4.80
   3  17  -1   34.20    4.00
   3  17  -1   39.20    4.90
   3  17  -1   27.40    5.20
   2 -17  -1   38.40    4.90
   2 -17  -1   28.60    4.20
  -2 -17   1   42.60    4.50
  -2  17   1   36.60    4.70
   2  17  -1   22.90    4.90
   2  17  -1   33.80    4.60
  -1 -17   1  112.39    8.20
   1 -17  -1   98.39    8.50
   1 -17  -1  116.79    8.90
   1  17  -1  114.49    8.10
   1  17  -1  111.29   10.00
  -1  17   1  112.19    8.20
   0 -17   1  999.20   44.30
   0 -17   1  909.41   44.60
   0 -17  -1  974.70   44.60
   0  17  -1  998.20   44.10
   0  17   1  991.50   44.40
   0  17  -1  879.51   45.60
   0  17   1  915.71   45.90
  -1 -17  -1  568.94   27.50
  -1 -17  -1  608.34   26.10
   1 -17   1  543.25   27.40
   1 -17   1  593.44   27.10
   1  17   1  528.95   28.60
   1  17   1  564.34   27.20
  -1  17  -1  561.14   26.70
  -1  17  -1  521.75   28.70
  -2 -17  -1   -1.40    3.80
   2 -17   1   -0.50    3.60
   2 -17   1    1.20    3.10
  -2 -17  -1    2.70    1.80
   2  17   1    0.60    4.40
   2  17   1    2.40    3.80
  -2  17  -1    1.20    3.10
  -2  17  -1   -2.80    4.60
  -2  17  -1   -0.80    2.90
  -3 -17  -1  382.96   20.10
  -3 -17  -1  388.96   17.50
   3 -17   1  382.76   19.40
   3 -17   1  372.26   18.30
   3 -17   1  362.06   19.50
  -3  17  -1  426.16   18.70
   3  17   1  373.66   20.50
  -3  17  -1  373.46   18.70
   3  17   1  381.56   19.00
  -3  17  -1  359.96   21.80
   3  17   1  367.26   19.40
   4 -17   1  435.76   23.20
   4 -17   1  461.85   21.70
  -4 -17  -1  433.86   23.80
   4 -17   1  473.85   23.00
   4  17   1  475.05   22.80
   4  17   1  443.96   23.80
  -4  17  -1  509.55   22.10
   4  17   1  444.76   23.10
  -4  17  -1  469.65   22.20
   5 -17   1    2.60    2.40
  -5 -17  -1   -1.00    4.80
   5 -17   1    1.50    3.70
  -5 -17  -1    4.40    2.90
   5 -17   1   -0.30    4.20
  -5  17  -1    4.00    2.20
  -5  17  -1    1.00    3.20
   5  17   1    1.00    3.70
   5  17   1   -2.00    4.20
  -5  17  -1    0.30    2.50
   5  17   1   -6.20    4.40
   6 -17   1  265.87   15.00
   6 -17   1  231.18   14.70
  -6 -17  -1  257.27   13.00
  -6  17  -1  246.18   12.90
  -6  17  -1  252.97   11.80
  -6  17  -1  266.27   12.30
   6  17   1  233.18   14.90
   6  17   1  246.58   14.80
   6  17   1  248.88   14.50
  -6  17  -1  261.77   12.90
  -7 -17  -1   30.90    3.50
   7 -17   1   21.20    5.00
   7 -17   1   25.80    5.20
  -7  17  -1   30.50    3.80
   7  17   1   33.40    5.20
   7  17   1   26.70    5.80
  -7  17  -1   31.00    2.60
  -7  17  -1   32.10    3.40
  -7  17  -1   37.20    3.30
   8 -17   1   12.30    5.10
   8 -17   1   23.30    5.80
   8  17   1   15.40    4.90
  -8  17  -1   20.90    3.70
   8  17   1   14.50    5.80
  -8  17  -1   16.30    1.40
   9 -17   1   24.00    6.30
   9 -17   1   28.40    6.00
   9  17   1   27.50    6.50
  -9  17  -1   22.40    3.90
   9  17   1   22.90    5.80
  10 -17   1   16.70    5.50
  10 -17   1   20.20    6.30
 -10  17  -1    6.90    3.80
  10  17   1    8.60    6.00
  10  17   1   19.60    6.60
  11 -17   1    0.50    5.90
  11 -17   1    3.30    6.20
  11  17   1   -0.50    6.50
 -11  17  -1    0.30    3.90
  11  17   1   -0.80    6.10
  12 -17   1   97.59    9.40
  12 -17   1   83.89    9.40
 -12  17  -1   99.69    9.00
  12  17   1  127.49   13.60
  12  17   1   83.89    9.80
  13 -17   1   -4.40    7.40
  13 -17   1    1.70    6.60
  13  17   1    6.90    7.50
 -13  17  -1    7.20    4.60
  13  17   1   -0.80    7.30
  14 -18  -1    3.90    6.60
  14 -18  -1    2.60    7.90
  14  18  -1    6.30    7.50
 -14  18   1    0.90    5.10
  14  18  -1   14.20    7.90
  13 -18  -1   -0.30    6.10
  13 -18  -1    5.60    7.40
 -13  18   1    0.40    4.50
  13  18  -1   -0.40    6.90
  13  18  -1    7.50    7.40
  12 -18  -1   46.50    7.20
  12 -18  -1   58.59    8.70
  12  18  -1   55.39   10.00
 -12  18   1   58.39    5.90
  12  18  -1   51.79    8.00
  11 -18  -1   31.00    6.10
 -11  18   1   37.10    5.10
  11  18  -1   31.80    7.30
  10 -18  -1   50.49    7.20
  10 -18  -1   68.49    7.30
  10  18  -1   72.59    9.20
 -10  18   1   66.79    5.70
  10  18  -1   58.29    7.30
  10  18  -1   71.59    8.20
   9 -18  -1   70.59    7.60
   9 -18  -1   90.99   10.70
   9  18  -1   95.49    8.50
  -9  18   1   84.19    5.50
   9  18  -1   92.39    9.40
   9  18  -1   87.59    9.80
  -9  18   1   89.09    7.30
   8 -18  -1  320.97   17.80
   8 -18  -1  335.77   18.40
   8  18  -1  323.87   18.10
  -8  18   1  304.27   15.10
   8  18  -1  300.27   17.90
   8  18  -1  339.67   18.00
  -8  18   1  324.57   16.10
   7 -18  -1  439.56   20.90
   7 -18  -1  438.16   22.60
   7 -18  -1  472.25   23.10
  -7  18   1  427.36   20.40
   7  18  -1  424.46   23.00
   7  18  -1  434.06   22.70
  -7  18   1  451.55   21.10
  -7  18   1  438.66   21.80
   6 -18  -1   13.50    4.50
   6 -18  -1   12.30    3.50
   6 -18  -1   12.70    4.70
  -6  18   1   10.60    2.90
   6  18  -1   11.80    4.80
   6  18  -1   11.20    5.00
  -6  18   1   14.80    4.00
  -6  18   1   14.60    1.50
  -6  18   1   11.60    2.20
   5 -18  -1  164.18   11.70
   5 -18  -1  191.08   11.90
  -5 -18   1  174.48   12.00
   5  18  -1  173.98   11.50
   5  18  -1  159.48   12.30
  -5  18   1  167.08   10.90
  -5  18   1  195.38    9.10
  -5  18   1  174.38    9.70
   4 -18  -1    6.20    3.90
   4 -18  -1   10.90    4.10
  -4 -18   1   12.70    4.10
   4  18  -1    9.90    4.70
  -4  18   1   15.60    4.10
  -4  18   1   14.80    2.70
   4  18  -1   13.30    4.40
  -4  18   1    9.30    2.60
  -3 -18   1 1009.80   43.80
   3 -18  -1  952.30   45.00
  -3 -18   1  993.60   43.40
   3 -18  -1  944.61   45.00
  -3 -18   1  964.70   45.00
   3  18  -1  932.71   45.80
  -3  18   1  937.11   44.60
   3  18  -1  938.01   44.70
  -2 -18   1  147.89    8.40
   2 -18  -1  134.19    9.80
  -2 -18   1  130.49    9.30
   2 -18  -1  136.39    9.90
   2  18  -1  128.79   11.10
  -2  18   1  126.39    9.40
   2  18  -1  120.09    9.20
  -1 -18   1  524.45   25.80
   1 -18  -1  522.55   26.10
   1  18  -1  541.65   25.70
   1  18  -1  545.95   27.50
  -1  18   1  524.25   25.90
   0 -18   1    0.40    4.10
   0 -18   1   -1.10    3.30
   0 -18  -1   -3.90    3.50
   0  18   1    3.30    3.90
   0  18  -1   -0.10    5.10
   0  18  -1   -1.20    3.30
  -1 -18  -1  350.26   16.00
   1 -18   1  314.87   17.70
   1 -18   1  344.37   17.40
  -1 -18  -1  334.47   17.80
   1  18   1  306.67   19.30
  -1  18  -1  332.77   16.90
   1  18   1  330.07   17.40
  -1  18  -1  327.17   19.50
   2 -18   1   -3.40    4.10
  -2 -18  -1    2.90    1.90
  -2 -18  -1   -4.90    3.80
   2 -18   1   -1.00    3.30
  -2  18  -1    0.60    5.20
  -2  18  -1    4.50    3.40
  -2  18  -1    0.00    3.30
   2  18   1   -2.90    4.70
   2  18   1   -3.70    4.10
   3 -18   1  470.75   24.20
  -3 -18  -1  490.55   22.10
   3 -18   1  487.95   23.90
  -3 -18  -1  457.85   24.60
  -3  18  -1  548.35   23.30
  -3  18  -1  465.35   23.30
   3  18   1  514.95   23.60
  -3  18  -1  443.06   26.50
   3  18   1  466.05   25.20
   3  18   1  446.86   23.90
  -4 -18  -1   71.39    9.50
   4 -18   1   80.49    8.40
   4 -18   1   77.39    7.30
   4 -18   1   81.09    6.20
  -4  18  -1  104.49    6.50
  -4  18  -1   80.49    7.10
   4  18   1   90.29    7.90
   4  18   1   72.39    9.50
   4  18   1   80.09    8.70
   5 -18   1  965.40   46.90
   5 -18   1  966.60   45.50
   5 -18   1 1035.50   46.90
  -5 -18  -1  956.60   47.90
   5  18   1 1052.89   46.60
  -5  18  -1  957.60   45.90
  -5  18  -1  974.70   45.60
   5  18   1  992.40   46.90
  -5  18  -1 1109.79   45.60
   5  18   1  955.00   47.40
   6 -18   1   17.50    5.10
   6 -18   1   16.20    5.30
  -6  18  -1   19.50    1.90
   6  18   1   15.60    4.50
   6  18   1   19.50    5.70
  -6  18  -1   20.70    3.60
  -6  18  -1   29.50    3.70
  -6  18  -1   18.20    3.30
   7 -18   1    2.10    4.70
   7 -18   1    0.50    5.00
   7  18   1    1.10    5.50
  -7  18  -1   -0.50    3.00
  -7  18  -1    1.50    2.80
   7  18   1    0.70    4.80
  -7  18  -1    0.50    1.30
   8 -18   1   40.60    6.30
   8 -18   1   31.40    5.80
   8  18   1   38.50    6.50
  -8  18  -1   40.10    2.60
   8  18   1   36.10    5.80
  -8  18  -1   40.50    4.20
   9 -18   1  100.79   11.30
   9 -18   1   88.99   10.80
   9  18   1  104.69   11.20
   9  18   1   99.39   11.60
  -9  18  -1  110.09    8.20
  10 -18   1   -0.50    6.10
  10 -18   1   -0.10    5.50
  10  18   1    3.00    6.50
  10  18   1   -0.20    6.00
 -10  18  -1   -1.60    3.60
  11 -18   1   90.89    9.40
  11 -18   1  105.69   13.00
  11  18   1   94.49    9.80
  11  18   1   99.19   12.30
  12 -18   1   90.39   10.00
  12 -18   1   99.59    9.80
  12  18   1   90.69   10.10
  12  18   1  108.59   13.30
 -12  18  -1  100.89    9.30
  13 -18   1   90.09   10.00
  13 -18   1  112.59   15.10
 -13  18  -1  132.39   10.20
  13  18   1  113.89   11.30
  13  18   1  117.79   14.90
  13 -19  -1    0.20    7.30
  13 -19  -1    4.50    6.60
  13  19  -1   -6.20    7.10
 -13  19   1   -3.50    4.70
  13  19  -1   -5.50    7.40
  12 -19  -1   86.49    9.00
  12 -19  -1   87.19    9.60
  12  19  -1   81.59    9.60
 -12  19   1   88.09    7.20
  12  19  -1  103.69   12.70
  11 -19  -1    5.50    6.30
  11 -19  -1    8.20    6.20
  11  19  -1    5.30    6.10
  11  19  -1   13.40    7.10
 -11  19   1   11.20    6.10
  10 -19  -1  193.18   14.70
  10 -19  -1  187.28   13.80
  10  19  -1  192.58   14.40
  10  19  -1  182.48   13.50
  10  19  -1  199.88   14.20
 -10  19   1  183.78   11.50
   9 -19  -1    4.70    5.40
   9 -19  -1   -2.10    5.00
   9  19  -1    7.60    5.10
   9  19  -1    6.50    5.20
  -9  19   1    1.70    2.20
  -9  19   1    6.60    3.80
   9  19  -1   -4.80    5.60
   8 -19  -1  427.46   22.60
   8 -19  -1  412.76   22.00
   8  19  -1  396.96   22.20
  -8  19   1  417.56   19.40
  -8  19   1  406.86   20.20
   8  19  -1  449.26   22.10
   8  19  -1  399.06   22.20
   7 -19  -1  248.48   15.70
   7 -19  -1  244.28   15.20
   7  19  -1  258.77   15.40
  -7  19   1  265.07   14.30
  -7  19   1  254.87   12.40
  -7  19   1  257.97   13.30
   7  19  -1  245.78   15.70
   6 -19  -1    3.20    4.60
   6 -19  -1    0.10    4.30
  -6  19   1    3.10    2.80
   6  19  -1   -2.10    4.50
  -6  19   1    4.50    1.40
  -6  19   1    2.60    4.10
   6  19  -1    1.20    4.80
  -6  19   1    9.10    2.60
   5 -19  -1   97.39    9.60
   5 -19  -1   95.59    9.60
  -5 -19   1  103.59    9.70
  -5  19   1   87.79    8.60
  -5  19   1  107.19    7.20
   5  19  -1   80.99    9.20
   5  19  -1   98.79   10.50
  -5  19   1  112.39    6.20
  -4 -19   1 1465.55   70.69
   4 -19  -1 1490.05   70.59
   4 -19  -1 1559.04   70.69
  -4  19   1 1518.15   69.39
  -4  19   1 1485.55   70.19
   4  19  -1 1493.75   71.39
   4  19  -1 1492.15   70.39
  -4  19   1 1754.62   69.69
   3 -19  -1  460.75   24.20
  -3 -19   1  511.85   22.70
  -3 -19   1  500.35   22.20
  -3 -19   1  491.65   24.20
   3 -19  -1  462.85   24.20
  -3  19   1  481.45   23.90
  -3  19   1  484.85   22.70
   3  19  -1  458.25   25.40
   3  19  -1  468.15   23.90
   2 -19  -1  137.69   10.60
   2 -19  -1  148.09   10.90
  -2 -19   1  146.89   10.20
  -2 -19   1  165.18    9.20
   2  19  -1  145.39   10.20
   2  19  -1  150.08   12.20
  -2  19   1  130.79   10.20
  -1 -19   1    6.50    3.90
   1 -19  -1    6.90    4.30
  -1  19   1    6.30    4.40
   1  19  -1    4.30    4.00
   1  19  -1    9.40    5.60
   0 -19  -1  250.67   14.80
   0 -19  -1  282.37   13.40
   0 -19   1  257.77   14.30
   0 -19   1  247.58   15.00
   0  19  -1  249.68   16.80
   0  19   1  239.08   14.50
   0  19  -1  253.87   14.10
  -1 -19  -1   85.59    8.90
   1 -19   1   83.29    8.90
  -1 -19  -1   89.39    5.90
   1 -19   1   93.29    8.20
  -1  19  -1   75.89    7.70
   1  19   1   91.99    8.60
  -1  19  -1   72.59    8.90
   1  19   1   81.19   10.60
  -2 -19  -1  325.47   15.10
   2 -19   1  292.77   17.40
   2 -19   1  323.07   17.00
  -2 -19  -1  320.47   17.60
   2  19   1  292.67   17.20
   2  19   1  342.17   16.40
   2  19   1  288.17   18.80
  -2  19  -1  294.47   19.90
  -2  19  -1  289.77   16.30
  -2  19  -1  361.96   16.80
   3 -19   1   21.50    5.20
   3 -19   1   16.40    4.30
  -3 -19  -1   11.20    4.80
  -3 -19  -1   18.40    2.10
  -3  19  -1   23.30    4.30
   3  19   1   10.30    5.00
  -3  19  -1   18.40    6.80
   3  19   1   12.60    5.80
  -3  19  -1   26.10    4.00
   3  19   1   12.40    3.90
   4 -19   1   42.20    5.50
  -4 -19  -1   36.60    6.10
   4 -19   1   30.80    5.50
  -4  19  -1   47.30    5.50
   4  19   1   36.50    6.50
   4  19   1   43.80    5.30
  -4  19  -1   38.30    4.70
   4  19   1   33.90    5.60
   5 -19   1    4.10    4.60
   5 -19   1    5.70    3.20
  -5 -19  -1    0.30    5.40
   5 -19   1    3.20    4.30
  -5  19  -1    0.50    3.10
   5  19   1    4.30    5.20
   5  19   1    6.00    5.40
   5  19   1    3.70    4.50
  -5  19  -1    1.50    3.60
   6 -19   1  248.88   15.70
   6 -19   1  276.27   15.80
   6  19   1  285.17   15.30
  -6  19  -1  257.37   13.40
  -6  19  -1  246.48   12.10
   6  19   1  246.98   15.80
  -6  19  -1  248.08   13.90
   7 -19   1  115.49   11.20
   7 -19   1  114.89   11.20
   7  19   1  105.49   11.20
  -7  19  -1  116.99    5.90
   7  19   1  118.79   10.60
  -7  19  -1  116.69    7.60
  -7  19  -1  114.49    8.20
   8 -19   1 1591.94   71.49
   8 -19   1 1480.55   71.19
  -8  19  -1 1569.64   68.89
  -8  19  -1 1457.25   69.69
   8  19   1 1589.84   71.09
   8  19   1 1516.85   71.39
   9 -19   1   29.10    6.40
   9 -19   1   26.10    6.60
   9  19   1   27.00    6.20
   9  19   1   25.40    7.20
  -9  19  -1   31.10    4.60
  10 -19   1   16.20    6.10
  10 -19   1   14.80    6.90
  10  19   1   15.80    7.40
 -10  19  -1   10.50    4.20
  10  19   1   20.40    6.70
  11 -19   1  119.19   13.20
  11 -19   1  150.48   14.20
  11  19   1  136.79   15.40
 -11  19  -1  122.99   10.20
  11  19   1  153.28   14.00
  12 -19   1    3.60    7.60
  12 -19   1    4.00    6.90
 -12  19  -1    1.10    4.60
  12  19   1    5.90    7.60
  12  19   1    1.60    7.60
  13 -20  -1   18.00    8.20
  13 -20  -1   12.50    7.30
  13  20  -1   16.20    8.30
 -13  20   1   22.00    5.30
  13  20  -1   25.40    8.40
  12 -20  -1   53.69    9.00
  12 -20  -1   52.29    8.40
  12  20  -1   45.20    8.20
 -12  20   1   49.30    6.00
  12  20  -1   49.60    8.70
  11 -20  -1   -0.40    6.60
  11 -20  -1    3.70    6.10
 -11  20   1    6.80    4.40
  11  20  -1   10.00    7.00
  11  20  -1   -4.60    7.00
  10 -20  -1  182.18   13.80
  10  20  -1  188.18   14.00
 -10  20   1  181.18   12.40
  10  20  -1  165.28   15.00
   9 -20  -1  188.58   14.20
   9 -20  -1  207.08   14.80
   9  20  -1  212.68   14.30
   9  20  -1  200.38   14.50
  -9  20   1  190.88   10.00
   9  20  -1  205.18   14.80
  -9  20   1  195.78   11.80
   8 -20  -1   48.60    6.70
   8 -20  -1   57.49    7.20
   8  20  -1   52.69    7.20
  -8  20   1   61.49    4.80
   8  20  -1   55.89    7.60
  -8  20   1   65.99    5.40
   8  20  -1   58.69    7.30
   7 -20  -1   -0.10    5.10
   7 -20  -1   -5.20    4.60
   7  20  -1    1.50    5.00
  -7  20   1    4.70    4.30
  -7  20   1    0.90    3.30
  -7  20   1    1.20    2.20
   7  20  -1    1.70    5.80
   7  20  -1    1.60    5.10
   6 -20  -1  475.15   25.60
   6 -20  -1  527.35   26.10
  -6  20   1  550.44   23.00
  -6  20   1  494.45   25.00
  -6  20   1  498.75   24.00
   6  20  -1  468.85   25.60
  -6  20   1  530.95   23.00
   6  20  -1  460.45   26.40
   5 -20  -1  253.57   15.60
  -5 -20   1  253.17   15.70
   5 -20  -1  233.88   15.40
   5  20  -1  238.98   16.50
   5  20  -1  245.18   15.30
  -5  20   1  250.67   14.70
  -5  20   1  279.27   12.50
  -5  20   1  282.07   12.90
  -5  20   1  258.57   13.40
   4 -20  -1   11.50    4.80
  -4 -20   1   13.50    4.80
   4 -20  -1   13.20    4.80
  -4  20   1   15.10    4.60
   4  20  -1   13.10    5.30
  -4  20   1   26.60    3.50
  -4  20   1   13.00    3.00
   4  20  -1   11.20    5.60
   3 -20  -1  837.12   41.20
   3 -20  -1  819.72   41.20
  -3 -20   1  904.81   39.30
  -3 -20   1  938.11   39.70
  -3 -20   1  882.11   41.20
  -3  20   1  860.41   39.70
   3  20  -1  858.01   40.90
  -3  20   1  849.72   40.80
   3  20  -1  814.32   42.30
   2 -20  -1   39.50    5.80
  -2 -20   1   35.30    5.40
   2 -20  -1   43.30    6.00
  -2 -20   1   67.89    6.20
   2  20  -1   52.69    6.10
   2  20  -1   45.90    7.40
  -2  20   1   51.99    5.90
  -1 -20   1   13.20    4.30
   1 -20  -1   13.10    4.50
   1  20  -1    9.40    6.00
   1  20  -1   17.10    4.50
  -1  20   1    7.80    4.60
   0 -20  -1   88.89    6.70
   0 -20   1   75.39    7.60
   0 -20   1   70.39    8.30
   0 -20  -1   84.69    9.10
   0  20   1   80.09    8.60
   0  20  -1   84.19    9.50
   0  20  -1   82.49    8.00
   1 -20   1  510.55   26.70
  -1 -20  -1  520.35   25.30
   1 -20   1  510.95   26.30
  -1 -20  -1  534.15   26.90
  -1  20  -1  553.04   26.00
   1  20   1  538.15   26.50
  -1  20  -1  550.24   29.10
   2 -20   1  174.68   12.50
  -2 -20  -1  171.48   12.60
  -2 -20  -1  185.88    9.20
   2 -20   1  175.08   11.90
  -2  20  -1  145.39   15.20
  -2  20  -1  182.48   11.20
   2  20   1  168.58   12.20
   2  20   1  183.78   11.10
  -3 -20  -1  180.88   13.50
   3 -20   1  177.98   13.10
  -3 -20  -1  201.28    9.50
   3 -20   1  180.58   12.60
  -3  20  -1  183.38   11.70
  -3  20  -1  217.28   11.70
  -3  20  -1  180.88   16.20
   3  20   1  174.58   12.90
   3  20   1  219.08   12.10
   4 -20   1   -0.20    4.50
   4 -20   1    4.30    4.80
  -4 -20  -1   -4.70    5.00
  -4  20  -1   10.70    3.30
   4  20   1   -7.20    4.70
  -4  20  -1   -2.90    3.70
   4  20   1    3.90    4.20
   5 -20   1   -0.90    4.70
   5 -20   1   -0.60    5.00
  -5 -20  -1  -10.50    5.30
   5  20   1   -1.60    4.60
   5  20   1   -1.30    5.40
  -5  20  -1    5.20    3.20
  -5  20  -1   -2.50    3.70
   6 -20   1  205.48   13.70
   6 -20   1  181.78   13.70
  -6  20  -1  189.38    9.40
  -6  20  -1  184.68   11.50
   6  20   1  208.38   13.00
  -6  20  -1  193.78   11.00
   6  20   1  185.08   13.90
   7 -20   1  120.29   11.60
   7 -20   1  103.09   11.50
  -7  20  -1  116.19    5.90
   7  20   1  104.49   11.60
   7  20   1  128.09   10.80
  -7  20  -1  101.39    8.30
   8 -20   1   47.60    7.20
   8 -20   1   53.79    7.30
  -8  20  -1   55.59    5.20
   8  20   1   49.40    8.10
   8  20   1   44.00    6.60
   9 -20   1  439.16   24.00
   9 -20   1  440.46   24.40
   9  20   1  433.56   24.50
   9  20   1  441.06   24.50
  -9  20  -1  431.56   21.60
  10 -20   1  147.19   14.60
  10 -20   1  142.99   14.90
  10  20   1  170.98   14.30
 -10  20  -1  159.28   10.70
  11 -20   1   12.00    6.90
  11 -20   1   27.50    8.20
 -11  20  -1   21.60    5.10
  11  20   1   23.20    7.60
  11  20   1   18.20    7.80
  12 -20   1  173.78   16.70
  12 -20   1  159.58   15.60
 -12  20  -1  156.98   11.80
  12  20   1  170.58   16.30
  12  20   1  185.68   16.70
  12 -21  -1   13.80    7.10
  12 -21  -1    5.90    7.50
  12  21  -1    5.90    7.60
  12  21  -1   25.90    8.20
 -12  21   1   14.90    5.00
  11 -21  -1   -2.10    6.70
  11 -21  -1    0.30    6.80
  11  21  -1    7.80    6.70
  11  21  -1   -2.00    7.60
 -11  21   1   -3.00    4.60
  10 -21  -1  332.27   20.20
  10 -21  -1  348.87   21.20
 -10  21   1  363.46   18.00
  10  21  -1  355.16   20.70
  10  21  -1  360.26   20.50
  10  21  -1  279.47   23.00
   9 -21  -1   -2.30    6.30
   9 -21  -1   -2.70    5.50
   9  21  -1    2.50    6.00
  -9  21   1   -1.70    2.30
   9  21  -1   -2.90    5.90
   9  21  -1   -3.60    6.60
  -9  21   1   -2.70    3.90
   8 -21  -1    5.50    6.40
   8 -21  -1    7.10    5.40
   8  21  -1    7.40    6.00
   8  21  -1    1.70    6.20
  -8  21   1    9.50    3.90
   8  21  -1    1.40    5.70
  -8  21   1    5.00    2.40
   7 -21  -1   -5.10    5.60
   7 -21  -1    5.60    5.40
  -7  21   1    4.30    2.50
  -7  21   1    5.60    3.50
   7  21  -1    2.00    5.60
   7  21  -1    4.20    5.20
  -7  21   1    5.50    4.60
   7  21  -1   -4.00    5.40
   6 -21  -1  151.18   12.60
   6 -21  -1  154.48   12.30
   6  21  -1  145.79   13.60
  -6  21   1  167.18    9.70
   6  21  -1  144.19   12.40
  -6  21   1  171.08    7.80
  -6  21   1  154.28   11.30
   5 -21  -1  506.75   26.10
   5 -21  -1  491.05   26.00
  -5 -21   1  508.15   26.30
   5  21  -1  511.95   25.90
  -5  21   1  488.35   25.30
  -5  21   1  544.85   23.40
   5  21  -1  483.45   27.10
  -5  21   1  495.35   24.10
   4 -21  -1  273.77   16.60
  -4 -21   1  262.27   16.30
   4 -21  -1  271.57   16.50
  -4  21   1  318.87   14.50
   4  21  -1  265.67   16.20
  -4  21   1  294.37   14.20
  -4  21   1  267.87   15.70
   4  21  -1  242.08   17.80
   3 -21  -1   -1.00    4.60
  -3 -21   1    2.10    1.90
   3 -21  -1   -1.40    4.60
  -3 -21   1    3.20    4.60
   3  21  -1   -1.20    4.50
  -3  21   1   -3.20    4.40
   3  21  -1   -0.70    5.90
  -3  21   1    2.40    3.00
   2 -21  -1  553.64   27.90
   2 -21  -1  541.65   28.00
  -2 -21   1  542.45   27.60
  -2 -21   1  594.84   26.80
  -2  21   1  527.65   27.40
   2  21  -1  553.64   29.60
   2  21  -1  558.14   27.50
  -1 -21   1  175.58   12.10
   1 -21  -1  186.08   12.60
  -1  21   1  171.78   12.10
   1  21  -1  183.88   12.00
   1  21  -1  170.78   14.80
   0 -21   1  260.87   15.40
   0 -21   1  256.07   16.30
   0 -21  -1  291.97   16.20
   0 -21  -1  278.47   14.00
   0  21  -1  242.28   18.30
   0  21   1  270.37   15.70
   0  21  -1  257.17   15.20
  -1 -21  -1   26.70    5.80
   1 -21   1   26.40    5.70
   1 -21   1   24.40    5.20
  -1 -21  -1   28.10    3.50
   1  21   1   25.80    4.20
  -1  21  -1   24.20    7.50
  -1  21  -1   23.80    5.10
   1  21   1   26.60    5.80
   2 -21   1    5.30    4.70
   2 -21   1    2.60    4.60
  -2 -21  -1    0.80    2.20
  -2 -21  -1    2.30    5.00
   2  21   1   -0.30    5.40
  -2  21  -1   -8.50    6.70
  -2  21  -1   -1.70    4.20
   2  21   1   -1.70    3.70
   3 -21   1   28.60    5.80
  -3 -21  -1   35.30    3.50
  -3 -21  -1   31.80    6.20
   3 -21   1   28.40    5.20
   3  21   1   36.50    5.10
  -3  21  -1   35.00    5.30
   3  21   1   28.00    6.40
   4 -21   1   32.90    5.90
   4 -21   1   20.20    5.60
  -4 -21  -1   19.30    6.30
   4  21   1   25.50    4.90
  -4  21  -1   31.70    5.00
   4  21   1   22.70    6.00
   5 -21   1    6.50    5.50
  -5 -21  -1    2.00    6.10
   5 -21   1    8.00    5.40
   5  21   1    1.00    6.00
  -5  21  -1    8.40    4.40
   5  21   1    5.50    5.00
  -5  21  -1    7.00    3.30
   6 -21   1  165.18   13.50
   6 -21   1  179.98   13.40
  -6  21  -1  165.78    9.20
  -6  21  -1  174.78   11.30
   6  21   1  162.88   13.70
   6  21   1  204.28   12.70
  -6  21  -1  176.38   10.60
   7 -21   1  219.48   15.40
   7 -21   1  205.58   15.00
  -7  21  -1  207.78   10.40
  -7  21  -1  213.58   12.30
  -7  21  -1  223.18   12.80
   7  21   1  239.98   14.80
   7  21   1  217.58   15.90
   8 -21   1   54.99    8.00
   8 -21   1   52.09    7.70
  -8  21  -1   60.09    5.60
   8  21   1   72.19    8.10
   8  21   1   74.29    9.20
   9 -21   1   12.40    6.50
   9 -21   1   10.20    6.60
  -9  21  -1   15.30    7.30
   9  21   1   16.50    6.60
   9  21   1   -1.10    8.60
  10 -21   1  220.58   17.20
  10 -21   1  257.97   18.10
  10  21   1  247.38   17.20
 -10  21  -1  231.98   13.90
  10  21   1  245.08   18.00
  11 -21   1   92.49   10.20
  11 -21   1   98.39   10.50
 -11  21  -1   98.79    9.60
  11  21   1   80.89    9.60
  11  21   1   93.89   11.10
  12 -21   1  165.28   17.10
  12 -21   1  160.08   16.40
  12  21   1  161.88   17.10
 -12  21  -1  147.69   11.50
  12  21   1  163.48   16.80
  12 -22  -1  156.08   16.70
  12 -22  -1  179.18   15.70
  12  22  -1  174.38   16.30
 -12  22   1  176.58   12.20
  12  22  -1  179.68   17.20
  11 -22  -1   72.09    9.00
  11 -22  -1   92.39   10.10
 -11  22   1   81.99    7.00
  11  22  -1   79.39   10.10
  11  22  -1   88.69    9.60
  10 -22  -1    2.40    6.40
  10 -22  -1    1.70    7.20
  10  22  -1    1.10    7.60
  10  22  -1   -3.50    6.70
 -10  22   1   -1.00    4.50
   9 -22  -1   25.90    7.30
   9 -22  -1   25.50    6.60
  -9  22   1   26.40    5.10
   9  22  -1   31.60    7.40
   9  22  -1   32.30    7.50
   8 -22  -1    0.70    5.50
   8 -22  -1   -4.50    6.10
  -8  22   1   -1.70    2.40
  -8  22   1    4.90    4.00
   8  22  -1    2.40    5.70
   8  22  -1    1.20    6.80
  -8  22   1    4.10    5.10
   8  22  -1    3.30    6.60
   7 -22  -1   23.20    6.20
   7 -22  -1   20.90    6.30
   7  22  -1   19.80    6.00
  -7  22   1   27.30    3.20
  -7  22   1   22.00    5.50
   7  22  -1   36.30    7.30
   7  22  -1   19.40    7.10
  -7  22   1   26.70    4.10
   6 -22  -1    7.80    5.50
   6 -22  -1   15.90    6.00
   6  22  -1    9.40    6.00
  -6  22   1   11.30    1.80
  -6  22   1    6.90    3.60
  -6  22   1   13.20    5.10
   6  22  -1   13.90    6.70
  -5 -22   1 1221.28   59.89
   5 -22  -1 1265.07   59.69
   5 -22  -1 1296.07   59.89
  -5  22   1 1384.66   57.49
   5  22  -1 1225.38   60.79
   5  22  -1 1257.67   59.49
  -5  22   1 1239.48   59.09
  -5  22   1 1270.47   57.99
   4 -22  -1  176.08   13.10
   4 -22  -1  165.38   12.80
  -4 -22   1  179.88   12.90
   4  22  -1  149.39   14.60
  -4  22   1  167.68   12.00
  -4  22   1  176.68   10.10
   4  22  -1  171.78   12.60
   3 -22  -1    2.50    5.10
  -3 -22   1    7.20    2.10
  -3 -22   1    9.90    3.50
  -3 -22   1    1.80    4.80
   3 -22  -1    5.50    5.20
   3  22  -1    3.20    6.50
  -3  22   1    0.40    5.00
   3  22  -1    2.10    5.20
  -3  22   1    5.20    3.30
  -2 -22   1    8.30    4.80
   2 -22  -1    8.40    5.00
  -2 -22   1    3.80    2.60
   2  22  -1    7.00    5.10
  -2  22   1    8.50    5.20
   2  22  -1    2.20    6.50
   1 -22  -1   28.10    5.90
  -1 -22   1   48.10    6.20
   1  22  -1   38.50    8.10
   1  22  -1   41.60    6.20
  -1  22   1   39.20    6.40
   0 -22  -1  230.18   14.90
   0 -22  -1  230.38   12.50
   0 -22   1  236.28   14.50
   0  22  -1  206.68   17.50
   0  22   1  224.38   14.50
   0  22   1  230.18   12.90
   0  22  -1  211.38   14.00
   1 -22   1  482.65   27.20
  -1 -22  -1  553.04   25.00
  -1 -22  -1  524.15   27.30
   1 -22   1  549.45   26.80
   1  22   1  528.65   26.90
  -1  22  -1  502.55   29.80
   1  22   1  557.24   25.80
  -1  22  -1  505.45   26.30
  -2 -22  -1    9.40    5.60
   2 -22   1    9.80    5.50
   2 -22   1    5.90    4.80
  -2 -22  -1    7.80    2.50
  -2  22  -1    7.50    7.30
   2  22   1   16.70    4.50
   2  22   1   11.00    5.80
  -2  22  -1    4.60    4.80
   3 -22   1  572.64   28.10
  -3 -22  -1  558.24   25.30
   3 -22   1  535.15   28.40
  -3 -22  -1  524.75   28.70
   3  22   1  578.04   27.30
   3  22   1  544.35   28.30
  -3  22  -1  543.65   27.20
   4 -22   1   11.10    5.60
  -4 -22  -1    7.30    6.00
   4 -22   1    5.30    5.30
  -4  22  -1   11.70    3.60
  -4  22  -1   14.90    4.80
   4  22   1   12.10    6.10
   4  22   1   13.60    5.10
  -5 -22  -1   31.10    7.30
   5 -22   1   28.70    6.40
   5 -22   1   37.60    6.80
  -5  22  -1   29.60    5.40
   5  22   1   34.10    5.90
  -5  22  -1   29.10    4.20
   5  22   1   33.50    7.30
   6 -22   1    2.50    6.00
   6 -22   1    1.20    6.00
   6  22   1   10.00    5.60
  -6  22  -1    7.10    2.40
  -6  22  -1    4.90    4.60
   6  22   1    1.60    6.70
  -6  22  -1    3.40    3.80
   7 -22   1  330.47   19.50
   7 -22   1  343.87   19.40
  -7  22  -1  292.97   16.80
   7  22   1  336.87   18.80
  -7  22  -1  300.17   14.70
   7  22   1  319.07   19.90
  -7  22  -1  292.77   16.40
   8 -22   1   15.00    6.50
   8 -22   1   20.20    8.30
   8  22   1   25.80    8.20
  -8  22  -1   17.00    6.60
   9 -22   1   78.59    9.20
   9  22   1   97.19   12.30
   9  22   1   62.99    9.40
  -9  22  -1   91.29    8.80
  10 -22   1    2.80    7.00
  10 -22   1    1.30    7.00
  10  22   1   19.70    8.30
 -10  22  -1    1.40    4.50
  10  22   1    3.30    6.80
  11 -22   1   99.59   10.60
  11 -22   1   90.59   10.50
 -11  22  -1  103.89    9.80
  11  22   1  112.99   14.10
  11  22   1   92.19   11.10
  11 -23  -1  221.28   18.20
  11 -23  -1  201.28   16.70
  11  23  -1  220.08   17.40
  11  23  -1  219.48   18.30
 -11  23   1  218.08   13.60
  10 -23  -1  123.49   15.70
  10 -23  -1  119.69   15.20
  10  23  -1  135.79   14.90
  10  23  -1  148.69   14.40
 -10  23   1  138.99   10.70
   9 -23  -1   13.10    6.90
   9 -23  -1   20.40    7.50
  -9  23   1    8.00    4.50
   9  23  -1    1.80    7.70
   9  23  -1    7.90    6.60
   9  23  -1   14.40    7.30
   8 -23  -1  324.77   25.30
   8 -23  -1  324.27   19.50
  -8  23   1  310.87   15.40
   8  23  -1  328.57   20.80
  -8  23   1  323.77   18.00
   8  23  -1  292.87   21.40
   7 -23  -1   36.30    7.20
   7 -23  -1   38.60    6.90
  -7  23   1   47.60    6.50
   7  23  -1   54.19    8.80
   7  23  -1   45.00    7.80
  -7  23   1   57.59    5.30
   7  23  -1   50.19    7.30
  -7  23   1   46.40    3.90
   6 -23  -1  279.47   17.10
   6 -23  -1  242.68   16.60
  -6  23   1  263.07   15.70
  -6  23   1  253.67   14.00
   6  23  -1  263.37   16.20
   6  23  -1  243.18   18.40
   6  23  -1  241.68   16.70
   5 -23  -1   16.60    6.20
   5 -23  -1   15.50    6.00
  -5 -23   1   22.00    6.50
   5  23  -1   22.00    7.60
  -5  23   1   13.60    5.80
   5  23  -1   12.60    6.00
  -5  23   1   23.60    2.70
  -5  23   1   19.90    4.20
   4 -23  -1  107.29   11.70
  -4 -23   1  105.59   11.40
   4 -23  -1   76.29    8.50
  -4  23   1  105.99   10.40
  -4  23   1  121.29    7.20
   4  23  -1   86.09    8.60
  -4  23   1  104.79    8.00
   4  23  -1  100.59   10.80
   3 -23  -1   45.30    7.20
  -3 -23   1   60.89    4.70
  -3 -23   1   68.99    7.50
   3 -23  -1   64.49    7.80
  -3  23   1   71.89    6.80
   3  23  -1   54.49    9.00
   3  23  -1   61.89    7.80
  -3  23   1   60.59    6.20
  -3  23   1   52.39    7.20
   2 -23  -1  286.47   17.50
  -2 -23   1  258.97   15.20
  -2 -23   1  282.57   16.90
  -2  23   1  324.87   14.90
   2  23  -1  276.97   19.80
   2  23  -1  261.57   16.60
  -2  23   1  264.27   16.80
   1 -23  -1  186.08   11.30
  -1 -23   1  177.48   13.10
   1 -23  -1  164.38   13.50
   1  23  -1  173.28   16.10
   1  23  -1  172.08   12.70
  -1  23   1  192.68   11.00
  -1  23   1  166.48   13.20
   0 -23  -1    4.00    5.50
   0 -23   1    9.80    5.30
   0 -23  -1    9.00    3.70
   0  23   1    6.80    4.00
   0  23  -1    0.10    7.30
   0  23   1    6.50    6.00
   0  23  -1    1.60    5.40
   1 -23   1  417.06   24.60
  -1 -23  -1  449.26   24.60
  -1 -23  -1  476.35   22.10
   1 -23   1  469.35   24.20
   1  23   1  487.95   23.00
  -1  23  -1  436.26   27.60
  -1  23  -1  449.66   23.60
   1  23   1  455.05   24.30
   2 -23   1  386.76   20.80
  -2 -23  -1  366.86   21.40
  -2 -23  -1  379.26   17.90
   2 -23   1  350.06   21.10
  -2  23  -1  368.26   20.10
   2  23   1  397.26   19.70
   2  23   1  352.46   20.80
  -3 -23  -1   80.19    5.20
   3 -23   1   75.89    8.30
  -3 -23  -1   68.49    8.40
   3 -23   1   82.29   10.30
  -3  23  -1   90.89    7.80
   3  23   1   84.09    8.80
   3  23   1   92.69    9.50
  -4 -23  -1  103.59   10.30
   4 -23   1  107.39   12.00
   4 -23   1  116.29   11.30
   4  23   1   98.59    9.60
  -4  23  -1  109.99   10.10
   4  23   1  108.29   10.40
  -4  23  -1  107.59    8.20
   5 -23   1   22.10    6.40
  -5 -23  -1   32.00    7.80
   5 -23   1   38.40    7.00
  -5  23  -1   31.80    4.50
   5  23   1   30.70    5.80
  -5  23  -1   40.60    5.70
   5  23   1   27.80    7.80
   6 -23   1  396.26   22.80
   6 -23   1  415.96   22.70
   6  23   1  436.56   22.00
  -6  23  -1  382.66   18.70
  -6  23  -1  378.46   20.00
  -6  23  -1  406.56   20.80
   6  23   1  381.96   23.10
   7 -23   1    5.50    6.30
   7 -23   1   -2.30    6.50
   7  23   1   -5.20    7.20
  -7  23  -1    1.50    5.00
  -7  23  -1    3.10    4.70
   7  23   1   -5.80    5.80
   8 -23   1  103.79   12.10
   8 -23   1  131.39   13.80
   8  23   1  137.19   13.10
  -8  23  -1  114.49    9.60
   8  23   1   98.89   10.90
   9 -23   1    4.40    7.10
   9 -23   1   -2.40    7.00
   9  23   1    9.20    6.90
  -9  23  -1    4.00    4.60
   9  23   1    2.00    8.00
  10 -23   1   24.80    8.10
  10 -23   1   24.00    8.20
 -10  23  -1   38.70    5.50
  10  23   1   52.49    8.60
  10  23   1   26.20    9.00
  11 -23   1   62.89    9.60
  11 -23   1   54.19    9.90
 -11  23  -1   75.89    7.00
  11  23   1   63.19    9.50
  11  23   1   82.19   11.10
  11 -24  -1   55.09    9.10
  11 -24  -1   66.89   10.00
 -11  24   1   79.09    7.40
  11  24  -1   83.89   11.00
  11  24  -1   87.49   10.10
  10 -24  -1  260.17   18.50
  10 -24  -1  270.67   19.50
  10  24  -1  237.48   19.50
  10  24  -1  272.57   18.70
 -10  24   1  239.88   15.10
   9 -24  -1  171.68   15.90
  -9  24   1  163.98   11.60
   9  24  -1  142.69   16.00
   9  24  -1  176.48   15.00
   8 -24  -1   27.10    7.30
   8 -24  -1   22.00    7.80
  -8  24   1   41.70    6.60
  -8  24   1   24.50    3.30
   8  24  -1   30.20    8.50
   8  24  -1   29.40    8.30
  -8  24   1   21.70    4.90
   8  24  -1   31.70    7.50
   7 -24  -1  153.78   14.30
   7 -24  -1  149.49   14.10
   7  24  -1  148.19   15.90
  -7  24   1  139.19    8.70
   7  24  -1  159.88   13.30
  -7  24   1  142.49   12.10
   6 -24  -1  153.48   14.00
   6 -24  -1  158.18   13.50
  -6  24   1  152.98   12.50
  -6  24   1  141.19   10.30
   6  24  -1  140.49   16.00
   6  24  -1  174.88   13.30
   6  24  -1  144.49   14.00
  -5 -24   1   24.20    6.70
   5 -24  -1   10.30    5.90
   5 -24  -1   11.50    6.50
  -5  24   1   21.60    6.30
   5  24  -1    9.60    7.60
  -5  24   1   19.70    2.60
   5  24  -1   17.00    6.80
  -5  24   1   13.40    4.20
   4 -24  -1   -2.50    5.60
   4 -24  -1   -2.00    5.60
  -4 -24   1    1.10    5.80
   4  24  -1    5.10    7.30
  -4  24   1   -4.10    3.60
   4  24  -1   -9.40    5.90
  -4  24   1    2.80    5.80
  -4  24   1    2.40    3.00
   3 -24  -1   -2.00    5.40
  -3 -24   1    0.50    5.60
  -3 -24   1    4.10    2.20
   3 -24  -1    1.10    6.00
  -3  24   1    7.40    6.00
   3  24  -1    1.30    7.50
   3  24  -1   -3.90    5.80
  -3  24   1    3.30    3.30
  -3  24   1    2.00    3.70
  -2 -24   1  217.28   11.50
  -2 -24   1  205.08   14.60
   2 -24  -1  194.48   15.10
   2  24  -1  184.38   17.80
  -2  24   1  227.78   12.10
  -2  24   1  205.68   14.50
  -2  24   1  211.18   11.80
   2  24  -1  206.88   14.40
   1 -24  -1  148.29   10.80
  -1 -24   1  160.08   12.80
   1 -24  -1  152.88   13.40
  -1  24   1  150.68   13.10
  -1  24   1  182.98   10.60
   1  24  -1  163.18   16.90
   1  24  -1  151.88   12.80
   0 -24   1   10.40    5.60
   0 -24  -1   14.20    6.10
   0 -24  -1   16.00    4.00
   0  24  -1    6.60    5.70
   0  24   1    9.00    4.20
   0  24  -1    8.30    8.80
   0  24   1   15.80    6.60
  -1 -24  -1  323.17   20.10
  -1 -24  -1  348.47   17.00
   1 -24   1  316.27   20.20
   1 -24   1  353.86   19.70
  -1  24  -1  339.37   19.10
   1  24   1  365.06   18.10
  -1  24  -1  298.67   23.20
   1  24   1  332.17   19.70
   2 -24   1  494.75   27.80
  -2 -24  -1  536.75   28.40
   2 -24   1  519.05   27.50
  -2  24  -1  536.45   27.00
   2  24   1  510.35   27.80
   2  24   1  569.64   26.50
  -3 -24  -1   52.39    8.20
   3 -24   1   63.39    8.00
   3 -24   1   75.19    8.00
  -3 -24  -1   74.99    4.90
   3  24   1   65.79    8.50
  -3  24  -1   77.49    7.60
   3  24   1   79.59    9.50
   4 -24   1  255.07   17.40
  -4 -24  -1  255.57   18.40
   4 -24   1  275.67   17.20
   4  24   1  287.47   16.10
  -4  24  -1  268.07   14.40
  -4  24  -1  259.07   16.10
   4  24   1  246.48   17.50
  -5 -24  -1  365.26   23.50
   5 -24   1  392.16   22.10
   5 -24   1  362.66   22.20
  -5  24  -1  364.66   19.40
  -5  24  -1  394.66   20.60
   5  24   1  361.76   22.30
   5  24   1  426.26   21.20
   6 -24   1   85.39    9.70
   6 -24   1  102.69   12.60
   6  24   1  106.29   11.90
  -6  24  -1  106.79    6.70
  -6  24  -1  103.59   10.30
   6  24   1  123.59   11.90
  -6  24  -1  107.99    8.90
   7 -24   1    4.50    7.40
   7 -24   1    7.70    7.70
  -7  24  -1   18.80    5.40
  -7  24  -1   14.90    4.30
   7  24   1    8.80    7.60
   7  24   1   10.70    7.10
   8 -24   1   72.19    9.10
   8 -24   1   53.59    8.80
  -8  24  -1   64.69    6.30
   8  24   1   62.89    8.50
   8  24   1   61.19    9.60
   9 -24   1   23.50    8.30
   9 -24   1    7.00    7.50
   9  24   1   28.30    7.70
   9  24   1   18.70    9.00
  -9  24  -1   24.60    5.50
  10 -24   1   74.59   10.10
  10 -24   1   99.29   11.00
  10  24   1   90.99   11.50
  10  24   1  106.19   11.00
 -10  24  -1   89.49    7.60
  10 -25  -1   89.09   10.40
  10 -25  -1  106.99   11.10
  10  25  -1   92.29   11.60
 -10  25   1  100.79    8.00
  10  25  -1   88.09   10.10
   9 -25  -1  147.39   15.70
   9 -25  -1  102.79   11.00
  -9  25   1  136.19   10.80
   9  25  -1  164.38   14.50
   9  25  -1  128.99   12.80
   8 -25  -1   -7.10    6.60
   8  25  -1   -6.70    7.70
   8  25  -1   -1.90    6.40
  -8  25   1   19.30    9.40
  -8  25   1    1.90    4.80
   7 -25  -1   -2.10    6.30
   7 -25  -1   -8.10    6.50
   7  25  -1    0.00    6.20
  -7  25   1   -6.40    5.60
  -7  25   1    1.00    3.10
   7  25  -1    2.70    8.10
  -7  25   1   -0.20    4.40
   7  25  -1    1.90    7.50
   6 -25  -1   19.80    6.70
   6 -25  -1   36.00    8.10
  -6  25   1   13.90    7.50
   6  25  -1   32.30    8.80
  -6  25   1   33.60    6.90
   6  25  -1   36.60    6.90
  -5 -25   1  209.08   16.30
   5 -25  -1  194.48   15.80
   5 -25  -1  206.48   16.30
  -5  25   1  213.48   12.50
   5  25  -1  215.68   18.70
   5  25  -1  211.98   15.90
   5  25  -1  210.58   14.90
  -5  25   1  215.98   15.10
  -4 -25   1   19.80    6.70
   4 -25  -1   26.10    7.20
   4 -25  -1   22.10    6.80
  -4  25   1   18.40    4.30
   4  25  -1   21.50    8.50
  -4  25   1   25.10    6.80
  -4  25   1   27.10    3.80
   4  25  -1   26.40    7.50
  -3 -25   1   86.19    9.00
   3 -25  -1  101.29    9.70
  -3 -25   1   84.19    5.70
  -3  25   1   98.39    7.60
   3  25  -1   78.79   11.30
  -3  25   1   77.49    6.40
   3  25  -1   74.89    8.70
  -3  25   1   78.99    8.70
   2 -25  -1   25.70    7.10
  -2 -25   1   19.70    6.20
  -2 -25   1   24.90    3.90
   2 -25  -1   24.20    5.10
   2  25  -1   35.00    7.30
   2  25  -1   28.70    9.00
  -2  25   1   26.80    4.40
  -2  25   1   27.20    4.30
  -2  25   1   29.70    7.00
   1 -25  -1    0.80    4.10
  -1 -25   1    2.10    5.70
  -1 -25   1   -2.60    3.60
   1 -25  -1   -2.20    5.90
  -1  25   1    6.10    4.00
   1  25  -1   11.10    8.50
   1  25  -1   -4.20    6.10
  -1  25   1   -6.10    5.70
   0 -25  -1  621.24   32.50
   0 -25   1  678.93   32.20
   0 -25  -1  633.74   30.00
   0  25  -1  551.24   35.00
   0  25   1  609.74   32.00
   0  25  -1  599.84   31.50
   0  25   1  683.73   30.50
   1 -25   1    4.40    6.00
  -1 -25  -1    6.90    3.60
  -1 -25  -1    2.80    6.10
   1  25   1    4.30    4.60
   1  25   1   -0.30    6.40
  -1  25  -1   -2.20    5.70
   2 -25   1  121.59   13.80
   2 -25   1  160.58   13.50
  -2 -25  -1  150.68    9.60
  -2 -25  -1  161.18   14.60
   2  25   1  147.49   14.20
  -2  25  -1  152.08   12.80
   2  25   1  181.58   12.10
  -3 -25  -1  528.15   29.60
   3 -25   1  536.85   29.20
   3 -25   1  548.75   28.70
   3  25   1  532.85   29.10
   3  25   1  582.34   27.60
  -3  25  -1  539.75   27.90
  -4 -25  -1  356.46   22.60
   4 -25   1  338.87   21.60
   4 -25   1  384.26   21.50
   4  25   1  388.66   20.30
   4  25   1  352.96   21.80
  -4  25  -1  346.87   20.20
  -4  25  -1  358.26   18.70
  -5 -25  -1   -1.10    7.50
   5 -25   1    6.80    6.60
   5 -25   1    9.20    7.00
  -5  25  -1   14.70    5.80
   5  25   1    3.30    5.70
   6 -25   1   17.60   11.80
   6  25   1   17.30   10.90
  -6  25  -1   15.70    5.00
   6  25   1   16.50    7.90
  -6  25  -1   27.90    6.20
   7 -25   1  162.58   15.70
   7 -25   1  195.58   16.00
  -7  25  -1  169.18   11.80
   7  25   1  154.58   16.40
   7  25   1  196.98   15.10
   8 -25   1   50.09    8.70
   8 -25   1   43.00    8.40
   8  25   1   40.30    9.60
   8  25   1   49.50    8.40
  -8  25  -1   44.40    5.80
   9 -25   1   27.30    9.10
   9 -25   1   24.40    8.10
   9  25   1   46.90    9.80
  -9  25  -1   36.30    5.60
   9  25   1   28.60    8.20
  10 -26  -1   69.09    9.70
  10 -26  -1   73.49   10.60
 -10  26   1   80.39    7.50
  10  26  -1   77.99   10.50
  10  26  -1   76.59   11.70
   9 -26  -1    7.50    8.20
   9 -26  -1    9.80    7.60
   9  26  -1    0.50    7.10
  -9  26   1    9.20    5.10
   9  26  -1   -2.60    8.50
   8 -26  -1   -2.00    7.80
   8 -26  -1   -3.50    7.00
   8  26  -1   -7.00    6.80
  -8  26   1   -1.60    4.60
   8  26  -1   -7.50    8.30
   7 -26  -1   13.00    7.70
   7 -26  -1   11.80    8.50
  -7  26   1   21.40    6.60
   7  26  -1   18.40    7.10
  -7  26   1   11.80    3.40
  -7  26   1   19.30    5.10
   7  26  -1   15.10    8.00
   6 -26  -1  232.08   17.60
   6 -26  -1  210.18   16.70
  -6  26   1  224.08   13.40
   6  26  -1  197.28   19.40
   6  26  -1  242.78   17.30
  -6  26   1  222.98   15.70
   5 -26  -1   29.20    8.00
  -5 -26   1   30.20    7.70
   5 -26  -1   29.50    7.30
  -5  26   1   38.30    5.90
  -5  26   1   45.40    7.60
   5  26  -1   36.60    9.60
   5  26  -1   29.20    6.60
   5  26  -1   20.80    9.20
   4 -26  -1  280.17   18.60
  -4 -26   1  267.77   18.70
   4 -26  -1  271.27   18.60
  -4  26   1  272.27   15.20
   4  26  -1  256.97   18.60
   4  26  -1  280.57   21.80
  -4  26   1  252.67   17.80
  -4  26   1  292.67   14.30
   3 -26  -1  468.55   25.50
  -3 -26   1  444.76   25.10
   3  26  -1  419.06   28.10
   3  26  -1  427.26   25.00
  -3  26   1  453.05   22.30
  -3  26   1  490.85   22.10
  -3  26   1  417.26   24.40
   2 -26  -1   32.60    7.50
  -2 -26   1   37.10    7.40
  -2 -26   1   38.80    4.40
   2 -26  -1   41.10    6.10
  -2  26   1   39.60    7.70
   2  26  -1   42.60   10.30
  -2  26   1   46.00    5.10
   2  26  -1   32.60    7.60
  -2  26   1   43.60    5.10
   1 -26  -1  131.79   13.50
  -1 -26   1  125.99    9.40
   1 -26  -1  119.09   10.30
  -1 -26   1  124.69   13.00
   1  26  -1  117.79   12.50
  -1  26   1  135.99   10.10
   1  26  -1  121.89   13.90
  -1  26   1  112.89   12.90
   0 -26  -1    2.30    4.10
   0 -26  -1   -0.40    6.20
   0 -26   1    2.10    6.20
   0  26   1   -2.20    7.00
   0  26  -1    0.80    6.50
   0  26   1    2.00    4.50
  -1 -26  -1  115.79    8.60
   1 -26   1  111.99   12.90
  -1 -26  -1  104.99   13.60
   1  26   1  126.49   10.60
  -1  26  -1  114.89   12.10
   1  26   1  100.89   10.30
  -2 -26  -1  330.67   21.60
   2 -26   1  362.16   21.00
  -2 -26  -1  349.27   17.00
   2 -26   1  322.97   21.10
   2  26   1  358.96   19.10
  -2  26  -1  347.77   20.10
   2  26   1  318.87   21.20
   3 -26   1   15.20    7.30
  -3 -26  -1    9.10    7.30
   3 -26   1    5.50    6.70
   3  26   1    8.50    7.60
  -3  26  -1    6.60    4.10
   3  26   1    7.30    5.40
  -3  26  -1   18.90    6.40
  -4 -26  -1   27.10    8.00
   4 -26   1   28.90    7.50
   4 -26   1   35.00    8.10
   4  26   1   18.40   10.10
  -4  26  -1   39.70    7.00
  -4  26  -1   33.70    6.30
   4  26   1   34.60    6.50
   5 -26   1  283.67   26.50
   5 -26   1  307.57   23.10
  -5 -26  -1  323.57   21.80
   5  26   1  288.47   20.80
  -5  26  -1  310.07   18.80
   5  26   1  334.17   19.10
  -5  26  -1  325.37   17.00
   6 -26   1  117.99   11.50
   6 -26   1  131.19   14.40
  -6  26  -1  131.19   12.00
  -6  26  -1  116.39   10.10
   6  26   1   91.59   11.50
   6  26   1  129.89   13.10
   7 -26   1    5.70    7.70
   7 -26   1   -2.90    7.20
   7  26   1    7.10    6.70
   7  26   1   -0.80    8.20
  -7  26  -1    7.90    4.90
   8 -26   1   27.20    8.30
   8 -26   1   20.90    8.20
  -8  26  -1   22.90    5.20
   8  26   1   27.00    8.10
   8  26   1   24.30    9.50
   9 -26   1   13.90    8.60
   9 -26   1   11.60    8.10
  -9  26  -1   24.20    5.90
   9  26   1   21.90    9.60
   9  26   1   15.30    8.40
   9 -27  -1   50.89    9.70
   9 -27  -1   51.09    9.20
  -9  27   1   43.90    6.70
   9  27  -1   53.59    9.40
   9  27  -1   48.80   10.80
   8 -27  -1   30.10    8.20
   8 -27  -1   10.20    7.70
   8  27  -1   19.10    8.10
  -8  27   1   21.70    5.50
   8  27  -1   29.10    9.50
   7 -27  -1   73.19    9.80
   7 -27  -1   54.29    9.30
   7  27  -1   65.79   10.80
   7  27  -1   75.49    9.30
  -7  27   1   54.09    6.30
  -7  27   1   63.39    8.60
   6 -27  -1   17.10    8.20
   6 -27  -1    4.70    7.10
  -6  27   1    8.90    6.80
   6  27  -1    9.70    8.60
  -6  27   1   10.40    4.80
   6  27  -1    2.80    6.50
   5 -27  -1   62.39    9.40
  -5 -27   1   53.69    8.80
   5  27  -1   49.70    9.20
  -5  27   1   51.69    6.10
  -5  27   1   53.79    8.40
  -4 -27   1  164.88   15.60
   4 -27  -1  175.08   17.10
  -4  27   1  166.88   14.60
  -4  27   1  184.68   11.50
   4  27  -1  180.78   14.00
   4  27  -1  152.38   15.80
   4  27  -1  146.09   19.20
   3 -27  -1    3.60    7.50
   3 -27  -1   18.70    5.90
  -3 -27   1    9.50    7.00
   3  27  -1   14.10   10.00
   3  27  -1    3.10   10.10
  -3  27   1   -2.20    6.80
  -3  27   1   17.10    4.10
  -3  27   1    6.40    6.70
   2 -27  -1   61.49    7.00
  -2 -27   1   59.49    8.60
  -2 -27   1   57.39    5.50
   2 -27  -1   51.39    8.50
  -2  27   1   62.79    8.70
  -2  27   1   69.69    6.10
  -2  27   1   74.99    8.10
   2  27  -1   60.49    8.60
  -1 -27   1  585.84   30.40
   1 -27  -1  581.54   30.80
  -1 -27   1  580.44   27.60
   1 -27  -1  569.84   28.20
  -1  27   1  569.34   27.60
  -1  27   1  518.65   30.10
   1  27  -1  548.95   30.10
  -1  27   1  607.44   28.10
   0 -27  -1    2.50    7.00
   0 -27  -1   -2.70    4.20
   0 -27   1   -2.30    6.30
   0  27  -1   -4.60    6.80
   0  27   1    6.20    4.80
   0  27   1   -4.50    7.00
   1 -27   1   26.50    7.30
  -1 -27  -1   24.50    4.40
  -1 -27  -1   21.90    7.80
  -1  27  -1   23.40    7.20
   1  27   1   18.40    7.90
   1  27   1   27.80    5.70
  -2 -27  -1  158.28   15.50
   2 -27   1  162.98   15.00
   2  27   1  146.59   12.40
   2  27   1  141.39   15.70
  -2  27  -1  150.78   13.70
  -3 -27  -1    8.00    7.40
   3 -27   1    9.60    7.10
   3 -27   1   20.00    9.90
   3  27   1   13.90    5.90
  -3  27  -1   16.80    4.90
  -3  27  -1   19.90    6.90
   3  27   1   15.50    8.30
   4 -27   1    3.90    7.20
  -4 -27  -1   -1.50    7.70
   4 -27   1   -1.10    9.00
  -4  27  -1   -2.00    4.60
  -4  27  -1    0.20    6.30
   4  27   1   -4.10    5.80
   4  27   1   -1.10    7.60
   5 -27   1   88.49    9.80
  -5 -27  -1   98.69   11.60
   5 -27   1   62.19    9.30
   5  27   1  103.39   12.20
   5  27   1   81.79   10.80
  -5  27  -1   75.89    7.10
  -5  27  -1   95.79    9.20
   6 -27   1   11.40    8.30
   6 -27   1    5.30    7.30
   6  27   1   12.80    7.00
   6  27   1    7.50    8.40
  -6  27  -1   13.30    5.10
  -6  27  -1   17.00    6.60
   7 -27   1    7.40    7.80
   7 -27   1   18.00    8.50
  -7  27  -1    6.30    5.10
   7  27   1   14.70    7.70
   7  27   1    4.70    9.00
   8 -27   1  212.38   18.70
   8 -27   1  199.88   18.40
   8  27   1  221.08   17.70
  -8  27  -1  220.68   14.00
   8  27   1  218.58   19.70
   8 -28  -1   52.99    9.50
   8 -28  -1   56.09   10.30
  -8  28   1   57.19    6.90
   8  28  -1   48.30    8.60
   8  28  -1   49.10   10.80
   7 -28  -1    3.40    7.80
   7 -28  -1   -1.60    8.10
   7  28  -1   -3.60    7.40
  -7  28   1   -2.40    5.00
   7  28  -1    2.20    8.90
   6 -28  -1  264.77   19.60
   6 -28  -1  251.97   20.10
   6  28  -1  261.37   20.30
   6  28  -1  318.77   18.80
  -6  28   1  242.78   14.00
  -6  28   1  275.07   15.70
  -6  28   1  260.47   18.00
  -5 -28   1  134.79   15.20
   5 -28  -1   96.79   11.00
   5 -28  -1   99.79   11.10
  -5  28   1  115.29   13.40
  -5  28   1  118.79   10.40
   5  28  -1  119.69   12.40
   5  28  -1  108.39   13.00
  -4 -28   1   11.00    7.40
   4 -28  -1    4.80    7.70
  -4  28   1    9.40    7.50
   4  28  -1    2.90    7.50
  -4  28   1    8.00    4.70
   4  28  -1    9.10    8.50
  -3 -28   1   48.90    8.60
   3 -28  -1   65.59    7.70
   3 -28  -1   67.89   13.50
  -3  28   1   61.09    7.70
  -3  28   1   61.59    9.40
   3  28  -1   58.99    9.40
   3  28  -1   51.89    7.60
  -3  28   1   65.19    6.50
  -2 -28   1  223.28   17.40
   2 -28  -1  217.48   17.90
   2 -28  -1  224.78   14.70
  -2  28   1  224.28   13.50
  -2  28   1  205.58   17.30
   2  28  -1  206.48   19.30
  -2  28   1  230.88   13.40
  -1 -28   1   11.00    4.60
   1 -28  -1   16.30    5.30
   1 -28  -1   14.20    7.90
  -1 -28   1   10.70    7.20
  -1  28   1   13.20    7.50
   1  28  -1    3.50    7.50
  -1  28   1   16.90    5.00
  -1  28   1   19.10    5.50
   0 -28  -1  113.69   10.10
   0 -28   1  127.19   14.10
   0 -28   1  124.99   10.50
   0 -28  -1  114.29   15.10
   0  28   1  124.29   11.10
   0  28   1  113.29   13.00
   0  28  -1  125.79   14.10
  -1 -28  -1   91.29   10.60
   1 -28   1   92.69   10.00
   1  28   1  107.19   11.40
   1  28   1   93.49   10.60
  -1  28  -1   84.39   10.00
   2 -28   1  114.39   14.30
  -2 -28  -1   86.79   10.90
   2  28   1  116.19   11.50
  -2  28  -1  103.49   10.30
   2  28   1   99.89   11.60
  -3 -28  -1  -10.70    7.70
   3 -28   1   -9.20    7.20
   3  28   1   -1.60    8.50
   3  28   1   -4.50    6.00
  -3  28  -1    7.30    6.80
  -3  28  -1   -3.70    4.90
   4 -28   1    9.90    8.00
  -4 -28  -1    6.90    8.60
   4 -28   1    2.20    7.40
  -4  28  -1    4.90    4.80
   4  28   1    5.50    7.50
   4  28   1    0.50    8.40
  -4  28  -1   16.80    6.90
  -5 -28  -1    4.90    8.90
   5 -28   1    5.80    8.30
   5 -28   1    2.60    8.00
   5  28   1    7.20    6.70
  -5  28  -1    9.20    6.80
  -5  28  -1    0.80    5.20
   5  28   1    3.20    9.10
   6 -28   1   95.39   11.00
   6 -28   1  112.69   11.40
  -6  28  -1  108.69   10.60
   6  28   1  109.59   12.60
   6  28   1  120.99   13.70
   7 -28   1   26.10    8.60
   7 -28   1   33.50    9.10
   7  28   1   23.20   10.10
  -7  28  -1   22.80    5.80
   7  28   1   26.10    7.80
   7 -29  -1  109.19   12.30
   7 -29  -1   97.89   11.40
   7  29  -1  114.49   13.00
   7  29  -1  146.69   14.50
  -7  29   1  112.49   11.10
   6 -29  -1   30.80    8.80
   6 -29  -1   40.20    9.30
   6  29  -1   58.59   10.40
  -6  29   1   40.30    6.10
   6  29  -1   44.60    8.20
  -6  29   1   42.30    8.50
   5 -29  -1  308.47   22.10
  -5 -29   1  308.87   22.20
  -5  29   1  307.37   20.40
   5  29  -1  293.27   21.70
  -5  29   1  291.47   17.30
   5  29  -1  325.97   20.10
   4 -29  -1  195.38   15.10
   4 -29  -1  195.88   18.20
  -4 -29   1  172.48   17.30
   4  29  -1  167.08   16.80
  -4  29   1  176.68   16.70
   4  29  -1  196.18   15.20
  -4  29   1  176.88   12.70
  -3 -29   1  284.47   19.80
   3 -29  -1  257.27   20.10
   3 -29  -1  249.97   16.80
  -3  29   1  221.38   18.70
  -3  29   1  262.47   15.40
   3  29  -1  306.47   19.70
   3  29  -1  236.98   19.50
  -2 -29   1   41.10    8.60
   2 -29  -1   34.60    9.00
   2 -29  -1   35.20    6.80
   2  29  -1   44.90    7.10
  -2  29   1   40.60    5.60
  -2  29   1   39.80    5.60
   2  29  -1   38.80    9.00
   1 -29  -1   -1.40    5.10
  -1 -29   1    4.30    7.30
   1 -29  -1   -6.10   10.50
  -1  29   1   -1.20    4.80
   1  29  -1    4.90    8.00
  -1  29   1    4.40    8.00
  -1  29   1    3.40    4.70
   1  29  -1    0.90    5.50
   0 -29  -1   -6.80   11.40
   0 -29   1   11.20    5.30
   0 -29   1    9.20    7.60
   0 -29  -1    6.80    4.80
   0  29   1    6.80    5.40
   0  29  -1   11.50   10.50
   0  29   1    7.30    8.00
   0  29   1   12.10    4.60
   1 -29   1   29.40    8.50
  -1 -29  -1   31.40    9.30
   1  29   1   26.60    8.90
  -1  29  -1   31.20    9.10
   1  29   1   26.80    6.10
  -2 -29  -1    2.60    8.50
   2 -29   1   -3.30    8.60
  -2  29  -1    3.90    7.50
   2  29   1   -0.30    8.20
  -2  29  -1   -0.40    4.80
   2  29   1    1.40    5.90
  -3 -29  -1   36.40   12.00
   3 -29   1   38.50    9.30
  -3  29  -1   50.09    6.50
   3  29   1   41.20    9.80
  -3  29  -1   43.80    8.50
   4 -29   1    5.60    8.20
   4 -29   1   20.00    8.20
   4  29   1    5.40    9.20
  -4  29  -1   -7.20    5.20
   4  29   1   -0.40    6.40
  -4  29  -1    8.90    7.40
   5 -29   1    3.10    8.10
   5 -29   1   -1.30    8.00
  -5 -29  -1   18.40   10.30
  -5  29  -1   24.30    7.70
  -5  29  -1    2.70    5.10
   5  29   1   -7.10    6.60
   5  29   1    2.30    9.20
   6 -29   1   75.69   10.70
   6 -29   1   53.19    9.80
   6  29   1   65.89    9.20
   6  29   1   68.19   12.00
  -6  29  -1   62.49    7.10
   6 -30  -1   51.29   10.50
  -6  30   1   43.50    6.60
  -6  30   1   46.10    9.30
   6  30  -1   37.70    8.70
   6  30  -1   27.40   10.30
  -5 -30   1   99.19   12.10
   5 -30  -1  104.69   12.40
   5 -30  -1   91.49    9.90
  -5  30   1   85.09    7.80
   5  30  -1   96.39   10.20
   5  30  -1   78.99   11.30
   4 -30  -1  150.38   17.40
  -4 -30   1  153.68   17.20
  -4  30   1  133.99   16.00
  -4  30   1  137.49   11.60
   4  30  -1  149.99   14.50
   4  30  -1  125.29   12.90
  -3 -30   1   88.39   11.00
   3 -30  -1   83.79   11.40
   3 -30  -1   93.49    9.20
  -3  30   1   75.89   10.90
   3  30  -1   84.59   11.10
   3  30  -1   86.29    9.10
  -3  30   1  102.79   10.10
  -2 -30   1   21.70    8.40
   2 -30  -1   28.50    6.30
   2 -30  -1   20.90    9.00
  -2  30   1    5.40    8.60
   2  30  -1   24.80    8.40
  -2  30   1   12.70    5.30
   2  30  -1   18.00    9.10
   1 -30  -1   -1.80    5.40
   1 -30  -1   10.50    8.40
  -1 -30   1    3.80    9.90
   1  30  -1    1.00    5.90
   1  30  -1   -2.20    8.70
  -1  30   1    0.40    5.10
  -1  30   1    1.50    8.80
  -1  30   1    0.00    5.20
   0 -30  -1  130.29   17.20
   0 -30   1  113.89   15.10
   0  30   1  123.39   10.80
   0  30  -1  140.99   15.80
   0  30   1  138.09   12.00
   0  30  -1  146.99   12.30
   0  30   1  140.39   16.20
  -1 -30  -1    7.30    8.80
   1 -30   1   14.30    8.20
   1 -30   1   19.10    6.00
  -1  30  -1   23.90    8.60
   1  30   1   10.00    4.90
   1  30   1   11.50    8.50
  -1  30  -1   13.30    5.60
   1  30   1    9.40    6.10
   2 -30   1   91.49   10.80
  -2 -30  -1   78.19   11.20
  -2  30  -1   69.99    7.00
  -2  30  -1   72.09   10.20
   2  30   1   66.59   11.00
  -3 -30  -1   -6.70    8.40
   3 -30   1   12.80    8.60
   3  30   1    0.40    9.20
   3  30   1    9.00    6.50
  -3  30  -1   -9.50    5.60
  -4 -30  -1  157.88   18.50
   4 -30   1  148.39   16.90
   4 -30   1   94.89   11.80
   4  30   1  137.39   13.60
  -4  30  -1  139.99   15.00
  -4  30  -1  135.89   11.80
   4  30   1  135.19   14.00
   5 -30   1   80.29   11.30
   5 -30   1   75.99   11.10
   5  30   1   84.19    9.70
   5  30   1   58.79   11.10
  -5  30  -1   82.29    7.90
   4 -31  -1   -6.30    6.90
   4 -31  -1    1.30    8.90
  -4 -31   1    5.80    9.00
  -4  31   1    7.20    8.70
   4  31  -1   -8.60    6.70
  -4  31   1   -0.10    5.40
   4  31  -1   -2.80    9.20
  -3 -31   1   25.40    9.20
   3 -31  -1   27.20    9.90
   3 -31  -1   14.90    6.90
  -3  31   1   24.30    9.30
   3  31  -1    9.00    7.00
  -3  31   1   16.10    5.50
   3  31  -1   26.80   10.10
   2 -31  -1   27.20    7.00
  -2 -31   1   28.70    8.90
   2 -31  -1   40.40   10.10
  -2  31   1   34.20    9.60
  -2  31   1   29.30    6.00
   2  31  -1   47.50   10.00
   2  31  -1   44.10    7.70
   1 -31  -1   50.79   10.70
  -1 -31   1   63.09   10.30
  -1  31   1   48.10    6.50
  -1  31   1   47.90   10.40
   1  31  -1   60.19   11.30
  -1  31   1   50.99    8.50
   1  31  -1   48.60   10.10
   0 -31   1   86.09   11.10
   0 -31  -1   69.09   11.40
   0  31  -1   78.39   10.80
   0  31   1   95.59   11.40
   0  31   1   77.09   11.70
   0  31   1   84.89    7.50
   0  31  -1   85.39    8.30
   1 -31   1  156.28   17.00
  -1 -31  -1  133.19   18.00
  -1  31  -1  132.59   11.70
  -1  31  -1  156.38   16.30
   1  31   1  159.28   11.30
   1  31   1  125.69   13.70
  -1  31  -1  136.39   12.50
  -2 -31  -1   12.50    9.30
   2 -31   1    3.10    8.30
   2 -31   1    6.70    6.60
   2  31   1    6.70    6.50
  -2  31  -1   16.70    8.80
   2  31   1   -1.00    4.70
   2  31   1   -1.00    9.10
  -2  31  -1    2.30    5.40
  -3 -31  -1   77.19   11.90
   3 -31   1   73.29   11.00
   3  31   1   71.19   11.70
  -3  31  -1   67.09   10.10
  -3  31  -1   94.59    8.20
   3  31   1   57.69    8.50
  17   0  -2    0.70    6.60
  17   0  -2   -7.30    5.50
  16   0  -2   13.90    6.70
  16   0  -2   14.60    5.30
  16   0  -2    3.40    4.90
  15   0  -2   -2.50    4.20
  15   0  -2   -0.60    4.40
 -15   0   2   -6.20    3.60
  15   0  -2    3.20    5.50
  15   0  -2    2.30    4.00
  14   0  -2   49.70    5.40
  14   0  -2   50.49    5.00
  14   0  -2   49.20    5.40
 -14   0   2   47.30    4.60
  13   0  -2   -0.20    3.40
  13   0  -2   -0.10    3.30
  13   0  -2    0.40    3.50
 -13   0   2   -0.30    2.90
  12   0  -2 1077.79   50.09
  12   0  -2 1087.29   49.50
 -12   0   2 1153.18   49.60
  12   0  -2 1058.49   50.09
  12   0  -2 1081.49   50.09
  11   0  -2   -0.90    2.50
 -11   0   2    0.20    2.30
  11   0  -2    0.20    2.20
  11   0  -2   -0.30    2.60
  10   0  -2 2172.18   98.89
  10   0  -2 2161.88   98.79
 -10   0   2 2239.28   98.49
  10   0  -2 2201.48   98.59
   9   0  -2   -0.40    2.00
   9   0  -2   -0.40    1.40
   9   0  -2    0.80    1.80
   9   0  -2    6.60    2.10
   9   0  -2    0.40    1.50
  -9   0   2    1.10    1.70
  -9   0   2    4.00    1.80
  -8   0   2 1679.23   76.39
   8   0  -2 1671.13   76.39
   8   0  -2 1580.84   76.49
   8   0  -2 1805.72   76.29
   8   0  -2 1654.63   76.59
   8   0  -2 1808.42   76.29
   7   0  -2   -1.00    1.00
   7   0  -2   -0.50    1.40
  -7   0   2    1.30    1.30
  -7   0   2    1.80    1.40
   7   0  -2    2.30    1.10
   6   0  -2  294.47   13.20
  -6   0   2  277.67   13.30
   6   0  -2  297.67   13.20
  -6   0   2  281.57   13.30
  -5   0   2    1.30    0.90
   5   0  -2    0.80    0.70
  -5   0   2    1.60    0.90
   5   0  -2    0.50    0.80
  -4   0   2  668.83   30.40
  -4   0   2  661.63   30.40
   4   0  -2  691.73   30.40
   4   0  -2  681.23   30.40
   3   0  -2    0.80    0.60
   3   0  -2    2.30    0.80
   3   0  -2    1.00    0.60
   3   0  -2    1.70    0.50
  -3   0   2    2.10    0.60
  -3   0   2    0.30    0.60
   2   0  -2 4739.93  219.88
  -2   0   2 5000.20  220.08
  -1   0   2    1.30    0.30
   1   0  -2    0.80    0.20
   1   0  -2    0.50    0.50
  -1   0   2    0.80    0.50
   1   0  -2    0.30    0.50
   1   0  -2    0.80    0.30
  -1   0   2    0.80    0.30
  -1   0   2    0.50    0.50
  -1   0   2    0.50    0.30
   1   0  -2    1.40    0.40
  -1   0   2    0.40    0.60
   1   0  -2    0.70    0.60
   0   0   2  682.63   29.10
   0   0  -2  659.63   29.10
   0   0  -2  659.73   29.10
   0   0   2  619.94   28.90
   0   0   2  599.14   29.00
   0   0  -2  594.24   29.00
   0   0  -2  697.73   29.20
  -1   0  -2    0.90    0.80
  -1   0  -2    1.00    0.70
   1   0   2    1.40    0.50
   1   0   2    1.60    0.80
   1   0   2    0.40    0.60
   1   0   2    0.10    0.80
  -1   0  -2   -0.60    1.00
  -1   0  -2    0.80    0.50
   2   0   2  951.40   43.40
  -2   0  -2  930.81   43.10
   2   0   2  964.60   43.30
  -2   0  -2  971.40   43.80
   2   0   2  931.11   43.50
  -2   0  -2  960.30   43.50
   2   0   2 1057.89   43.70
   2   0   2  931.21   43.20
  -2   0  -2  939.81   43.20
  -2   0  -2 1003.90   43.30
   3   0   2    0.20    0.60
  -3   0  -2    0.60    0.70
  -3   0  -2    0.80    1.10
  -3   0  -2   -1.00    0.80
   3   0   2    0.80    0.90
   3   0   2   -0.10    1.20
  -3   0  -2    0.20    0.40
   3   0   2    0.50    1.10
   3   0   2   -2.40    1.40
   4   0   2 7734.43  352.56
  -4   0  -2 7728.73  352.76
   5   0   2   -0.20    1.80
   5   0   2    0.40    0.90
   5   0   2   -0.80    1.80
   5   0   2    0.40    1.20
  -5   0  -2    2.60    1.50
  -5   0  -2    3.80    0.90
   5   0   2    3.70    0.90
   5   0   2    2.50    2.30
  -5   0  -2    1.90    1.00
   6   0   2   14.90    2.60
  -6   0  -2   22.60    2.50
   6   0   2   18.10    3.20
   6   0   2   21.20    2.00
   6   0   2   19.20    1.90
  -6   0  -2   17.90    1.50
   6   0   2   21.00    1.90
   6   0   2   18.10    2.60
  -7   0  -2   -0.30    1.10
   7   0   2    3.10    3.10
  -7   0  -2    0.70    1.90
   7   0   2    1.50    2.20
   7   0   2   -0.20    1.00
   7   0   2    0.80    1.20
   7   0   2    0.50    1.40
   7   0   2   -1.90    2.50
   8   0   2  143.29    8.90
   8   0   2  128.39    7.60
  -8   0  -2  148.99    7.10
   8   0   2  149.99    8.70
   8   0   2  143.89    7.40
   8   0   2  155.08    7.10
   9   0   2    1.80    3.00
   9   0   2    1.20    1.50
   9   0   2    2.80    1.80
   9   0   2    2.80    1.80
  -9   0  -2    0.00    1.50
   9   0   2   -0.80    3.10
  10   0   2 2439.26  106.99
  10   0   2 2326.77  107.89
  10   0   2 2476.85  106.89
 -10   0  -2 2397.86  106.89
  10   0   2 2278.57  107.99
 -11   0  -2   -0.60    2.10
  11   0   2   -0.80    3.70
  11   0   2    2.00    3.90
  12   0   2    8.40    4.90
  12   0   2   12.90    4.40
 -12   0  -2   16.10    2.60
  13   0   2    0.60    4.90
  13   0   2   -2.30    5.00
 -13   0  -2    5.60    2.80
  14   0   2  203.78   14.40
  14   0   2  184.68   14.00
  15   0   2   -0.70    6.40
  15   0   2    7.30    6.20
  17  -1  -2    9.30    6.90
  17  -1  -2   18.00    5.70
  17   1  -2   15.80    6.30
  17   1  -2   17.40    6.00
  17   1  -2   11.60    7.10
  17   1  -2   15.20    5.90
  16  -1  -2  254.27   16.00
  16  -1  -2  265.67   21.10
  16  -1  -2  273.17   15.80
  16   1  -2  258.27   16.00
  16   1  -2  275.47   16.10
 -16   1   2  272.97   14.60
  16   1  -2  271.57   17.70
  15  -1  -2  101.49    9.40
  15  -1  -2   88.29    9.10
  15  -1  -2   94.49   11.60
  15  -1  -2   87.59    8.20
 -15   1   2  100.89    8.00
  15   1  -2   99.79    9.60
  15   1  -2   99.49    9.30
  15   1  -2  100.39   11.10
  14  -1  -2  190.18   13.00
 -14  -1   2  170.58   10.20
  14  -1  -2  173.98   11.30
  14  -1  -2  184.98   11.20
  14  -1  -2  175.98   11.00
  14  -1  -2  171.28    9.40
  14   1  -2  173.78   10.00
  14   1  -2  174.78   11.30
  14   1  -2  171.08   11.40
 -14   1   2  197.48   10.40
  14   1  -2  167.18   10.30
 -13  -1   2  127.89    7.70
  13  -1  -2  109.79    6.80
  13  -1  -2  114.79    8.30
  13  -1  -2  118.89    8.60
 -13   1   2  116.99    7.70
  13   1  -2  115.09    8.70
  13   1  -2  106.89    8.00
  13   1  -2  118.69    8.70
  13   1  -2  118.59    7.40
  12  -1  -2    8.40    3.30
  12  -1  -2   10.90    3.20
  12  -1  -2   10.40    2.40
 -12  -1   2   14.50    2.80
  12  -1  -2   25.80    5.50
 -12   1   2   11.80    2.90
  12   1  -2    8.70    3.30
  12   1  -2    4.70    3.20
  12   1  -2    7.50    2.70
 -11  -1   2   31.50    3.10
  11  -1  -2   27.30    3.40
  11  -1  -2   29.70    3.50
  11  -1  -2   32.90    3.70
  11   1  -2   33.90    3.80
  11   1  -2   28.70    3.60
 -11   1   2   40.80    3.40
  11   1  -2   33.50    3.70
  11   1  -2   33.10    3.40
 -10  -1   2  237.08   11.30
  10  -1  -2  211.88   12.10
  10  -1  -2  230.48   11.20
  10  -1  -2  222.48   11.80
  10  -1  -2  272.57   11.40
  10   1  -2  217.28   11.80
 -10   1   2  221.38   11.30
 -10   1   2  237.98   11.30
  10   1  -2  226.58   11.40
  10   1  -2  215.78   11.80
   9  -1  -2  280.57   13.00
   9  -1  -2  280.67   13.10
   9  -1  -2  268.57   13.40
   9  -1  -2  272.67   13.20
  -9  -1   2  287.57   13.20
  -9  -1   2  277.37   13.30
   9  -1  -2  263.37   13.50
   9   1  -2  271.27   13.60
   9   1  -2  252.97   14.00
   9   1  -2  284.27   13.30
   9   1  -2  291.97   13.10
  -9   1   2  283.37   13.20
  -9   1   2  278.97   13.20
   9   1  -2  282.47   13.00
   8  -1  -2  281.97   12.60
  -8  -1   2  244.98   12.90
   8  -1  -2  282.47   12.60
   8  -1  -2  259.77   12.80
   8  -1  -2  262.67   13.00
   8   1  -2  260.27   13.00
  -8   1   2  274.17   12.70
  -8   1   2  265.07   12.70
   8   1  -2  284.97   12.60
   8   1  -2  268.77   12.90
   8   1  -2  273.97   12.60
   7  -1  -2 3955.90  183.18
   7  -1  -2 4281.07  183.08
   7  -1  -2 3973.00  183.18
  -7  -1   2 4057.59  183.08
   7  -1  -2 4253.27  183.08
   7   1  -2 4198.68  183.08
  -7   1   2 4106.29  183.08
   7   1  -2 4160.78  183.08
   7   1  -2 4074.09  183.18
   7   1  -2 3875.61  183.28
   6  -1  -2  166.28    8.30
   6  -1  -2  181.28    8.00
  -6  -1   2  171.98    8.20
  -6  -1   2  166.88    8.10
   6  -1  -2  158.08    8.20
   6  -1  -2  174.08    8.10
   6   1  -2  174.28    8.00
  -6   1   2  176.48    8.10
  -6   1   2  162.58    8.10
   6   1  -2  175.78    8.10
   5  -1  -2   19.10    1.60
  -5  -1   2   19.30    1.80
   5  -1  -2   16.20    1.80
   5  -1  -2   18.30    1.60
  -5  -1   2   19.20    1.90
  -5   1   2   19.20    1.80
   5   1  -2   17.50    1.50
   5   1  -2   20.60    1.70
  -5   1   2   18.00    1.50
   4  -1  -2 4617.24  202.68
  -4  -1   2 4402.06  201.38
  -4   1   2 4460.05  202.58
   3  -1  -2  699.53   29.30
   3  -1  -2  613.64   29.40
   3  -1  -2  661.23   29.30
  -3  -1   2  643.34   29.30
  -3  -1   2  626.84   29.30
   3  -1  -2  632.34   29.20
   3   1  -2  672.33   29.30
  -3   1   2  640.64   29.40
   3   1  -2  655.93   29.40
  -3   1   2  665.83   29.30
   3   1  -2  657.13   29.30
  -3   1   2  660.23   29.30
  -2  -1   2   26.00    1.40
  -2  -1   2   26.20    1.50
  -2  -1   2   27.50    1.60
  -2  -1   2   26.50    1.50
   2  -1  -2   26.60    1.60
   2  -1  -2   30.00    1.70
  -2   1   2   28.60    1.50
   2   1  -2   27.00    1.40
   2   1  -2   29.00    1.60
  -2   1   2   26.40    1.80
   2   1  -2   25.80    2.00
   2   1  -2   25.30    1.50
  -2   1   2   26.10    1.50
  -2   1   2   27.30    1.60
   2   1  -2   25.90    1.70
   2   1  -2   25.10    1.50
   1  -1  -2   18.80    1.40
  -1  -1   2   17.50    1.30
  -1  -1   2   18.40    1.30
   1  -1  -2   22.40    1.80
  -1  -1   2   16.90    1.50
  -1  -1   2   18.90    1.20
   1  -1  -2   24.10    1.50
  -1  -1   2   19.20    1.60
   1  -1  -2   21.50    1.40
   1  -1  -2   19.80    1.10
   1   1  -2   20.30    1.10
  -1   1   2   18.10    1.20
  -1   1   2   19.10    1.40
  -1   1   2   18.70    1.40
   1   1  -2   19.80    1.10
   1   1  -2   18.90    1.60
  -1   1   2   17.10    1.40
   1   1  -2   17.30    1.40
  -1   1   2   18.20    1.10
   1   1  -2   16.70    1.40
   0  -1   2 1847.72   79.49
   0  -1   2 1699.03   79.29
   0  -1  -2 1735.53   79.69
   0  -1  -2 1818.62   79.49
   0  -1   2 1697.93   79.49
   0   1   2 1827.72   79.59
   0   1   2 1739.33   79.49
   0   1  -2 1769.22   79.49
   0   1  -2 1823.02   79.49
  -1  -1  -2   48.60    2.30
   1  -1   2   46.70    3.00
   1  -1   2   41.90    2.50
  -1  -1  -2   45.70    2.80
  -1  -1  -2   47.30    2.60
   1  -1   2   53.49    2.50
   1   1   2   45.40    2.70
  -1   1  -2   39.30    3.00
  -1   1  -2   42.70    2.90
  -1   1  -2   44.20    2.50
   1   1   2   42.30    2.70
  -1   1  -2   41.30    2.50
  -1   1  -2   44.70    2.50
   1   1   2   45.10    2.70
   2  -1   2  376.06   18.20
  -2  -1  -2  386.36   17.90
   2  -1   2  383.86   18.30
  -2  -1  -2  427.66   18.10
   2  -1   2  406.86   18.10
  -2  -1  -2  402.16   18.30
  -2  -1  -2  386.76   17.90
   2  -1   2  419.66   18.70
  -2  -1  -2  388.76   18.60
  -2   1  -2  422.46   18.00
  -2   1  -2  407.16   18.30
  -2   1  -2  390.16   18.20
   2   1   2  379.56   18.30
   2   1   2  410.56   18.20
   2   1   2  436.96   18.50
   2   1   2  367.76   17.90
   3  -1   2   13.10    1.50
  -3  -1  -2   13.90    1.60
  -3  -1  -2   13.40    1.00
   3  -1   2   12.00    1.50
   3  -1   2   10.40    1.60
   3  -1   2   14.30    2.20
  -3  -1  -2   13.30    1.50
   3  -1   2   14.30    1.50
  -3   1  -2   11.90    1.40
  -3   1  -2    9.60    1.40
   3   1   2   15.10    1.00
   3   1   2   13.80    1.40
   3   1   2   15.50    1.90
  -3   1  -2   13.90    1.20
  -3   1  -2   15.10    1.20
   3   1   2   11.30    1.70
   4  -1   2   43.90    2.70
   4  -1   2   35.50    3.50
  -4  -1  -2   44.80    3.30
  -4  -1  -2   48.20    2.30
   4  -1   2   45.50    2.80
   4  -1   2   32.50    3.40
   4  -1   2   55.39    4.50
  -4  -1  -2   48.70    2.70
  -4   1  -2   40.50    2.40
   4   1   2   44.60    2.30
   4   1   2   54.39    4.00
   4   1   2   51.29    3.00
  -4   1  -2   38.30    3.20
  -4   1  -2   47.10    2.40
   4   1   2   45.50    3.60
  -5  -1  -2 5026.50  232.58
   5  -1   2 5577.94  233.38
   5   1   2 4828.72  232.68
   5   1   2 5612.04  233.08
  -5   1  -2 4944.91  232.58
   6  -1   2  355.66   17.20
   6  -1   2  344.27   17.20
   6  -1   2  383.56   18.30
  -6  -1  -2  352.06   17.10
  -6  -1  -2  373.16   16.50
   6  -1   2  354.86   16.70
   6  -1   2  366.36   16.50
  -6  -1  -2  351.86   16.40
   6  -1   2  372.16   16.40
   6   1   2  358.46   16.30
  -6   1  -2  345.97   17.00
   6   1   2  373.56   17.90
   6   1   2  357.76   16.70
   6   1   2  376.26   16.50
   6   1   2  349.67   17.20
  -6   1  -2  352.16   16.40
   7  -1   2   52.19    5.20
   7  -1   2   71.49    7.10
   7  -1   2   57.89    3.50
  -7  -1  -2   58.99    3.30
   7  -1   2   59.79    3.80
   7  -1   2   63.69    5.20
   7  -1   2   55.99    3.30
   7   1   2   67.29    6.10
   7   1   2   52.49    5.20
   7   1   2   57.89    3.40
  -7   1  -2   58.29    4.60
   7   1   2   57.59    5.50
   7   1   2   57.99    3.10
  -7   1  -2   54.09    3.50
   7   1   2   51.39    3.90
   8  -1   2   89.09    5.20
   8  -1   2   94.49    4.90
   8  -1   2   79.09    6.70
  -8  -1  -2   92.69    4.80
   8  -1   2   92.59    4.80
   8  -1   2   88.99    6.60
   8   1   2   84.09    6.70
   8   1   2  101.99    8.10
   8   1   2   83.39    7.00
  -8   1  -2   87.79    5.00
   8   1   2   90.29    4.90
   8   1   2   92.09    5.40
   9  -1   2 1072.69   47.80
   9  -1   2 1112.09   47.60
   9  -1   2 1040.30   48.70
   9  -1   2 1014.90   48.60
  -9  -1  -2 1080.59   47.60
  -9   1  -2  992.60   47.90
   9   1   2 1069.49   48.80
   9   1   2 1097.59   47.70
   9   1   2 1069.79   47.90
   9   1   2 1017.30   48.60
  10  -1   2   14.50    2.10
  10  -1   2   19.30    4.00
  10  -1   2   10.90    1.80
  10  -1   2   14.30    3.90
 -10  -1  -2    8.00    2.40
  10   1   2    8.90    2.20
  10   1   2   10.30    3.90
 -10   1  -2   16.00    2.30
  10   1   2    8.00    3.70
  10   1   2   11.70    2.40
  11  -1   2   96.89    8.90
  11  -1   2  103.29    9.00
 -11  -1  -2  103.89    6.10
  11  -1   2  108.49    6.90
  11   1   2   97.09    9.10
  11   1   2   98.69    6.30
  11   1   2  109.89    8.80
 -11   1  -2  102.99    6.30
 -12  -1  -2   19.40    2.60
  12  -1   2   12.30    4.50
  12  -1   2   17.70    5.00
 -12   1  -2   15.70    2.80
  12   1   2   15.40    5.00
  12   1   2   16.40    4.70
  13  -1   2  130.79   11.10
  13  -1   2  129.19   11.40
  13   1   2  115.99   11.30
 -13   1  -2  128.59    7.70
  13   1   2  133.59   11.10
  14  -1   2    2.80    5.50
  14  -1   2   -1.70    5.70
  14   1   2    7.30    6.00
 -14   1  -2   -1.00    3.20
  14   1   2    0.30    5.70
  15  -1   2    6.40    6.20
  15  -1   2   17.10    6.70
  15   1   2   10.70    6.70
  15   1   2    2.30    6.10
  17  -2  -2    5.20    6.80
  17  -2  -2    0.30    5.50
  17   2  -2    6.30    5.70
  17   2  -2    9.50    6.00
 -17   2   2   -2.60    4.40
  17   2  -2    5.90    7.00
  16  -2  -2   68.09    6.90
  16  -2  -2   73.19   11.30
  16  -2  -2   82.49    9.40
  16   2  -2   62.79    7.00
 -16   2   2   79.09    6.10
  16   2  -2   80.59    9.90
  16   2  -2   67.89    8.30
  15  -2  -2  300.57   16.60
  15  -2  -2  314.67   18.70
  15  -2  -2  308.17   17.00
  15  -2  -2  311.77   16.70
  15   2  -2  306.47   17.30
 -15   2   2  321.77   16.00
  15   2  -2  303.77   15.80
  15   2  -2  305.27   17.00
  14  -2  -2  109.99    8.70
  14  -2  -2  112.89    9.20
  14  -2  -2  127.09   11.30
  14  -2  -2  113.99    6.60
  14   2  -2  119.69    9.50
  14   2  -2  115.89    9.30
  14   2  -2  111.19    8.00
 -14   2   2  118.79    8.30
  13  -2  -2  369.36   18.10
  13  -2  -2  385.46   19.20
  13  -2  -2  393.16   20.60
  13  -2  -2  399.16   19.40
  13   2  -2  386.16   19.60
  13   2  -2  381.56   18.70
  13   2  -2  390.76   19.50
 -13   2   2  394.76   18.70
 -12  -2   2   37.00    3.60
  12  -2  -2   60.49    7.20
  12  -2  -2   41.10    4.30
  12  -2  -2   41.00    3.90
  12  -2  -2   47.10    5.50
  12  -2  -2   43.70    5.50
  12   2  -2   37.70    4.30
  12   2  -2   35.00    4.40
 -12   2   2   47.60    3.90
  12   2  -2   36.80    3.80
  12   2  -2   43.80    5.00
 -11  -2   2  748.73   33.00
  11  -2  -2  716.53   33.40
  11  -2  -2  708.13   32.80
  11  -2  -2  718.83   33.30
  11   2  -2  705.63   33.20
 -11   2   2  752.22   33.10
  11   2  -2  687.93   33.40
  11   2  -2  745.03   33.60
  11   2  -2  709.43   33.60
  10  -2  -2   72.89    4.70
 -10  -2   2   81.69    5.10
  10  -2  -2   73.19    4.70
  10  -2  -2   66.89    5.60
  10  -2  -2   71.89    5.30
  10   2  -2   78.39    5.40
 -10   2   2   79.19    5.20
  10   2  -2   72.89    5.90
  10   2  -2   69.39    5.50
 -10   2   2   72.39    4.90
  -9  -2   2 1079.59   47.80
   9  -2  -2 1051.59   48.00
   9  -2  -2 1154.18   47.80
   9  -2  -2 1042.90   48.10
   9  -2  -2 1051.89   47.80
   9   2  -2 1045.70   48.20
  -9   2   2  973.00   47.80
   9   2  -2 1003.60   48.20
   9   2  -2 1094.69   47.80
  -9   2   2 1041.50   47.90
   9   2  -2 1041.00   48.00
   9   2  -2 1121.99   47.90
  -8  -2   2  462.65   21.10
  -8  -2   2  454.05   21.10
   8  -2  -2  472.75   20.90
   8  -2  -2  468.65   21.00
   8  -2  -2  441.86   21.10
   8  -2  -2  447.36   21.30
   8   2  -2  443.16   21.40
   8   2  -2  425.46   21.40
   8   2  -2  491.35   21.00
  -8   2   2  447.76   21.00
  -8   2   2  447.66   21.10
   8   2  -2  465.15   21.30
   8   2  -2  492.15   21.00
   7  -2  -2   72.69    4.50
   7  -2  -2   82.09    4.10
   7  -2  -2   76.49    4.30
  -7  -2   2   68.89    4.40
   7  -2  -2   78.79    4.20
  -7  -2   2   68.49    4.30
   7   2  -2   80.39    4.20
  -7   2   2   81.49    4.30
   7   2  -2   81.49    4.10
   7   2  -2   78.09    4.90
  -7   2   2   75.19    4.40
   7   2  -2   73.59    4.70
   6  -2  -2  305.17   14.70
   6  -2  -2  295.97   15.10
  -6  -2   2  308.77   14.60
   6  -2  -2  333.57   14.50
   6  -2  -2  307.77   14.60
   6  -2  -2  339.17   14.60
  -6  -2   2  322.87   14.60
  -6   2   2  313.97   14.50
  -6   2   2  313.37   14.60
   6   2  -2  332.27   14.60
   6   2  -2  330.87   14.50
   6   2  -2  300.17   14.90
   5  -2  -2   29.70    1.90
   5  -2  -2   25.90    2.10
  -5  -2   2   29.20    2.00
  -5  -2   2   23.80    2.10
   5  -2  -2   25.20    1.90
   5  -2  -2   23.90    2.70
  -5   2   2   29.00    2.00
  -5   2   2   27.80    2.10
   5   2  -2   25.10    1.80
   5   2  -2   23.40    2.60
   5   2  -2   28.80    2.00
   4  -2  -2  235.38   11.10
  -4  -2   2  242.38   11.10
   4  -2  -2  220.58   11.40
   4  -2  -2  249.97   11.10
   4  -2  -2  257.17   11.10
  -4  -2   2  253.37   11.10
  -4   2   2  232.28   11.10
   4   2  -2  238.08   11.40
   4   2  -2  252.27   11.10
   4   2  -2  252.87   11.20
  -4   2   2  231.48   11.10
  -3  -2   2 2318.87  104.69
  -3   2   2 2338.57  104.89
  -3   2   2 2366.46  104.69
  -2  -2   2    1.10    0.50
   2  -2  -2    0.20    0.90
   2  -2  -2    0.90    0.60
   2  -2  -2    1.70    0.50
  -2  -2   2    1.40    0.90
  -2  -2   2    1.10    0.50
   2  -2  -2    1.50    0.80
   2  -2  -2    0.80    0.40
  -2   2   2    1.00    0.60
  -2   2   2    2.20    0.30
   2   2  -2    0.60    0.60
  -2   2   2    1.30    0.50
   2   2  -2    2.50    0.80
   2   2  -2    1.00    0.50
  -2   2   2    3.00    0.60
  -2   2   2    1.30    0.60
   1  -2  -2  160.68    7.20
  -1  -2   2  150.78    7.40
   1  -2  -2  150.18    7.50
   1  -2  -2  158.28    7.30
   1  -2  -2  150.68    7.40
   1  -2  -2  163.48    7.60
  -1  -2   2  159.98    7.30
  -1  -2   2  165.08    7.40
  -1  -2   2  159.48    7.20
   1   2  -2  161.38    7.30
   1   2  -2  146.79    7.50
   1   2  -2  162.88    7.40
  -1   2   2  163.18    7.50
  -1   2   2  155.08    7.40
   1   2  -2  169.08    7.60
  -1   2   2  156.68    7.20
  -1   2   2  168.08    7.40
   1   2  -2  156.88    7.20
  -1   2   2  158.18    7.60
   0  -2   2  288.57   13.40
   0  -2   2  318.87   13.70
   0  -2   2  297.67   13.50
   0  -2  -2  290.97   13.20
   0  -2   2  285.77   13.20
   0  -2  -2  320.17   13.60
   0  -2   2  278.77   13.60
   0  -2  -2  290.17   13.50
   0  -2  -2  291.37   13.50
   0  -2  -2  299.67   13.80
   0   2   2  302.37   13.60
   0   2   2  281.37   13.20
   0   2   2  302.97   13.40
   0   2  -2  290.47   13.20
   0   2   2  285.07   13.50
   0   2  -2  286.17   13.50
   0   2   2  296.37   13.70
   0   2  -2  290.87   13.70
   0   2  -2  305.07   13.60
   1  -2   2 5055.29  241.58
   1   2   2 5651.43  241.88
   1   2   2 5173.98  242.38
  -1   2  -2 5277.17  241.78
   2  -2   2  926.61   37.70
   2  -2   2  774.92   37.20
   2  -2   2  815.52   37.10
   2  -2   2  788.02   37.10
  -2  -2  -2  827.22   37.20
  -2  -2  -2  808.42   37.30
  -2  -2  -2  795.42   37.20
   2   2   2  848.72   37.20
  -2   2  -2  838.62   37.10
   2   2   2  760.92   37.20
   2   2   2  804.12   37.10
  -2   2  -2  865.81   36.90
  -2   2  -2  847.22   37.20
  -2   2  -2  813.82   37.20
   3  -2   2  423.16   23.30
   3  -2   2  493.35   23.00
  -3  -2  -2  518.55   22.70
  -3  -2  -2  490.85   23.30
   3  -2   2  574.64   23.70
   3  -2   2  508.95   22.50
  -3  -2  -2  482.95   22.40
  -3  -2  -2  476.25   22.90
   3  -2   2  499.35   22.90
  -3   2  -2  514.45   22.90
   3   2   2  548.55   23.10
   3   2   2  482.45   23.00
   3   2   2  514.75   22.90
  -3   2  -2  484.15   23.00
  -3   2  -2  509.05   22.90
  -3   2  -2  515.05   22.50
  -3   2  -2  487.25   22.60
  -4  -2  -2  983.10   45.10
   4  -2   2 1018.20   45.30
   4  -2   2  965.50   45.50
   4  -2   2  987.50   44.90
   4  -2   2 1074.99   46.20
  -4  -2  -2  973.70   45.40
  -4  -2  -2  947.41   44.90
   4  -2   2  980.10   45.40
   4   2   2  973.10   45.50
  -4   2  -2  965.30   45.00
   4   2   2 1042.30   44.90
  -4   2  -2 1008.40   45.30
   4   2   2 1120.29   45.70
   4   2   2 1007.30   45.30
   5  -2   2  215.78   11.00
   5  -2   2  189.78    9.90
   5  -2   2  168.08   10.20
  -5  -2  -2  199.58    9.30
   5  -2   2  206.58    9.50
  -5  -2  -2  190.98    9.00
   5  -2   2  193.78    9.00
  -5  -2  -2  200.78    9.80
  -5   2  -2  205.28    9.70
   5   2   2  188.18    9.50
  -5   2  -2  194.78    9.10
   5   2   2  215.78   10.30
   5   2   2  199.08    9.20
   5   2   2  191.28    9.10
   5   2   2  182.08    9.90
   6  -2   2   59.69    3.10
  -6  -2  -2   56.19    4.40
   6  -2   2   49.90    4.70
  -6  -2  -2   59.19    3.60
   6  -2   2   51.89    4.70
   6  -2   2   70.99    6.40
  -6  -2  -2   53.09    3.10
   6  -2   2   55.49    3.80
   6   2   2   45.90    4.90
   6   2   2   59.49    3.10
   6   2   2   72.79    5.30
   6   2   2   55.99    3.90
   6   2   2   64.59    3.40
  -6   2  -2   54.89    4.10
  -6   2  -2   56.29    3.30
   7  -2   2    0.30    2.40
   7  -2   2    1.50    1.60
  -7  -2  -2   -0.20    1.00
   7  -2   2   -0.90    2.40
   7  -2   2    1.60    1.00
   7  -2   2    1.60    3.50
   7   2   2    1.90    2.40
   7   2   2   -0.50    1.70
   7   2   2    2.30    2.60
  -7   2  -2   -1.80    1.80
   7   2   2    0.50    1.20
  -7   2  -2   -2.00    1.20
   8  -2   2   27.20    2.20
   8  -2   2   22.60    3.40
  -8  -2  -2   20.90    1.90
   8  -2   2   24.00    3.20
   8  -2   2   17.60    3.30
   8   2   2   19.90    3.60
   8   2   2   15.60    3.10
  -8   2  -2   20.80    2.90
  -8   2  -2   22.00    2.10
   8   2   2   30.90    4.30
   8   2   2   24.30    2.10
   8   2   2   25.80    2.60
   9  -2   2  160.48   10.10
  -9  -2  -2  171.18    8.20
   9  -2   2  172.38    8.10
   9  -2   2  158.98   10.00
   9  -2   2  187.48    8.80
   9   2   2  158.98   10.40
   9   2   2  164.98    8.90
  -9   2  -2  169.58    8.50
   9   2   2  150.38   10.10
   9   2   2  176.68    8.50
  10  -2   2    4.90    3.80
  10  -2   2    0.80    3.60
 -10  -2  -2    6.40    1.70
  10  -2   2    7.80    1.70
  10  -2   2    7.80    2.20
  10   2   2    6.30    3.90
 -10   2  -2    4.00    2.10
  10   2   2    1.40    3.60
  10   2   2    7.40    2.50
  11  -2   2    5.80    3.10
  11  -2   2    0.40    4.00
  11  -2   2    5.10    4.10
 -11   2  -2    0.60    2.20
  11   2   2    4.40    4.10
  11   2   2    5.40    2.50
  11   2   2   -1.90    3.90
  12  -2   2   26.20    5.10
  12  -2   2   35.20    5.50
  12   2   2   36.10    5.60
  12   2   2   33.60    5.70
 -12   2  -2   36.70    3.50
  12   2   2   42.80    3.80
  13  -2   2   12.70    5.30
  13  -2   2   17.20    5.50
  13   2   2   20.60    5.60
 -13   2  -2   16.40    3.20
  13   2   2   20.60    5.40
  14  -2   2  307.77   18.30
  14  -2   2  308.97   18.00
 -14   2  -2  301.37   15.20
  14   2   2  303.27   18.10
  14   2   2  302.77   18.60
  15  -2   2    4.10    6.60
  15  -2   2    2.20    6.00
  15   2   2   10.30    6.30
  17  -3  -2  427.76   23.20
  17  -3  -2  435.06   25.10
  17   3  -2  421.76   23.20
  17   3  -2  455.95   23.70
  17   3  -2  442.16   24.90
 -17   3   2  422.26   23.70
  16  -3  -2   60.19    6.90
  16  -3  -2   61.99    8.00
 -16   3   2   65.89    5.90
  16   3  -2   73.09    7.50
  16   3  -2   80.99    9.40
  16   3  -2   65.39    8.20
  15  -3  -2   -2.20    4.20
  15  -3  -2    1.10    5.50
  15  -3  -2    1.90    4.20
  15   3  -2   -1.90    4.40
  15   3  -2    5.90    3.90
  15   3  -2    4.80    4.80
 -15   3   2   -0.30    3.80
  14  -3  -2   40.10    5.10
  14  -3  -2   44.50    4.80
  14  -3  -2   39.40    6.40
  14   3  -2   41.90    5.30
  14   3  -2   48.00    5.70
  14   3  -2   49.90    4.80
  14   3  -2   42.40    5.30
 -14   3   2   48.50    4.60
  13  -3  -2   11.10    4.90
  13  -3  -2   17.80    2.30
  13  -3  -2   14.90    3.50
  13  -3  -2   21.80    4.10
 -13   3   2   15.10    3.40
  13   3  -2   17.60    3.10
  13   3  -2   16.80    4.00
  13   3  -2   20.20    3.50
  13   3  -2   17.50    4.20
  12  -3  -2   20.00    2.40
  12  -3  -2   16.70    3.50
  12  -3  -2   27.00    3.60
  12  -3  -2   23.00    3.40
  12  -3  -2   16.70    4.70
  12   3  -2   19.90    3.00
  12   3  -2   16.80    3.80
 -12   3   2   18.40    3.10
  12   3  -2   18.20    3.80
  12   3  -2   17.20    3.30
  11  -3  -2   33.40    5.60
  11  -3  -2   24.70    4.30
  11  -3  -2   22.30    3.40
  11  -3  -2   20.50    2.40
 -11   3   2   18.80    2.90
 -11   3   2   20.90    2.70
  11   3  -2   30.40    3.90
  11   3  -2   27.20    3.00
  11   3  -2   24.60    3.30
  10  -3  -2  224.58   11.60
 -10  -3   2  237.18   11.50
  10  -3  -2  231.88   11.20
  10  -3  -2  228.68   12.00
  10  -3  -2  245.88   11.30
  10  -3  -2  241.78   12.90
  10   3  -2  235.18   12.30
  10   3  -2  231.98   11.90
  10   3  -2  225.28   11.80
 -10   3   2  244.88   11.60
 -10   3   2  230.98   11.40
   9  -3  -2  645.04   30.90
   9  -3  -2  644.04   30.00
  -9  -3   2  668.33   30.00
   9  -3  -2  707.43   29.90
   9  -3  -2  661.13   30.30
   9   3  -2  651.13   30.50
   9   3  -2  663.13   29.90
  -9   3   2  663.13   30.00
   9   3  -2  655.13   30.20
   9   3  -2  611.54   30.30
   8  -3  -2  536.05   25.70
   8  -3  -2  592.74   24.90
   8  -3  -2  547.05   25.10
   8  -3  -2  537.05   24.90
   8  -3  -2  584.44   24.80
  -8  -3   2  545.05   24.90
  -8   3   2  548.25   24.80
  -8   3   2  527.95   24.90
   8   3  -2  470.45   25.70
   8   3  -2  508.85   25.20
   8   3  -2  551.64   25.20
   8   3  -2  572.74   24.90
   8   3  -2  563.64   24.80
   7  -3  -2 1432.56   59.79
  -7  -3   2 1320.17   59.89
   7  -3  -2 1281.17   59.89
  -7  -3   2 1331.37   59.79
   7  -3  -2 1421.76   59.69
   7  -3  -2 1279.17   59.79
   7  -3  -2 1278.37   60.29
   7   3  -2 1251.87   60.09
   7   3  -2 1408.36   59.79
   7   3  -2 1340.77   59.99
   7   3  -2 1366.16   59.69
  -7   3   2 1295.37   59.69
  -7   3   2 1281.87   59.79
   6  -3  -2   10.10    1.20
  -6  -3   2   10.00    1.40
   6  -3  -2   11.70    1.30
  -6  -3   2   12.60    1.40
   6  -3  -2    9.50    1.90
   6  -3  -2   11.20    1.20
   6  -3  -2    9.50    1.40
  -6   3   2    9.60    1.30
   6   3  -2   12.70    1.80
   6   3  -2   11.00    1.80
  -6   3   2   11.20    1.50
   6   3  -2   10.40    1.10
   6   3  -2   10.00    1.20
  -5  -3   2 2544.95  117.59
   5  -3  -2 2542.25  117.99
   5  -3  -2 2775.62  117.69
   5  -3  -2 2802.32  117.59
  -5   3   2 2553.04  117.59
   5   3  -2 2724.53  117.59
   5   3  -2 2455.75  117.89
  -5   3   2 2596.54  117.59
   5   3  -2 2624.64  117.59
   5   3  -2 2667.13  117.79
  -4  -3   2  697.23   32.30
   4  -3  -2  707.53   32.30
   4  -3  -2  692.43   32.50
   4  -3  -2  793.42   32.30
   4  -3  -2  769.72   32.30
  -4   3   2  621.14   32.50
   4   3  -2  686.63   32.50
   4   3  -2  732.73   32.30
   4   3  -2  725.43   32.30
  -4   3   2  724.23   32.30
  -4   3   2  707.43   32.30
   4   3  -2  744.23   32.20
   3  -3  -2  134.49    7.30
   3  -3  -2  125.09    6.90
   3  -3  -2  146.89    6.50
   3  -3  -2  153.58    6.60
   3  -3  -2  143.59    6.60
  -3  -3   2  135.69    6.70
   3  -3  -2  156.68    6.70
  -3  -3   2  132.89    6.90
  -3  -3   2  143.19    6.60
  -3   3   2  147.79    6.60
   3   3  -2  137.69    6.60
  -3   3   2  149.39    6.70
   3   3  -2  136.79    6.90
  -3   3   2  145.89    6.60
   3   3  -2  147.59    6.60
   3   3  -2  139.09    6.60
  -3   3   2  139.69    6.90
   2  -3  -2   37.00    1.70
  -2  -3   2   33.10    2.20
  -2  -3   2   29.30    2.20
   2  -3  -2   30.40    2.20
   2  -3  -2   33.00    1.80
  -2  -3   2   32.20    1.80
   2  -3  -2   32.60    1.80
  -2  -3   2   29.30    1.80
   2   3  -2   31.90    2.20
  -2   3   2   31.00    1.80
  -2   3   2   32.70    2.60
   2   3  -2   32.10    1.90
   2   3  -2   33.60    1.80
   2   3  -2   30.80    2.20
  -2   3   2   34.60    1.80
  -2   3   2   34.70    1.80
   1  -3  -2  877.81   38.20
   1  -3  -2  806.12   38.50
   1  -3  -2  881.31   38.40
  -1  -3   2  841.82   38.20
  -1  -3   2  909.31   38.40
  -1  -3   2  868.61   38.40
   1  -3  -2  861.11   38.30
  -1   3   2  778.92   38.60
  -1   3   2  813.62   38.20
   1   3  -2  840.72   38.50
   1   3  -2  871.91   38.50
   1   3  -2  855.41   38.20
  -1   3   2  830.52   38.30
  -1   3   2  884.91   38.60
   1   3  -2  884.01   38.40
  -1   3   2  851.91   38.50
   0  -3  -2  503.85   24.50
   0  -3   2  529.05   24.30
   0  -3   2  553.74   24.50
   0  -3  -2  542.35   24.30
   0  -3  -2  527.45   24.00
   0  -3   2  534.75   24.00
   0  -3  -2  552.14   24.60
   0  -3  -2  521.15   24.30
   0   3   2  522.55   24.00
   0   3  -2  570.94   24.60
   0   3   2  540.95   24.30
   0   3  -2  550.04   24.00
   0   3  -2  538.65   24.40
   0   3   2  494.85   24.30
   0   3   2  552.04   24.50
   0   3   2  558.04   24.50
  -1  -3  -2  562.74   25.60
  -1  -3  -2  554.14   25.60
  -1  -3  -2  526.35   26.10
  -1  -3  -2  594.84   25.60
   1  -3   2  536.25   25.80
   1  -3   2  605.74   26.00
   1  -3   2  547.65   25.20
   1  -3   2  555.24   25.80
   1  -3   2  558.64   25.60
   1   3   2  560.44   25.60
   1   3   2  554.24   25.20
  -1   3  -2  593.44   25.70
   1   3   2  585.44   26.00
   1   3   2  591.04   25.50
  -1   3  -2  563.04   25.70
   1   3   2  548.65   25.70
  -2  -3  -2 1279.77   57.49
  -2  -3  -2 1292.17   57.19
   2  -3   2 1222.58   57.49
   2  -3   2 1407.16   58.09
   2  -3   2 1180.88   57.59
  -2  -3  -2 1312.77   57.39
   2  -3   2 1255.67   57.49
  -2  -3  -2 1293.07   57.49
  -2   3  -2 1211.08   57.59
   2   3   2 1270.07   57.59
   2   3   2 1186.88   57.49
   2   3   2 1409.66   58.19
   2   3   2 1283.57   57.49
  -2   3  -2 1253.97   57.39
  -2   3  -2 1312.77   57.49
   3  -3   2 4053.09  195.28
  -3  -3  -2 4381.26  195.58
   3  -3   2 4447.25  195.28
   3  -3   2 4579.84  196.08
   4  -3   2 1693.73   79.09
   4  -3   2 1765.22   78.99
   4  -3   2 1653.83   79.09
  -4  -3  -2 1755.22   78.89
   4  -3   2 1911.71   79.99
  -4  -3  -2 1725.23   79.09
   4  -3   2 1776.72   78.49
   4   3   2 1708.83   78.99
   4   3   2 1786.52   78.49
   4   3   2 1922.71   79.19
  -4   3  -2 1766.02   78.99
  -4   3  -2 1666.03   78.69
  -4   3  -2 1798.62   79.09
   4   3   2 1707.73   79.19
  -4   3  -2 1731.33   79.39
   5  -3   2 1147.39   51.19
   5  -3   2 1079.09   51.29
   5  -3   2 1233.28   52.39
   5  -3   2 1123.89   50.69
  -5  -3  -2 1126.49   50.99
  -5  -3  -2 1151.78   51.39
   5   3   2 1106.29   50.69
   5   3   2 1089.69   51.09
   5   3   2 1079.59   51.39
  -5   3  -2 1166.08   51.19
   5   3   2 1236.68   51.49
  -5   3  -2 1054.69   50.79
   6  -3   2  132.09    6.10
  -6  -3  -2  133.29    6.60
   6  -3   2  117.49    7.40
   6  -3   2  113.09    7.40
   6  -3   2  149.88    9.20
  -6  -3  -2  127.99    6.10
   6  -3   2  131.69    7.00
   6   3   2  128.49    7.60
  -6   3  -2  125.49    6.40
  -6   3  -2  126.09    6.90
   6   3   2  133.19    6.40
   6   3   2  140.19    6.10
   6   3   2  135.59    7.60
   6   3   2  122.79    6.90
   7  -3   2    2.60    2.40
  -7  -3  -2    3.40    1.00
  -7  -3  -2    2.90    1.60
   7  -3   2    0.70    0.90
   7  -3   2    2.90    1.70
  -7   3  -2    0.80    1.80
   7   3   2    1.30    1.40
  -7   3  -2    1.80    1.40
   7   3   2    1.20    2.60
   7   3   2    1.30    1.00
   7   3   2    0.70    1.90
   7   3   2    4.60    2.50
   8  -3   2  124.39    6.70
   8  -3   2  116.49    5.70
   8  -3   2  117.09    7.80
   8  -3   2   99.49    7.60
  -8   3  -2  113.49    6.90
   8   3   2  120.59    5.70
   8   3   2  109.99    7.90
   8   3   2  108.49    6.70
   8   3   2  113.09    6.10
   8   3   2  128.89    8.20
   9  -3   2 1235.08   54.09
   9  -3   2 1166.58   54.59
   9  -3   2 1275.77   53.49
   9  -3   2 1179.88   54.59
   9   3   2 1186.88   54.09
  -9   3  -2 1195.78   53.69
   9   3   2 1136.49   54.59
   9   3   2 1140.19   54.69
  10  -3   2    3.20    3.60
  10  -3   2    4.50    2.40
  10  -3   2   -2.70    3.70
  10  -3   2    1.20    1.50
 -10   3  -2    2.40    2.10
  10   3   2   -2.00    3.90
  10   3   2    2.30    2.70
  10   3   2    0.30    3.80
  11  -3   2  266.07   15.10
  11  -3   2  263.27   15.10
  11   3   2  271.37   15.40
  11   3   2  263.17   15.00
  11   3   2  268.57   13.70
 -11   3  -2  285.27   13.20
  12  -3   2   43.80    5.70
  12  -3   2   53.59    6.00
  12   3   2   55.69    5.80
  12   3   2   42.80    6.10
  12   3   2   35.90    5.50
 -12   3  -2   46.80    3.90
  13  -3   2   45.90    6.50
  13  -3   2   42.60    6.30
  13   3   2   35.20    6.30
 -13   3  -2   43.00    3.90
  13   3   2   34.60    5.70
  14  -3   2   68.49    7.60
  14  -3   2   94.69   10.90
  14   3   2  101.69   11.50
  14   3   2   75.99    8.00
 -14   3  -2   80.99    7.00
  15  -3   2  301.67   18.10
  15  -3   2  261.57   17.80
  15   3   2  270.37   17.60
  15   3   2  282.47   18.40
  17  -4  -2   16.20    5.90
  17  -4  -2    5.20    7.30
  17   4  -2    8.40    7.10
 -17   4   2   12.70    5.70
  17   4  -2   14.10    8.20
  17   4  -2   13.00    6.10
  16  -4  -2  124.69   11.10
  16  -4  -2  134.69   13.50
  16   4  -2  125.09   12.20
  16   4  -2  113.49   11.90
 -16   4   2  133.89    9.80
  15  -4  -2    9.30    4.20
  15  -4  -2    5.60    4.60
  15  -4  -2   10.00    5.90
 -15   4   2    8.30    4.00
  15   4  -2    8.10    4.70
  15   4  -2   13.50    4.50
  15   4  -2   13.80    5.20
  15   4  -2   14.60    4.30
  14  -4  -2  188.08   11.00
  14  -4  -2  187.88   13.20
  14  -4  -2  186.68   11.70
  14   4  -2  173.28   12.10
  14   4  -2  173.48    9.80
 -14   4   2  199.68   10.80
  14   4  -2  183.88   11.70
  14   4  -2  170.08   10.80
  13  -4  -2   48.90    6.20
  13  -4  -2   48.40    5.90
  13  -4  -2   47.10    3.60
  13  -4  -2   44.90    4.90
  13   4  -2   39.20    5.30
 -13   4   2   57.19    4.50
  13   4  -2   53.99    5.30
  13   4  -2   51.29    4.80
  13   4  -2   49.99    5.20
  12  -4  -2 1132.19   51.39
  12  -4  -2 1120.49   51.69
  12  -4  -2 1179.58   51.19
  12  -4  -2 1064.09   50.79
  12  -4  -2 1140.49   52.59
  12   4  -2 1086.99   51.49
 -12   4   2 1160.68   51.29
  12   4  -2 1102.69   51.79
  12   4  -2 1115.99   51.99
  12   4  -2 1216.38   53.39
  12   4  -2 1096.39   51.29
  11  -4  -2  322.27   17.30
  11  -4  -2  352.46   15.80
  11  -4  -2  310.47   15.20
  11  -4  -2  328.77   16.30
  11  -4  -2  340.87   15.90
 -11   4   2  321.07   15.50
  11   4  -2  320.87   16.10
 -11   4   2  335.47   15.80
  11   4  -2  316.87   16.60
  11   4  -2  320.17   15.80
  10  -4  -2   -0.90    2.40
  10  -4  -2   14.40    4.70
  10  -4  -2    5.50    1.80
  10  -4  -2    0.10    1.80
  10  -4  -2    0.60    3.30
  10  -4  -2    7.50    2.30
  10  -4  -2    0.80    1.60
  10   4  -2    3.70    2.60
 -10   4   2   -0.10    1.80
 -10   4   2    1.40    2.20
  10   4  -2    1.10    2.90
  10   4  -2   -0.40    2.00
   9  -4  -2  497.35   24.50
   9  -4  -2  586.74   23.40
   9  -4  -2  507.95   23.80
   9  -4  -2  504.05   23.50
   9  -4  -2  546.45   23.80
   9   4  -2  475.35   23.80
   9   4  -2  520.85   23.30
  -9   4   2  501.95   23.40
  -9   4   2  495.45   23.50
   9   4  -2  487.75   24.10
   9   4  -2  487.05   23.70
   8  -4  -2  126.19    6.80
   8  -4  -2  121.99    6.80
   8  -4  -2  119.49    6.30
   8  -4  -2  132.99    6.30
   8  -4  -2  118.49    7.70
   8  -4  -2  132.59    6.50
   8   4  -2  121.69    6.80
   8   4  -2  119.09    6.20
  -8   4   2  119.79    6.30
   8   4  -2  119.69    7.00
  -8   4   2  126.19    6.60
   8   4  -2  120.69    6.40
   7  -4  -2    5.20    1.70
   7  -4  -2    6.70    1.40
   7  -4  -2    6.50    1.20
   7  -4  -2    6.10    1.90
   7  -4  -2    2.80    1.10
  -7   4   2    3.40    1.30
   7   4  -2    5.80    1.20
   7   4  -2    3.60    1.60
  -7   4   2    5.00    1.90
   7   4  -2    5.20    1.30
   7   4  -2    8.20    2.00
   6  -4  -2 1304.47   61.59
   6  -4  -2 1306.97   62.19
   6  -4  -2 1475.05   61.69
   6  -4  -2 1479.65   61.79
   6  -4  -2 1341.37   61.79
   6  -4  -2 1460.75   62.09
   6   4  -2 1423.06   61.69
   6   4  -2 1299.37   61.89
   6   4  -2 1366.86   61.99
   6   4  -2 1368.76   61.59
  -6   4   2 1331.67   61.59
  -6   4   2 1331.07   61.69
   5  -4  -2   52.19    3.30
   5  -4  -2   51.69    2.80
   5  -4  -2   57.39    3.10
   5  -4  -2   54.29    3.70
   5  -4  -2   51.39    3.10
   5  -4  -2   49.90    3.90
  -5  -4   2   56.49    3.30
  -5   4   2   50.79    3.20
   5   4  -2   59.09    3.10
   5   4  -2   58.39    3.70
   5   4  -2   56.79    3.80
  -5   4   2   54.89    3.20
   5   4  -2   62.09    3.20
   5   4  -2   60.29    3.10
  -5   4   2   55.39    3.10
   4  -4  -2    7.60    1.40
  -4  -4   2    9.90    1.20
  -4  -4   2   10.10    1.40
   4  -4  -2    9.80    1.60
   4  -4  -2    8.20    1.10
   4  -4  -2   10.80    1.00
   4   4  -2    7.70    1.30
  -4   4   2    9.00    1.10
  -4   4   2    6.80    1.30
   4   4  -2    9.30    1.10
   4   4  -2   13.40    1.20
  -4   4   2   11.20    1.10
   4   4  -2   11.30    1.60
  -4   4   2    9.10    1.00
   4   4  -2   11.90    1.00
   3  -4  -2 3832.42  163.78
  -3  -4   2 3381.36  163.68
   3   4  -2 3762.52  163.78
   2  -4  -2 6135.99  287.57
  -2  -4   2 6020.30  286.77
   2   4  -2 6752.52  287.17
   1  -4  -2  819.32   37.10
   1  -4  -2  828.32   37.10
  -1  -4   2  838.12   37.30
   1  -4  -2  814.02   37.30
  -1  -4   2  863.11   37.00
  -1  -4   2  792.32   37.10
  -1  -4   2  851.51   37.30
   1  -4  -2  901.51   37.40
  -1  -4   2  796.72   37.30
   1  -4  -2  766.72   37.40
  -1   4   2  807.92   37.10
   1   4  -2  838.82   37.40
   1   4  -2  806.52   37.00
  -1   4   2  869.31   37.20
  -1   4   2  852.21   37.50
   1   4  -2  790.42   37.30
  -1   4   2  795.52   37.00
   1   4  -2  851.11   37.30
  -1   4   2  810.02   37.30
  -1   4   2  840.02   37.40
   0  -4   2 9050.00  434.56
   0  -4  -2 9801.12  435.46
   0   4   2 9519.05  435.36
   0   4  -2 9999.00  435.16
  -1  -4  -2   42.60    2.70
  -1  -4  -2   36.90    2.70
   1  -4   2   39.40    3.00
   1  -4   2   41.50    2.70
  -1  -4  -2   39.70    2.50
   1  -4   2   44.60    2.80
   1  -4   2   49.00    3.60
  -1   4  -2   45.50    2.90
   1   4   2   37.50    2.90
   1   4   2   41.10    2.70
  -1   4  -2   45.30    2.70
  -1   4  -2   41.50    3.00
   1   4   2   49.70    3.40
  -1   4  -2   42.50    2.00
   1   4   2   42.90    2.40
  -2  -4  -2 1708.43   76.69
   2  -4   2 1633.34   76.99
   2  -4   2 1706.93   76.99
  -2  -4  -2 1671.13   76.99
  -2  -4  -2 1694.73   76.89
   2  -4   2 1859.21   77.59
   2  -4   2 1676.13   76.89
  -2  -4  -2 1758.82   76.89
   2   4   2 1650.83   76.99
  -2   4  -2 1737.73   76.89
   2   4   2 1851.01   77.49
  -2   4  -2 1721.53   76.89
   2   4   2 1704.43   76.99
  -2   4  -2 1608.64   77.09
  -2   4  -2 1712.73   76.59
  -3  -4  -2  390.16   18.40
  -3  -4  -2  384.56   18.70
   3  -4   2  421.56   18.70
   3  -4   2  424.16   19.50
   3  -4   2  401.26   18.60
  -3  -4  -2  387.46   18.60
   3  -4   2  400.06   18.70
   3   4   2  390.96   18.00
  -3   4  -2  405.96   18.60
   3   4   2  381.46   18.70
  -3   4  -2  400.86   18.90
   3   4   2  380.06   18.60
   3   4   2  440.16   19.60
   3   4   2  415.56   18.50
  -3   4  -2  410.46   18.50
  -4  -4  -2  886.91   38.30
   4  -4   2  893.51   39.50
   4  -4   2  851.21   38.50
   4  -4   2  827.82   38.50
  -4  -4  -2  789.62   38.50
   4  -4   2  890.81   37.80
   4  -4   2  804.92   38.50
  -4   4  -2  830.72   38.90
  -4   4  -2  796.52   38.10
  -4   4  -2  851.31   38.40
   4   4   2  818.32   38.60
  -4   4  -2  860.51   38.50
   4   4   2  846.12   37.90
   4   4   2  832.52   38.40
   4   4   2  914.91   38.50
   5  -4   2   71.79    4.60
   5  -4   2   75.09    3.40
   5  -4   2   66.89    4.80
   5  -4   2   64.39    5.00
   5  -4   2   77.39    6.60
  -5  -4  -2   70.89    4.20
  -5   4  -2   69.39    3.90
   5   4   2   68.59    3.40
   5   4   2   72.19    4.60
   5   4   2   66.69    4.50
  -5   4  -2   75.79    4.40
   6  -4   2  436.36   21.80
   6  -4   2  492.15   23.40
  -6  -4  -2  476.65   21.40
   6  -4   2  437.36   20.90
   6  -4   2  455.55   21.80
   6  -4   2  480.75   21.70
  -6   4  -2  458.05   21.50
   6   4   2  442.16   21.50
   6   4   2  480.15   20.90
   6   4   2  508.55   21.90
  -6   4  -2  443.56   21.10
   6   4   2  443.86   21.90
   6   4   2  474.35   21.20
   7  -4   2  831.42   39.80
   7  -4   2  875.71   39.70
   7  -4   2  920.01   38.90
   7  -4   2  823.02   39.80
  -7  -4  -2  878.51   39.40
   7   4   2  804.12   39.90
  -7   4  -2  844.42   39.10
   7   4   2  913.81   38.90
  -7   4  -2  847.82   39.50
   7   4   2  808.92   39.50
   7   4   2  937.91   40.00
   7   4   2  903.71   39.20
   8  -4   2   53.99    5.90
   8  -4   2   59.79    3.30
   8  -4   2   55.39    5.80
   8  -4   2   65.99    4.90
  -8   4  -2   66.49    4.80
   8   4   2   60.09    3.40
   8   4   2   54.79    6.20
   8   4   2   71.49    6.00
   8   4   2   57.89    4.20
   8   4   2   50.19    4.90
  -8   4  -2   51.99    4.10
   9  -4   2   83.69    7.40
   9  -4   2   82.29    7.40
   9  -4   2   95.19    6.20
   9  -4   2   96.29    4.90
   9   4   2   90.09    6.50
  -9   4  -2   84.49    5.60
   9   4   2   86.79    7.90
   9   4   2  107.59    7.80
   9   4   2  102.19    4.90
  10  -4   2  827.22   39.70
  10  -4   2  905.41   38.30
  10  -4   2  846.72   39.70
  10  -4   2  872.41   39.10
  10   4   2  816.92   40.00
 -10   4  -2  843.72   38.60
  10   4   2  826.72   39.80
  11  -4   2   18.90    4.40
  11  -4   2   20.10    4.60
  11   4   2   23.30    4.00
 -11   4  -2   22.00    2.90
  11   4   2   12.20    4.20
  11   4   2   15.00    5.00
  12  -4   2  349.87   18.60
  12  -4   2  355.26   18.50
  12   4   2  343.97   18.60
  12   4   2  325.97   19.00
 -12   4  -2  350.96   16.60
  12   4   2  340.07   17.50
  13  -4   2    1.90    5.10
  13  -4   2   -0.80    5.10
  13   4   2   -2.90    5.10
 -13   4  -2   -4.10    2.90
  13   4   2    1.00    4.80
  14  -4   2  804.72   39.00
  14  -4   2  812.82   39.20
 -14   4  -2  819.32   37.20
  14   4   2  790.72   39.50
  14   4   2  798.52   39.00
  15  -4   2   10.20    6.40
  15  -4   2   15.90    8.10
  15  -4   2    6.50    6.20
  15   4   2   12.20    6.80
  15   4   2    3.10    6.00
  17  -5  -2  200.38   16.80
  17  -5  -2  199.18   14.30
 -17   5   2  200.88   12.80
  17   5  -2  197.98   15.10
  17   5  -2  183.38   14.30
  16  -5  -2  245.58   17.20
  16  -5  -2  238.18   15.10
  16   5  -2  242.98   15.80
 -16   5   2  251.97   13.80
  16   5  -2  225.48   15.20
  15  -5  -2  104.89    8.70
  15  -5  -2   97.79   11.90
  15  -5  -2   99.39    9.50
  15   5  -2   84.89   10.20
 -15   5   2  103.59    8.50
  15   5  -2  109.59    9.90
  15   5  -2   98.69    8.80
  15   5  -2   96.29    8.90
  14  -5  -2  384.16   19.40
  14  -5  -2  384.26   18.70
  14  -5  -2  371.66   20.70
  14   5  -2  381.66   19.60
  14   5  -2  371.66   17.90
  14   5  -2  356.66   18.90
  14   5  -2  376.46   18.80
 -14   5   2  382.56   18.60
  14   5  -2  365.96   19.80
  13  -5  -2  270.87   13.90
  13  -5  -2  266.97   15.90
  13  -5  -2  262.27   14.60
  13   5  -2  266.47   15.10
  13   5  -2  283.27   14.90
  13   5  -2  253.67   14.20
 -13   5   2  281.97   14.00
  13   5  -2  266.07   13.40
  12  -5  -2   29.40    4.00
  12  -5  -2   32.60    5.20
  12  -5  -2   29.00    2.80
  12  -5  -2   28.10    3.40
  12  -5  -2   36.10    3.90
 -12   5   2   30.30    3.10
  12   5  -2   42.90    5.80
  12   5  -2   23.90    4.40
  12   5  -2   28.60    3.20
  12   5  -2   28.20    3.90
 -12   5   2   25.90    3.50
  11  -5  -2   12.20    2.50
  11  -5  -2    9.40    2.80
  11  -5  -2    9.90    3.10
  11  -5  -2    9.80    1.70
  11  -5  -2    6.00    4.00
  11  -5  -2   13.30    2.50
 -11   5   2    9.20    2.20
  11   5  -2   14.10    4.00
  11   5  -2    9.30    2.40
  11   5  -2   11.50    3.10
 -11   5   2   12.50    2.90
  11   5  -2    9.20    3.50
  10  -5  -2    2.00    3.10
  10  -5  -2    1.40    2.50
  10  -5  -2    0.10    1.80
  10  -5  -2    1.80    2.10
  10  -5  -2   -0.60    1.70
  10  -5  -2   -1.00    1.50
  10   5  -2   -0.10    3.00
  10   5  -2   -0.40    2.70
  10   5  -2    1.00    2.00
 -10   5   2    1.90    1.80
 -10   5   2   -3.30    2.10
   9  -5  -2  360.16   17.60
   9  -5  -2  370.76   18.30
   9  -5  -2  356.26   17.10
   9  -5  -2  405.36   17.10
   9  -5  -2  395.26   17.40
   9   5  -2  359.46   18.00
   9   5  -2  369.66   17.00
  -9   5   2  360.76   17.30
   9   5  -2  352.16   17.40
   9   5  -2  356.46   17.70
  -9   5   2  361.86   17.00
   8  -5  -2  109.69    6.50
   8  -5  -2  121.89    5.90
   8  -5  -2  121.79    6.50
   8  -5  -2  107.29    7.40
   8  -5  -2  112.29    5.80
  -8   5   2  112.09    5.90
  -8   5   2  112.39    6.30
   8   5  -2  108.79    6.40
   8   5  -2  115.79    5.80
   7  -5  -2    3.10    1.40
   7  -5  -2    0.90    1.10
   7  -5  -2   -0.40    1.60
   7  -5  -2    0.20    2.20
   7  -5  -2   -0.40    1.00
   7  -5  -2    3.10    1.60
   7   5  -2    1.60    1.30
   7   5  -2    1.40    1.50
   7   5  -2    1.80    1.10
  -7   5   2    1.10    1.50
  -7   5   2    1.10    1.20
   7   5  -2    1.20    1.90
   6  -5  -2  457.35   19.10
   6  -5  -2  451.45   19.50
   6  -5  -2  404.96   19.30
   6  -5  -2  398.66   18.90
   6  -5  -2  400.76   19.80
   6  -5  -2  442.56   19.20
   6   5  -2  416.76   19.60
   6   5  -2  428.86   19.10
   6   5  -2  385.66   19.40
  -6   5   2  410.36   19.20
   6   5  -2  420.96   19.20
   6   5  -2  401.86   19.10
  -6   5   2  408.26   19.10
  -6   5   2  443.86   19.30
   5  -5  -2 3488.25  145.09
   5  -5  -2 3390.06  144.79
   5  -5  -2 2954.60  145.09
   5  -5  -2 3094.39  144.79
  -5   5   2 3354.06  144.79
  -5   5   2 3047.20  144.79
   5   5  -2 3601.24  145.29
  -5   5   2 3068.09  144.69
   5   5  -2 3040.00  144.99
   5   5  -2 3230.18  144.69
   5   5  -2 3323.57  144.79
   5   5  -2 3238.88  144.99
   4  -5  -2 1100.79   51.29
   4  -5  -2 1232.58   51.29
  -4  -5   2 1137.99   51.19
   4  -5  -2 1188.28   50.99
   4  -5  -2 1081.29   50.99
   4   5  -2 1213.88   51.19
   4   5  -2 1098.69   50.89
  -4   5   2 1169.68   50.99
   4   5  -2 1138.89   51.29
  -4   5   2 1091.09   50.89
   4   5  -2 1081.09   51.19
   4   5  -2 1157.28   50.99
  -4   5   2 1152.88   51.39
  -4   5   2 1055.59   50.99
   3  -5  -2 2137.29   94.89
   3  -5  -2 2050.89   94.99
   3  -5  -2 2291.67   95.29
  -3  -5   2 2083.69   95.19
   3  -5  -2 1978.10   95.19
   3   5  -2 2020.20   95.19
   3   5  -2 2113.89   95.19
   3   5  -2 2234.18   95.29
   3   5  -2 2203.18   94.89
  -3   5   2 2168.78   95.29
  -3   5   2 2074.19   94.89
  -3   5   2 2099.69   95.19
   2  -5  -2  634.54   30.00
  -2  -5   2  658.03   30.00
   2  -5  -2  710.33   30.00
  -2  -5   2  641.14   29.70
  -2  -5   2  654.43   29.90
  -2  -5   2  669.83   29.70
   2  -5  -2  668.53   29.70
   2  -5  -2  660.13   29.80
   2   5  -2  633.34   29.90
  -2   5   2  635.24   29.70
   2   5  -2  666.53   29.80
   2   5  -2  619.34   30.00
   2   5  -2  725.13   30.00
  -2   5   2  664.23   29.80
   2   5  -2  670.93   29.70
  -2   5   2  633.44   29.60
   2   5  -2  643.74   29.60
  -2   5   2  688.63   30.10
  -2   5   2  661.23   30.00
  -1  -5   2 1660.63   77.89
   1  -5  -2 1646.64   77.99
  -1  -5   2 1892.51   77.89
   1  -5  -2 1702.23   77.79
   1  -5  -2 1899.81   77.99
  -1  -5   2 1763.92   77.89
   1   5  -2 1813.92   77.89
   1   5  -2 1644.14   77.69
   1   5  -2 1666.43   77.99
   1   5  -2 1759.92   77.79
  -1   5   2 1669.83   77.69
  -1   5   2 1711.33   77.99
   1   5  -2 1753.22   77.99
   1   5  -2 1751.52   77.59
  -1   5   2 1689.13   77.89
   0  -5  -2  141.69    6.70
   0  -5   2  151.88    7.30
   0  -5   2  148.29    7.00
   0  -5  -2  138.69    6.70
   0  -5   2  142.39    6.80
   0  -5  -2  130.39    6.90
   0  -5  -2  134.79    7.20
   0  -5   2  137.89    6.90
   0   5  -2  157.68    7.10
   0   5   2  134.99    6.70
   0   5   2  126.39    7.00
   0   5   2  130.49    6.40
   0   5   2  146.59    7.10
   0   5  -2  142.99    6.40
   0   5  -2  141.19    6.70
   1  -5   2  394.36   19.60
   1  -5   2  403.76   19.50
  -1  -5  -2  428.36   19.60
  -1  -5  -2  463.35   19.50
   1  -5   2  461.05   20.10
  -1  -5  -2  420.86   19.30
  -1  -5  -2  401.86   19.40
   1  -5   2  426.26   19.60
  -1  -5  -2  413.66   20.00
   1   5   2  417.46   19.30
   1   5   2  424.66   19.60
  -1   5  -2  417.76   19.70
   1   5   2  389.56   19.40
  -1   5  -2  420.66   19.00
   1   5   2  437.06   19.80
  -1   5  -2  455.45   19.60
  -1   5  -2  428.26   19.20
  -1   5  -2  442.86   19.40
  -2  -5  -2  211.18    9.40
  -2  -5  -2  191.18    9.40
   2  -5   2  203.08    9.60
   2  -5   2  205.48   10.30
   2  -5   2  180.38    9.60
  -2  -5  -2  198.98    9.20
  -2  -5  -2  194.48    9.30
   2  -5   2  189.88    9.50
  -2   5  -2  205.18    9.00
  -2   5  -2  195.98    9.40
   2   5   2  203.88    9.50
  -2   5  -2  195.98    9.50
  -2   5  -2  178.58    9.80
   2   5   2  190.48    9.50
   3  -5   2 1031.90   48.50
   3  -5   2 1112.29   48.60
  -3  -5  -2 1071.09   48.30
  -3  -5  -2 1067.49   48.40
   3  -5   2 1057.99   48.40
  -3  -5  -2 1054.89   47.90
   3   5   2 1107.49   48.20
   3   5   2 1043.80   48.40
  -3   5  -2 1066.09   48.80
   3   5   2 1043.00   47.90
  -3   5  -2 1092.49   48.40
  -3   5  -2  993.70   47.90
   3   5   2 1031.70   48.50
  -3   5  -2 1105.29   48.30
   3   5   2 1182.08   49.20
  -4  -5  -2   39.20    2.90
   4  -5   2   31.20    3.40
   4  -5   2   31.00    3.50
   4  -5   2   35.70    3.30
   4   5   2   43.30    5.00
  -4   5  -2   30.50    3.10
  -4   5  -2   34.90    2.90
   4   5   2   34.80    1.80
  -4   5  -2   32.30    2.40
   4   5   2   34.70    3.40
  -4   5  -2   23.90    3.10
   4   5   2   38.70    2.80
   4   5   2   31.20    3.60
   5  -5   2  331.97   16.20
   5  -5   2  343.07   16.20
   5  -5   2  322.67   16.10
  -5  -5  -2  335.87   15.80
  -5   5  -2  348.37   15.80
   5   5   2  349.07   15.20
   5   5   2  312.57   16.00
  -5   5  -2  327.27   15.50
   5   5   2  380.06   17.80
   5   5   2  356.86   15.90
  -5   5  -2  334.47   16.10
   5   5   2  315.77   16.20
   6  -5   2   24.60    1.50
   6  -5   2   20.00    2.60
   6  -5   2   17.60    2.80
   6  -5   2   17.50    2.70
  -6  -5  -2   24.40    2.40
   6   5   2   26.10    2.70
  -6   5  -2   20.90    1.90
  -6   5  -2   22.20    2.30
   6   5   2   21.20    1.60
   6   5   2   20.00    2.60
   6   5   2   15.40    2.80
   7  -5   2   90.59    6.60
   7  -5   2  100.29    6.00
   7  -5   2   88.59    6.20
  -7  -5  -2   83.89    5.30
   7   5   2   82.09    5.00
   7   5   2   77.79    5.90
   7   5   2   76.69    6.70
  -7   5  -2   92.29    5.40
  -7   5  -2   83.09    5.10
   7   5   2   86.19    4.40
   7   5   2  103.39    6.00
   8  -5   2  114.39    8.00
   8  -5   2  132.69    7.50
   8  -5   2  123.29    8.20
   8  -5   2  130.99    5.90
   8   5   2  107.79    8.30
  -8   5  -2  119.59    7.00
   8   5   2   99.69    8.00
   8   5   2  126.49    6.00
  -8   5  -2  126.19    6.70
   8   5   2  134.59    7.80
   9  -5   2  451.05   18.90
   9  -5   2  383.06   20.30
   9  -5   2  421.06   20.00
   9  -5   2  384.56   20.40
   9   5   2  386.96   19.90
   9   5   2  443.96   18.90
  -9   5  -2  406.86   19.30
   9   5   2  445.26   20.40
   9   5   2  394.86   20.70
  10  -5   2  353.86   18.30
  10  -5   2  359.06   18.30
  10  -5   2  379.36   16.40
  10  -5   2  381.36   17.70
  10   5   2  331.97   18.60
 -10   5  -2  350.36   16.90
  10   5   2  334.77   17.60
  11  -5   2   88.09    9.00
  11  -5   2  106.29    8.90
 -11   5  -2  103.59    6.70
  11   5   2  114.49    8.20
  11   5   2  109.19    9.90
  11   5   2  108.69    9.30
  12  -5   2   79.09    7.10
  12  -5   2   90.29    9.10
 -12   5  -2   90.09    6.40
  12   5   2   62.29    6.90
  12   5   2   76.29    9.90
  12   5   2   83.69    7.80
  13  -5   2  173.98   12.60
  13  -5   2  169.58   12.80
  13   5   2  154.38   12.70
  13   5   2  158.18   12.90
 -13   5  -2  163.28    9.70
  13   5   2  188.08   11.10
  14  -5   2   10.70    7.30
  14  -5   2    0.60    5.70
  14  -5   2   11.10    5.70
  14   5   2    3.60    6.10
  14   5   2    4.40    5.90
 -14   5  -2    8.10    3.60
  15  -5   2  186.28   15.10
  15  -5   2  207.08   17.50
  15   5   2  187.88   15.00
  15   5   2  201.48   15.80
  17  -6  -2   24.10    6.10
  17  -6  -2   -5.20    7.00
  17   6  -2    6.40    5.80
  17   6  -2   -0.70    6.40
 -17   6   2   14.90    5.10
  16  -6  -2   28.80    7.30
  16  -6  -2   29.30    5.90
  16   6  -2   32.40    6.70
 -16   6   2   38.90    5.10
  16   6  -2   24.50    5.80
  15  -6  -2  134.79   12.80
  15  -6  -2  130.69   10.60
  15   6  -2  125.79    9.40
 -15   6   2  135.89    9.60
  15   6  -2  127.49   11.00
  15   6  -2  130.09   10.30
  15   6  -2  131.29   11.60
  14  -6  -2    9.80    3.60
  14  -6  -2    0.50    5.30
  14  -6  -2   -1.60    4.10
  14   6  -2    1.50    4.60
  14   6  -2   -2.90    4.20
 -14   6   2   -2.30    3.50
  14   6  -2   -1.50    3.30
  14   6  -2    2.90    4.00
  13  -6  -2  514.05   24.90
  13  -6  -2  509.35   26.00
  13   6  -2  504.95   25.30
  13   6  -2  480.95   24.50
  13   6  -2  523.25   24.20
 -13   6   2  533.75   24.30
  13   6  -2  503.45   23.80
  12  -6  -2   15.70    2.80
  12  -6  -2   15.00    1.60
  12  -6  -2   17.00    4.80
  12  -6  -2   16.40    3.60
 -12   6   2   10.10    3.20
  12   6  -2   29.40    4.40
 -12   6   2   11.10    2.50
  12   6  -2   10.60    3.60
  12   6  -2   14.60    2.60
  12   6  -2    7.50    4.00
  11  -6  -2  261.07   12.10
  11  -6  -2  264.47   12.00
  11  -6  -2  238.48   14.00
  11  -6  -2  233.08   11.60
  11  -6  -2  241.18   13.00
  11  -6  -2  246.38   12.20
  11   6  -2  238.48   13.00
  11   6  -2  244.98   13.60
  11   6  -2  237.78   12.30
 -11   6   2  240.48   12.40
  11   6  -2  263.97   13.60
 -11   6   2  256.47   12.00
  10  -6  -2  443.66   22.00
  10  -6  -2  447.26   22.80
  10  -6  -2  509.25   21.40
  10  -6  -2  474.95   21.50
  10  -6  -2  461.25   21.40
  10   6  -2  445.76   22.10
 -10   6   2  453.25   21.30
  10   6  -2  446.56   21.60
 -10   6   2  460.35   21.60
  10   6  -2  459.35   22.40
  10   6  -2  485.85   22.40
   9  -6  -2  420.76   20.80
   9  -6  -2  470.45   23.00
   9  -6  -2  434.26   20.30
   9  -6  -2  468.75   20.40
   9  -6  -2  419.36   21.50
   9  -6  -2  477.05   20.60
  -9   6   2  434.76   20.30
   9   6  -2  421.66   20.70
   9   6  -2  439.56   21.30
  -9   6   2  440.76   20.60
   9   6  -2  447.26   21.10
   9   6  -2  434.16   20.30
   8  -6  -2   61.99    7.50
   8  -6  -2   59.29    5.60
   8  -6  -2   56.69    4.20
   8  -6  -2   68.59    3.70
   8  -6  -2   56.89    3.50
   8   6  -2   56.09    4.30
  -8   6   2   53.99    4.30
   8   6  -2   57.59    5.10
   8   6  -2   60.89    3.60
   8   6  -2   52.79    3.70
  -8   6   2   50.99    3.70
   7  -6  -2    9.70    1.70
   7  -6  -2    8.80    1.80
   7  -6  -2    8.50    1.10
   7  -6  -2    7.70    1.90
   7  -6  -2    7.90    2.50
  -7   6   2    6.70    1.70
  -7   6   2    6.80    1.70
   7   6  -2    5.00    1.40
   7   6  -2    7.30    1.20
   7   6  -2    5.70    1.70
  -7   6   2    7.60    1.40
   7   6  -2    8.70    1.30
   6  -6  -2 1456.45   72.79
   6  -6  -2 1687.43   72.29
   6  -6  -2 1747.43   72.49
   6  -6  -2 1538.45   72.39
   6   6  -2 1661.83   72.29
  -6   6   2 1650.53   72.39
   6   6  -2 1634.34   72.19
   6   6  -2 1531.25   72.09
   6   6  -2 1730.33   72.99
   6   6  -2 1614.04   72.59
   6   6  -2 1516.45   72.49
  -6   6   2 1549.24   72.19
   5  -6  -2   92.99    5.50
   5  -6  -2  100.39    5.20
  -5  -6   2   91.39    5.10
   5  -6  -2   87.49    4.90
   5  -6  -2   95.89    4.80
  -5   6   2   86.79    4.80
   5   6  -2   89.89    5.20
  -5   6   2   87.79    4.60
   5   6  -2   89.59    4.60
   5   6  -2   90.49    4.70
  -5   6   2   94.19    4.80
   5   6  -2   87.89    4.30
   5   6  -2   95.39    5.30
   5   6  -2   85.09    5.40
   4  -6  -2  366.16   16.20
   4  -6  -2  351.56   15.90
   4  -6  -2  337.47   16.00
   4  -6  -2  330.67   16.30
  -4  -6   2  351.56   16.20
   4   6  -2  356.06   15.90
  -4   6   2  333.17   15.80
  -4   6   2  355.26   15.90
   4   6  -2  333.17   16.20
   4   6  -2  361.06   15.70
  -4   6   2  340.57   16.40
  -4   6   2  347.67   15.90
   4   6  -2  358.06   16.10
   4   6  -2  348.67   16.30
  -4   6   2  337.77   16.30
   3  -6  -2  932.51   44.70
  -3  -6   2  965.10   44.20
   3  -6  -2 1018.80   44.40
  -3  -6   2  978.90   44.60
   3  -6  -2 1082.79   44.70
   3  -6  -2  975.60   44.50
  -3  -6   2  975.40   44.50
   3   6  -2  992.80   44.30
   3   6  -2  928.21   44.70
   3   6  -2  993.90   44.60
   3   6  -2  991.70   44.40
  -3   6   2  992.70   44.80
  -3   6   2  927.51   44.30
   3   6  -2 1068.09   44.80
  -3   6   2  986.20   44.40
   3   6  -2 1008.10   44.40
  -3   6   2  967.90   44.70
   2  -6  -2   25.50    2.40
  -2  -6   2   23.20    2.30
  -2  -6   2   24.30    1.80
  -2  -6   2   22.10    2.60
   2  -6  -2   20.80    2.50
  -2  -6   2   20.90    1.80
   2  -6  -2   20.00    2.20
   2   6  -2   23.10    2.40
   2   6  -2   25.20    2.40
  -2   6   2   22.00    2.60
  -2   6   2   21.60    2.30
  -2   6   2   23.50    2.00
   2   6  -2   19.10    2.50
  -2   6   2   24.20    1.60
   2   6  -2   23.50    1.70
   2   6  -2   23.90    1.60
  -1  -6   2 1167.08   56.09
  -1  -6   2 1302.07   56.39
   1  -6  -2 1235.58   56.49
   1  -6  -2 1362.06   56.39
   1  -6  -2 1227.38   56.29
  -1  -6   2 1185.18   56.39
  -1   6   2 1232.28   55.99
   1   6  -2 1263.07   56.19
   1   6  -2 1236.68   55.99
   1   6  -2 1249.68   56.29
   1   6  -2 1178.28   56.49
  -1   6   2 1327.97   56.29
  -1   6   2 1290.97   56.49
   1   6  -2 1327.27   56.39
  -1   6   2 1216.38   56.09
  -1   6   2 1216.68   56.49
   0  -6  -2   36.20    3.30
   0  -6  -2   40.10    2.60
   0  -6   2   42.80    3.30
   0  -6   2   43.50    2.70
   0  -6   2   35.00    3.00
   0  -6  -2   41.40    3.40
   0  -6  -2   43.20    2.90
[truncated: 2,200,066 more chars]
