# Supplementary material for: Synthesis and crystal structure of [Zn6Br4(C9H18NO)4(OH)4]·2C3H6O2
Source: Acta Crystallogr E Crystallogr Commun. 2020 Jun 2;76(Pt 7):998–1002. doi: 10.1107/S2056989020007100 (PMC7336778; doi:10.1107/S2056989020007100)
Supplement: Supplementary file 2 [file e-76-00998-Isup2.hkl]

data_I                                                                          
_shelx_title ' mo_b0383_0m_a.res in P2(1)/n'                                    
_shelx_refln_list_code          4                                               
_shelx_F_calc_maximum      354.95                                               
_exptl_crystal_F_000      1536.00                                               
_reflns_d_resolution_high  0.6581                                               
                                                                                
loop_                                                                           
 _space_group_symop_operation_xyz                                               
 'x, y, z'                                                                      
 '-x+1/2, y+1/2, -z+1/2'                                                        
 '-x, -y, -z'                                                                   
 'x-1/2, -y-1/2, z-1/2'                                                         
                                                                                
_cell_length_a    12.1464                                                       
_cell_length_b    21.0777                                                       
_cell_length_c    12.5842                                                       
_cell_angle_alpha  90.000                                                       
_cell_angle_beta  115.277                                                       
_cell_angle_gamma  90.000                                                       
                                                                                
_shelx_F_squared_multiplier     1.000                                           
                                                                                
loop_                                                                           
 _refln_index_h                                                                 
 _refln_index_k                                                                 
 _refln_index_l                                                                 
 _refln_F_squared_calc                                                          
 _refln_F_squared_meas                                                          
 _refln_F_squared_sigma                                                         
 _refln_observed_status                                                         
   2   0   0       6063.04       6202.31       105.25 o                         
   4   0   0      18214.94      17480.35       319.34 o                         
   6   0   0       1909.74       2201.17        42.89 o                         
   8   0   0       2976.05       3223.02        62.86 o                         
  10   0   0       5419.72       5855.77       118.17 o                         
  12   0   0      25815.07      25771.08       519.61 o                         
  14   0   0        563.94        598.22        37.92 o                         
  16   0   0       3449.07       3595.37       158.24 o                         
   2   1   0       2049.96       2162.95        26.30 o                         
   3   1   0      14012.77      14176.32       200.65 o                         
   4   1   0        174.23        180.46         4.85 o                         
   5   1   0      61159.36      58698.91      1335.98 o                         
   6   1   0        193.86        238.04         7.05 o                         
   7   1   0      17997.55      18432.11       238.97 o                         
   8   1   0        865.19        878.13        16.16 o                         
   9   1   0        744.28        738.46        15.28 o                         
  10   1   0        785.55        770.69        17.02 o                         
  11   1   0       5810.91       5886.70        83.93 o                         
  12   1   0        149.99        154.66        11.88 o                         
  13   1   0        318.44        330.13        14.84 o                         
  14   1   0       1346.80       1325.75        51.60 o                         
  15   1   0       1357.88       1465.93        65.17 o                         
  16   1   0        101.95        118.70        34.73 o                         
   1   2   0       3567.28       3406.61        44.49 o                         
   2   2   0       2381.88       2390.11        28.13 o                         
   3   2   0        296.84        310.77         5.10 o                         
   4   2   0        318.29        276.52         6.36 o                         
   5   2   0        149.64        131.40         3.97 o                         
   6   2   0         54.62         41.43         3.75 o                         
   7   2   0          3.14          0.87         4.22 o                         
   8   2   0        468.81        551.69        14.23 o                         
   9   2   0       1032.49       1021.03        18.41 o                         
  10   2   0       3397.60       3463.03        45.75 o                         
  11   2   0        120.48        134.09         8.94 o                         
  12   2   0       1518.41       1509.62        32.43 o                         
  13   2   0       2370.03       2415.36        58.95 o                         
  14   2   0        228.54        255.24        33.80 o                         
  15   2   0        974.13       1006.92        47.96 o                         
  16   2   0          3.48         34.77        28.35 o                         
   1   3   0       3747.31       3556.96        41.92 o                         
   2   3   0        239.71        266.64         5.53 o                         
   3   3   0       2228.10       2903.46        34.44 o                         
   4   3   0         31.35         50.71         2.66 o                         
   5   3   0      47574.79      44964.45      1130.04 o                         
   6   3   0        348.40        284.44         7.02 o                         
   7   3   0      31008.52      29705.91       399.01 o                         
   8   3   0       4996.73       5142.98        75.76 o                         
   9   3   0      13059.70      13503.93       176.76 o                         
  10   3   0        771.65        807.55        18.29 o                         
  11   3   0        230.87        274.76        17.11 o                         
  12   3   0        503.96        518.67        24.45 o                         
  13   3   0        713.16        668.23        28.35 o                         
  14   3   0        519.94        560.69        26.52 o                         
  15   3   0       1063.28       1079.52        46.21 o                         
  16   3   0        321.57        366.41        35.63 o                         
   0   4   0      16010.57      15224.03       257.78 o                         
   1   4   0        474.75        529.53         9.27 o                         
   2   4   0      28108.80      26396.71       417.67 o                         
   3   4   0      12608.74      13027.02       146.18 o                         
   4   4   0      14149.61      13655.79       153.14 o                         
   5   4   0       4732.54       5107.57        58.53 o                         
   6   4   0       2481.31       2678.42        32.88 o                         
   7   4   0       9719.55      10008.35       132.13 o                         
   8   4   0       6287.53       6278.15        98.94 o                         
   9   4   0       5258.61       5370.03        80.04 o                         
  10   4   0      40397.85      40013.00       731.07 o                         
  11   4   0       1013.32       1024.28        44.64 o                         
  12   4   0       5755.55       5909.55       117.53 o                         
  13   4   0        124.17         98.44        19.23 o                         
  14   4   0         80.74        126.08        21.44 o                         
  15   4   0         11.58         59.48        28.35 o                         
  16   4   0       1489.78       1565.09        66.99 o                         
   1   5   0         59.42         61.42         3.26 o                         
   2   5   0       3941.76       4004.15        47.83 o                         
   3   5   0       4759.57       4599.03        52.63 o                         
   4   5   0      12492.89      12639.91       146.76 o                         
   5   5   0      18393.24      17721.25       205.33 o                         
   6   5   0         42.57         82.66         4.58 o                         
   7   5   0      11075.03      10922.28       164.08 o                         
   8   5   0        111.48        102.22         9.00 o                         
   9   5   0      10157.59      10494.68       215.41 o                         
  10   5   0        388.01        423.00        25.64 o                         
  11   5   0       2073.14       2194.83        48.72 o                         
  12   5   0        507.85        548.63        23.24 o                         
  13   5   0         51.33         62.02        19.18 o                         
  14   5   0       1250.35       1333.77        46.04 o                         
  15   5   0        113.81        184.73        29.99 o                         
  16   5   0        125.56        124.36        32.65 o                         
   0   6   0      20263.80      19174.36       304.46 o                         
   1   6   0         40.11         38.69         3.40 o                         
   2   6   0        764.77        806.07        12.18 o                         
   3   6   0       7060.97       7245.41        97.49 o                         
   4   6   0        297.21        344.25         7.32 o                         
   5   6   0       3750.78       3876.36        49.45 o                         
   6   6   0       2347.90       2478.28        30.58 o                         
   7   6   0        469.87        449.26        11.45 o                         
   8   6   0       4661.79       4790.14        77.02 o                         
   9   6   0        144.87        186.46        11.53 o                         
  10   6   0        967.16       1077.79        33.70 o                         
  11   6   0       1445.06       1437.39        41.01 o                         
  12   6   0       2433.51       2440.21        60.11 o                         
  13   6   0       1573.53       1628.68        47.41 o                         
  14   6   0       1027.48       1045.95        42.20 o                         
  15   6   0        304.16        315.58        32.72 o                         
  16   6   0        507.02        559.05        38.96 o                         
   1   7   0      17676.80      16942.88       196.79 o                         
   2   7   0      17546.52      17593.72       197.88 o                         
   3   7   0       1956.41       2081.32        28.62 o                         
   4   7   0       9104.27       8906.89       104.48 o                         
   5   7   0      21169.94      20499.46       246.03 o                         
   6   7   0      13056.71      12998.69       167.69 o                         
   7   7   0       1660.51       1645.47        27.82 o                         
   8   7   0       7917.91       7748.17       111.16 o                         
   9   7   0        608.13        610.00        16.10 o                         
  10   7   0        199.16        152.30        13.32 o                         
  11   7   0       7284.08       7461.14       133.54 o                         
  12   7   0       2643.52       2511.58        61.92 o                         
  13   7   0       1622.08       1642.43        48.13 o                         
  14   7   0       2754.15       2763.28        67.99 o                         
  15   7   0        946.37        915.97        43.42 o                         
  16   7   0         84.67         87.67        34.40 o                         
   0   8   0      96556.44      92162.16      5857.68 o                         
   1   8   0       8109.25       8547.26       100.74 o                         
   2   8   0       1499.33       1634.59        22.02 o                         
   3   8   0      11965.06      11809.64       143.30 o                         
   4   8   0       7801.64       7880.36        96.23 o                         
   5   8   0        320.21        351.32        10.98 o                         
   6   8   0       5512.89       5544.43        67.05 o                         
   7   8   0       4766.28       4878.34        65.70 o                         
   8   8   0       1647.56       1619.39        35.02 o                         
   9   8   0      11556.87      11591.51       167.21 o                         
  10   8   0         40.19         55.81        11.60 o                         
  11   8   0       2668.98       2749.67        53.60 o                         
  12   8   0      15153.15      15111.23       284.85 o                         
  13   8   0        265.18        291.64        24.82 o                         
  14   8   0       1704.44       1716.72        59.66 o                         
  15   8   0        299.02        247.30        32.66 o                         
  16   8   0        856.21        902.88        86.93 o                         
   1   9   0      31985.26      31149.33       360.76 o                         
   2   9   0       3201.17       3395.99        40.78 o                         
   3   9   0        738.52        755.15        14.30 o                         
   4   9   0       1330.45       1482.88        22.18 o                         
   5   9   0       7235.01       7420.17        98.57 o                         
   6   9   0          5.42         14.15         4.65 o                         
   7   9   0        922.44        980.18        21.69 o                         
   8   9   0        365.80        419.32        15.11 o                         
   9   9   0        532.99        512.58        14.79 o                         
  10   9   0          2.91         -1.46        11.05 o                         
  11   9   0        830.82        724.35        30.39 o                         
  12   9   0        270.73        319.88        23.51 o                         
  13   9   0       7767.59       7713.54       154.21 o                         
  14   9   0        503.92        552.13        33.07 o                         
  15   9   0        115.05        132.59        29.58 o                         
  16   9   0         27.87         -9.80        41.14 o                         
   0  10   0      13055.62      13542.21       217.20 o                         
   1  10   0      29844.60      29635.36       343.62 o                         
   2  10   0       4050.47       4160.29        49.61 o                         
   3  10   0       6195.12       6732.65        75.85 o                         
   4  10   0       2727.32       2663.14        35.80 o                         
   5  10   0        167.35        154.37         7.07 o                         
   6  10   0        655.20        693.12        16.13 o                         
   7  10   0       5121.99       4995.79        71.30 o                         
   8  10   0        149.57        161.31         9.34 o                         
   9  10   0        735.80        726.37        20.00 o                         
  10  10   0       1301.80       1185.02        30.00 o                         
  11  10   0       3319.28       3298.08        66.69 o                         
  12  10   0       1999.21       1924.78        47.28 o                         
  13  10   0        890.63        845.27        37.92 o                         
  14  10   0        282.56        310.87        35.35 o                         
  15  10   0          6.29         25.28        34.79 o                         
   1  11   0        253.93        254.20        11.20 o                         
   2  11   0      22668.54      21696.72       306.73 o                         
   3  11   0      29281.94      28544.12       311.20 o                         
   4  11   0      21140.15      21131.03       254.81 o                         
   5  11   0       6117.75       6335.52        89.57 o                         
   6  11   0       8735.99       8902.69       130.51 o                         
   7  11   0       1044.78       1011.55        19.43 o                         
   8  11   0      12646.25      12115.43       196.27 o                         
   9  11   0      10307.52      10355.45       168.96 o                         
  10  11   0         16.53         10.41         9.05 o                         
  11  11   0         25.02         39.16        17.83 o                         
  12  11   0       4178.58       4192.17        91.16 o                         
  13  11   0        938.43        909.68        40.38 o                         
  14  11   0       4049.06       3977.95       104.11 o                         
  15  11   0        608.11        591.15        37.13 o                         
   0  12   0       3673.92       3726.87        69.08 o                         
   1  12   0      17063.92      18282.55       280.68 o                         
   2  12   0        340.17        346.94        11.15 o                         
   3  12   0      13790.75      13743.56       151.80 o                         
   4  12   0      36086.17      34922.68       452.73 o                         
   5  12   0        879.34        792.89        18.88 o                         
   6  12   0       3288.90       3240.38        46.64 o                         
   7  12   0      20894.26      20544.99       279.53 o                         
   8  12   0      17292.48      17004.81       273.40 o                         
   9  12   0       4370.35       4464.29        77.83 o                         
  10  12   0       1481.49       1502.42        34.81 o                         
  11  12   0         74.97         47.05        24.22 o                         
  12  12   0        399.88        397.41        30.70 o                         
  13  12   0        497.51        498.62        35.00 o                         
  14  12   0        277.26        292.80        37.63 o                         
  15  12   0         46.77         18.09        33.41 o                         
   1  13   0        694.85        760.96        16.69 o                         
   2  13   0       1788.19       1778.85        25.64 o                         
   3  13   0      13399.04      13905.22       169.47 o                         
   4  13   0         89.36         77.15         8.76 o                         
   5  13   0       7796.18       7784.78       108.86 o                         
   6  13   0       1417.34       1348.52        24.20 o                         
   7  13   0       2629.86       2518.65        39.85 o                         
   8  13   0        464.29        474.25        25.83 o                         
   9  13   0       4948.46       4847.72        84.34 o                         
  10  13   0       3753.94       3554.14        71.00 o                         
  11  13   0       2628.75       2599.89        73.14 o                         
  12  13   0         33.39         47.97        27.14 o                         
  13  13   0       1101.49       1231.17        54.77 o                         
  14  13   0        204.74        218.76        34.86 o                         
  15  13   0         21.17         39.63        36.19 o                         
   0  14   0          5.23         14.04        10.66 o                         
   1  14   0       4196.84       4054.98        58.48 o                         
   2  14   0      11961.30      11474.21       152.95 o                         
   3  14   0        997.89       1013.78        30.71 o                         
   4  14   0       1171.90       1144.67        39.11 o                         
   5  14   0        165.59        189.88        13.79 o                         
   6  14   0        382.71        368.57        12.58 o                         
   7  14   0       3284.06       3231.07        52.21 o                         
   8  14   0         61.29         83.99        10.49 o                         
   9  14   0       2189.50       2049.83        47.56 o                         
  10  14   0       6762.94       6567.97       120.56 o                         
  11  14   0       1743.93       1757.24        61.68 o                         
  12  14   0         21.10         -5.94        27.49 o                         
  13  14   0        957.54        932.43        44.05 o                         
  14  14   0        427.18        467.77        38.90 o                         
   1  15   0      21049.54      20422.82       294.10 o                         
   2  15   0      12672.21      12308.50       171.35 o                         
   3  15   0       4043.80       3952.85        63.52 o                         
   4  15   0       4291.81       4342.46        64.94 o                         
   5  15   0         42.24         46.19        10.25 o                         
   6  15   0       1045.63       1039.70        25.23 o                         
   7  15   0       7915.82       7506.67       118.43 o                         
   8  15   0       2673.47       2512.97        50.61 o                         
   9  15   0        459.06        468.02        22.35 o                         
  10  15   0        853.30        757.95        28.35 o                         
  11  15   0       2332.36       2219.76        69.92 o                         
  12  15   0       2065.17       2002.50        77.44 o                         
  13  15   0       6759.43       6870.26       219.53 o                         
  14  15   0       2181.92       2309.13        90.67 o                         
   0  16   0       9699.30       9553.87       225.80 o                         
   1  16   0        536.90        483.24        22.13 o                         
   2  16   0      10854.34      10919.62       160.78 o                         
   3  16   0      13933.31      13977.43       213.45 o                         
   4  16   0       6293.86       6151.95        99.12 o                         
   5  16   0        102.16        103.51        11.59 o                         
   6  16   0       5182.50       5048.69        74.25 o                         
   7  16   0        885.41        927.00        24.38 o                         
   8  16   0       2733.64       2757.96        58.44 o                         
   9  16   0       2872.47       2826.72        61.59 o                         
  10  16   0       2329.60       2306.51        59.22 o                         
  11  16   0        442.46        412.97        32.71 o                         
  12  16   0       3896.67       3743.26       100.34 o                         
  13  16   0         20.50         43.42        33.96 o                         
  14  16   0        853.87        851.63        46.27 o                         
   1  17   0      10516.21      10289.24       184.01 o                         
   2  17   0       2029.48       2029.95        45.66 o                         
   3  17   0       1327.57       1342.59        38.81 o                         
   4  17   0       4883.06       4576.21        76.90 o                         
   5  17   0       5041.13       4575.08        77.02 o                         
   6  17   0        698.39        614.59        21.86 o                         
   7  17   0         66.36         45.80        11.52 o                         
   8  17   0         19.77         25.03        14.24 o                         
   9  17   0        458.09        362.71        21.91 o                         
  10  17   0       4024.28       3937.38       100.06 o                         
  11  17   0       1151.10        988.29        52.70 o                         
  12  17   0        465.83        446.40        38.66 o                         
  13  17   0       1951.41       2031.06        78.71 o                         
  14  17   0        375.41        467.18        61.68 o                         
   0  18   0      24710.67      23758.36       628.19 o                         
   1  18   0       1871.67       1768.34        48.64 o                         
   2  18   0        418.67        341.49        19.08 o                         
   3  18   0        769.16        747.51        27.10 o                         
   4  18   0        791.32        837.17        29.25 o                         
   5  18   0          6.89          8.42        13.30 o                         
   6  18   0         57.63         54.85        13.28 o                         
   7  18   0       1591.10       1534.20        36.28 o                         
   8  18   0       8319.40       8028.63       146.55 o                         
   9  18   0         51.70         29.45        14.18 o                         
  10  18   0        835.47        762.12        38.46 o                         
  11  18   0        276.69        235.72        33.32 o                         
  12  18   0       2129.56       2054.03        87.49 o                         
  13  18   0        209.19        177.70        37.27 o                         
   1  19   0        202.76        168.72        22.25 o                         
   2  19   0       2560.18       2440.02        56.55 o                         
   3  19   0      16308.67      16537.18       319.58 o                         
   4  19   0         40.83         26.45        16.57 o                         
   5  19   0       1692.70       1675.89        46.97 o                         
   6  19   0        418.74        447.55        17.60 o                         
   7  19   0         12.97          9.01        20.11 o                         
   8  19   0       1547.18       1570.30        45.36 o                         
   9  19   0       6045.38       5871.41       122.02 o                         
  10  19   0        118.23         82.33        30.96 o                         
  11  19   0       1608.36       1611.29        68.93 o                         
  12  19   0        830.03        858.32        46.55 o                         
  13  19   0       3193.86       3268.41       100.19 o                         
   0  20   0        280.02        257.31        37.01 o                         
   1  20   0       1036.71        928.25        38.37 o                         
   2  20   0          7.00         -6.80        17.15 o                         
   3  20   0        355.19        383.98        25.11 o                         
   4  20   0       6342.98       6367.35       116.42 o                         
   5  20   0       4081.30       4041.96        73.34 o                         
   6  20   0        569.16        511.44        23.51 o                         
   7  20   0       1471.68       1481.39        42.23 o                         
   8  20   0      10027.04       9769.33       177.27 o                         
   9  20   0         34.76         39.24        29.63 o                         
  10  20   0       1381.92       1302.72        73.63 o                         
  11  20   0       1123.91       1038.99        53.46 o                         
  12  20   0         87.68         48.62        36.37 o                         
  13  20   0        697.21        735.84        70.26 o                         
   1  21   0        121.23         78.91        21.22 o                         
   2  21   0        188.44        159.74        20.49 o                         
   3  21   0       1343.41       1437.30        45.66 o                         
   4  21   0       2052.91       1977.71        50.27 o                         
   5  21   0       6674.29       6441.81       115.61 o                         
   6  21   0       2141.29       2151.33        51.79 o                         
   7  21   0       4071.22       3842.77        76.25 o                         
   8  21   0       1285.64       1274.25        65.11 o                         
   9  21   0       2045.40       1861.47        85.26 o                         
  10  21   0       2464.28       2451.46        83.22 o                         
  11  21   0        150.59        117.61        36.59 o                         
  12  21   0         40.32         67.07        38.45 o                         
   0  22   0       1247.82       1402.19        81.66 o                         
   1  22   0       1933.74       1912.28        59.01 o                         
   2  22   0      11064.51      11011.00       199.07 o                         
   3  22   0         30.41         -7.95        16.81 o                         
   4  22   0         36.18          9.51        20.94 o                         
   5  22   0       1160.56       1091.51        39.25 o                         
   6  22   0        397.27        377.43        22.17 o                         
   7  22   0        103.52         78.79        19.26 o                         
   8  22   0       1625.03       1576.39        54.65 o                         
   9  22   0        100.13         67.92        32.78 o                         
  10  22   0       5765.90       5701.22       140.98 o                         
  11  22   0        387.65        388.33        40.87 o                         
  12  22   0         24.69         19.15        38.87 o                         
   1  23   0      12170.88      12050.50       235.10 o                         
   2  23   0       1344.35       1293.70        49.20 o                         
   3  23   0       2417.54       2404.59        62.06 o                         
   4  23   0       3711.26       3761.10        78.90 o                         
   5  23   0       1307.70       1316.22        47.28 o                         
   6  23   0       2362.89       2324.42        57.14 o                         
   7  23   0        391.30        377.01        24.37 o                         
   8  23   0         27.06         29.18        34.99 o                         
   9  23   0        300.38        259.87        40.56 o                         
  10  23   0        832.94        684.10        77.34 o                         
  11  23   0        595.40        583.62        45.66 o                         
   0  24   0       7667.82       7567.15       216.99 o                         
   1  24   0       2791.59       2892.63        82.75 o                         
   2  24   0       2857.11       2949.56        88.87 o                         
   3  24   0       8113.12       8086.53       133.74 o                         
   4  24   0       1801.40       1754.89        61.59 o                         
   5  24   0        481.21        514.78        34.56 o                         
   6  24   0        125.85        100.80        22.53 o                         
   7  24   0       1074.21       1011.08        37.97 o                         
   8  24   0        602.76        586.66        42.86 o                         
   9  24   0        109.19        130.57        37.57 o                         
  10  24   0         20.76         18.88        37.31 o                         
  11  24   0       1021.37       1036.32        66.26 o                         
   1  25   0       1740.53       1797.87        67.05 o                         
   2  25   0       8173.03       8155.48       165.21 o                         
   3  25   0       1714.91       1774.39        51.12 o                         
   4  25   0          3.76        -26.18        26.18 o                         
   5  25   0       3285.27       3293.54        74.83 o                         
   6  25   0        101.54         87.25        23.44 o                         
   7  25   0          6.04         -2.49        32.38 o                         
   8  25   0        343.55        328.72        39.58 o                         
   9  25   0         22.58         33.63        38.16 o                         
  10  25   0       2090.93       2101.67        87.38 o                         
   0  26   0       2922.84       2980.74       112.81 o                         
   1  26   0       1683.94       1740.21        62.04 o                         
   2  26   0         99.73        110.92        27.30 o                         
   3  26   0       1442.36       1480.05        57.87 o                         
   4  26   0        254.25        226.50        26.56 o                         
   5  26   0         35.68         44.89        29.60 o                         
   6  26   0         52.94         47.70        25.20 o                         
   7  26   0         29.56         44.27        32.37 o                         
   8  26   0       2515.71       2467.10        88.92 o                         
   9  26   0       2982.53       3093.24       115.00 o                         
   1  27   0         83.25        112.09        24.47 o                         
   2  27   0        456.54        457.45        30.79 o                         
   3  27   0        809.18        941.84        44.55 o                         
   4  27   0        276.69        254.88        35.16 o                         
   5  27   0         14.66         30.91        31.98 o                         
   6  27   0       5737.64       5801.40       148.88 o                         
   7  27   0        300.50        275.32        39.98 o                         
   8  27   0        349.27        294.98        41.34 o                         
   0  28   0        362.80        434.64        41.26 o                         
   1  28   0        768.15        761.04        34.31 o                         
   2  28   0         98.74         56.01        28.40 o                         
   3  28   0       1005.63       1036.64        46.70 o                         
   4  28   0        409.95        434.73        39.21 o                         
   5  28   0       2159.19       2126.16        71.97 o                         
   6  28   0          1.71         16.17        34.76 o                         
   7  28   0       2722.87       2652.93        94.58 o                         
   8  28   0        367.11        332.64        43.34 o                         
   1  29   0        244.59        280.88        30.72 o                         
   2  29   0       2386.21       2409.73        66.13 o                         
   3  29   0         35.42         44.23        36.00 o                         
   4  29   0       2024.65       2163.86        79.80 o                         
   5  29   0       1055.52       1106.27        72.89 o                         
   6  29   0        102.92         88.98        37.64 o                         
   7  29   0          2.60         50.04        51.54 o                         
   0  30   0       1136.93       1142.08        80.37 o                         
   1  30   0       2109.42       2335.98        67.41 o                         
   2  30   0        441.22        486.01        40.35 o                         
   3  30   0        235.94        270.61        37.08 o                         
   4  30   0         84.13         90.12        42.25 o                         
   5  30   0         20.02         31.29        42.67 o                         
   1  31   0       1728.32       1877.19        72.00 o                         
   2  31   0       1195.88       1285.41        54.80 o                         
   3  31   0         43.80         98.99        38.54 o                         
   4  31   0       1170.19       1252.50        62.53 o                         
 -17   0   1       2156.05       2285.24       136.56 o                         
 -15   0   1       3054.55       2988.20       100.82 o                         
 -13   0   1       2092.07       2093.49        54.45 o                         
 -11   0   1       2136.46       2190.58        54.41 o                         
  -9   0   1        901.70        829.56        23.00 o                         
  -7   0   1      97255.77      96062.83      3049.11 o                         
  -5   0   1      59712.83      57090.80      1814.63 o                         
  -3   0   1      12769.04      12866.46       332.65 o                         
   1   0   1      24629.60      23974.66       759.17 o                         
   3   0   1      36853.58      39398.08      1768.26 o                         
   5   0   1     116830.95     110006.44      3523.01 o                         
   7   0   1        527.09        625.23        16.53 o                         
   9   0   1      12159.84      12037.13       223.31 o                         
  11   0   1       8798.26       8546.55       161.06 o                         
  13   0   1         73.87         79.75        26.08 o                         
  15   0   1        176.32        186.25        52.71 o                         
 -17   1   1         53.83         38.67        35.87 o                         
 -16   1   1          9.86         20.72        28.77 o                         
 -15   1   1       1300.38       1326.04        51.02 o                         
 -14   1   1        144.82        146.91        16.62 o                         
 -13   1   1       1939.71       1973.08        37.16 o                         
 -12   1   1      20776.41      20987.12       286.58 o                         
 -11   1   1       1422.38       1431.34        35.33 o                         
 -10   1   1       8440.58       8481.00       123.59 o                         
  -9   1   1       5838.80       5992.58        79.94 o                         
  -8   1   1      14722.56      14659.47       190.46 o                         
  -7   1   1         91.40         72.62         4.83 o                         
  -6   1   1         91.24         91.44         4.26 o                         
  -5   1   1       4112.22       4670.51        61.41 o                         
  -4   1   1       3063.13       3265.31        47.05 o                         
  -3   1   1      10373.97       9972.61       157.90 o                         
  -2   1   1       7238.00       6718.26        95.28 o                         
   1   1   1       6714.56       6777.49        81.49 o                         
   2   1   1         48.33         73.48         3.42 o                         
   3   1   1        612.54        675.16         9.17 o                         
   4   1   1      23303.48      22171.91       256.13 o                         
   5   1   1       5687.60       6044.37        73.52 o                         
   6   1   1       3519.14       3753.98        46.77 o                         
   7   1   1       1835.01       1946.80        25.99 o                         
   8   1   1       5034.17       4953.37        62.44 o                         
   9   1   1         75.51         74.48         6.38 o                         
  10   1   1       4185.46       4290.92        59.56 o                         
  11   1   1        116.82        124.55         9.98 o                         
  12   1   1       4543.76       4525.85        79.37 o                         
  13   1   1        634.62        664.01        30.90 o                         
  14   1   1        561.26        529.26        33.10 o                         
  15   1   1         12.90         22.11        35.57 o                         
  16   1   1       5875.49       6108.71       191.40 o                         
 -17   2   1        169.25        155.47        42.67 o                         
 -16   2   1        941.18        986.39        40.18 o                         
 -15   2   1        189.89        165.38        25.14 o                         
 -14   2   1       2002.13       2041.14        47.89 o                         
 -13   2   1       3147.84       3087.07        57.68 o                         
 -12   2   1         16.64         23.43        11.11 o                         
 -11   2   1         49.29         53.19         9.82 o                         
 -10   2   1       1929.63       1922.16        30.29 o                         
  -9   2   1         39.69         46.25         5.96 o                         
  -8   2   1       9015.71       9160.52       115.22 o                         
  -7   2   1        295.09        290.45         7.59 o                         
  -6   2   1        277.24        298.79         8.11 o                         
  -5   2   1       3491.52       3358.20        44.61 o                         
  -4   2   1      10836.48      10629.62       137.67 o                         
  -3   2   1        301.76        328.73         5.87 o                         
  -2   2   1       3490.28       3725.74        45.06 o                         
  -1   2   1       9634.65       9234.78       119.40 o                         
   0   2   1       2215.56       2146.90        28.40 o                         
   1   2   1       6241.08       6212.84        74.97 o                         
   2   2   1          9.51         19.12         1.89 o                         
   3   2   1       3029.95       3115.47        41.45 o                         
   4   2   1      10297.15      10576.84       127.24 o                         
   5   2   1        253.56        339.94         6.75 o                         
   6   2   1          8.11         16.86         3.54 o                         
   7   2   1       8090.53       8401.21       102.10 o                         
   8   2   1        169.12        196.36         7.56 o                         
   9   2   1        513.86        526.85        15.36 o                         
  10   2   1        642.17        612.30        17.65 o                         
  11   2   1          1.62         18.80        10.70 o                         
  12   2   1          3.13        -10.67        16.91 o                         
  13   2   1         42.27         44.14        16.46 o                         
  14   2   1        113.66        115.10        26.06 o                         
  15   2   1        606.56        618.34        35.22 o                         
  16   2   1         37.82         69.65        39.74 o                         
 -16   3   1       3371.79       3688.33        97.94 o                         
 -15   3   1       1888.69       2026.85        60.45 o                         
 -14   3   1       1425.29       1352.24        43.53 o                         
 -13   3   1       4403.04       4387.58        79.05 o                         
 -12   3   1       3387.54       3266.67        53.83 o                         
 -11   3   1         16.19         25.03         8.57 o                         
 -10   3   1      11486.37      11070.38       191.42 o                         
  -9   3   1        234.19        222.18         8.07 o                         
  -8   3   1         10.65         24.54         5.00 o                         
  -7   3   1        516.39        585.27        11.78 o                         
  -6   3   1       1073.82       1419.12        20.63 o                         
  -5   3   1        723.90        735.66        12.29 o                         
  -4   3   1      11070.78      10714.68       133.48 o                         
  -3   3   1      20562.51      20148.17       284.89 o                         
  -2   3   1     111000.68     102081.38      2657.04 o                         
  -1   3   1        132.20        141.69         3.71 o                         
   0   3   1      84709.95      80074.35      1812.63 o                         
   1   3   1      13188.29      12700.70       157.99 o                         
   2   3   1        172.93        243.85         5.66 o                         
   3   3   1        227.42        272.33         6.63 o                         
   4   3   1       1499.24       1546.14        22.24 o                         
   5   3   1       2022.20       2263.40        32.91 o                         
   6   3   1      10087.27      10254.16       128.57 o                         
   7   3   1       6016.70       6166.60        75.71 o                         
   8   3   1        789.86        763.28        18.04 o                         
   9   3   1       7637.82       7771.99       113.67 o                         
  10   3   1      22889.03      23241.17       349.50 o                         
  11   3   1        795.37        866.81        28.58 o                         
  12   3   1       4065.07       4146.61        96.82 o                         
  13   3   1        145.59        162.91        24.07 o                         
  14   3   1       3951.38       4145.13       101.48 o                         
  15   3   1          6.13         21.30        26.99 o                         
  16   3   1        645.45        672.44        68.73 o                         
 -16   4   1        289.09        291.53        33.03 o                         
 -15   4   1         11.32         33.62        24.59 o                         
 -14   4   1       1728.74       1799.36        49.28 o                         
 -13   4   1        453.68        451.34        20.21 o                         
 -12   4   1       1405.50       1442.22        33.67 o                         
 -11   4   1         16.98         39.43        11.67 o                         
 -10   4   1       1176.65       1196.05        23.17 o                         
  -9   4   1       3717.70       3616.68        52.34 o                         
  -8   4   1       3859.19       3778.14        48.00 o                         
  -7   4   1      22208.01      22089.63       412.67 o                         
  -6   4   1      16103.31      16625.86       215.30 o                         
  -5   4   1      64549.07      59023.69      2148.90 o                         
  -4   4   1      23669.51      23152.98       300.20 o                         
  -3   4   1      24345.80      23558.13       304.20 o                         
  -2   4   1       1279.26       1341.44        16.17 o                         
  -1   4   1       4163.74       4246.22        51.71 o                         
   0   4   1      15796.23      15188.98       188.92 o                         
   1   4   1        242.25        306.46         5.83 o                         
   2   4   1      28835.03      28096.43       419.26 o                         
   3   4   1      23856.86      23438.09       291.22 o                         
   4   4   1      12910.58      12826.30       154.29 o                         
   5   4   1      49200.35      47388.56       706.51 o                         
   6   4   1        150.32        188.18         6.59 o                         
   7   4   1      32975.32      32768.92       464.95 o                         
   8   4   1       2194.11       2391.45        38.70 o                         
   9   4   1      25157.19      25743.57       473.59 o                         
  10   4   1        285.14        338.18        16.59 o                         
  11   4   1       1360.24       1463.77        37.16 o                         
  12   4   1       2064.11       2106.98        54.47 o                         
  13   4   1        266.54        277.18        23.18 o                         
  14   4   1       2810.17       2835.46        80.04 o                         
  15   4   1       5514.78       5676.95       123.35 o                         
  16   4   1        317.99        342.23        46.44 o                         
 -16   5   1        956.07        939.82        46.78 o                         
 -15   5   1         15.01         12.45        32.72 o                         
 -14   5   1       1928.56       1959.99        51.93 o                         
 -13   5   1       1106.01       1081.76        38.69 o                         
 -12   5   1        280.26        303.97        16.91 o                         
 -11   5   1        895.72        968.01        26.07 o                         
 -10   5   1       4184.35       4248.30        57.30 o                         
  -9   5   1      11303.52      11554.32       155.05 o                         
  -8   5   1       2747.58       2703.64        35.92 o                         
  -7   5   1        956.24       1029.88        19.64 o                         
  -6   5   1      22032.55      21729.15       260.53 o                         
  -5   5   1         16.08         26.20         3.79 o                         
  -4   5   1      22519.73      22192.86       282.59 o                         
  -3   5   1       1818.27       2092.78        25.97 o                         
  -2   5   1      46369.77      45889.85      2059.96 o                         
  -1   5   1      10959.61      11438.18       132.98 o                         
   0   5   1      17005.57      16115.43       193.40 o                         
   1   5   1       3981.93       4184.00        46.70 o                         
   2   5   1       6587.14       6797.97        74.97 o                         
   3   5   1       4382.64       4644.43        53.50 o                         
   4   5   1       2911.10       3107.87        39.21 o                         
   5   5   1        496.44        601.89        13.12 o                         
   6   5   1       6607.90       7195.34        98.85 o                         
   7   5   1       7811.29       7857.69       114.15 o                         
   8   5   1       8561.32       8718.11       133.35 o                         
   9   5   1        507.79        575.51        28.67 o                         
  10   5   1      13863.46      14119.42       253.90 o                         
  11   5   1         23.79         25.02        11.77 o                         
  12   5   1       3920.75       4086.14        87.28 o                         
  13   5   1        122.91        122.32        22.04 o                         
  14   5   1       1656.89       1769.05        64.46 o                         
  15   5   1        494.63        525.82        37.33 o                         
  16   5   1         29.90         50.95        42.72 o                         
 -16   6   1        310.11        357.00        35.35 o                         
 -15   6   1       2596.76       2626.74        71.79 o                         
 -14   6   1        743.49        754.71        30.94 o                         
 -13   6   1          6.31         -3.08        18.14 o                         
 -12   6   1        965.66        849.44        29.61 o                         
 -11   6   1       4269.37       4400.45        76.39 o                         
 -10   6   1         82.63        128.49         8.96 o                         
  -9   6   1         23.30         22.26         5.90 o                         
  -8   6   1      12059.75      12153.18       172.31 o                         
  -7   6   1       5246.67       5218.91        65.12 o                         
  -6   6   1       2778.96       2740.21        35.64 o                         
  -5   6   1       6095.48       6795.94       103.55 o                         
  -4   6   1       3127.11       3327.41        43.55 o                         
  -3   6   1      31558.49      31215.92       373.40 o                         
  -2   6   1        124.56        114.08         4.65 o                         
  -1   6   1        832.53        991.24        13.89 o                         
   0   6   1      18693.15      18683.03       226.18 o                         
   1   6   1         48.24         64.27         4.23 o                         
   2   6   1       5458.31       5389.55        61.91 o                         
   3   6   1         10.13         17.38         2.79 o                         
   4   6   1       5457.43       5504.16        65.31 o                         
   5   6   1      14978.85      15301.01       195.89 o                         
   6   6   1        866.25        794.84        13.92 o                         
   7   6   1       2604.42       2861.25        43.37 o                         
   8   6   1        526.40        524.48        16.65 o                         
   9   6   1         43.44         48.43        10.76 o                         
  10   6   1        236.90        250.53        14.49 o                         
  11   6   1       1807.00       1852.32        78.87 o                         
  12   6   1         72.37         51.66        20.60 o                         
  13   6   1        830.45        751.33        30.58 o                         
  14   6   1        726.98        720.65        32.48 o                         
  15   6   1        145.13        154.74        31.50 o                         
 -16   7   1        453.15        508.75        39.85 o                         
 -15   7   1        897.64        865.47        39.56 o                         
 -14   7   1       1389.67       1452.96        42.85 o                         
 -13   7   1       7842.86       8052.31       157.71 o                         
 -12   7   1       9064.83       8968.71       158.83 o                         
 -11   7   1       1799.57       1863.64        37.58 o                         
 -10   7   1       2920.89       3052.15        49.03 o                         
  -9   7   1       3794.05       3800.99        55.34 o                         
  -8   7   1       1020.41        986.16        22.07 o                         
  -7   7   1       1004.03        963.74        19.54 o                         
  -6   7   1       3871.05       3967.01        53.32 o                         
  -5   7   1       2056.10       2184.21        30.13 o                         
  -4   7   1        918.00       1061.86        19.59 o                         
  -3   7   1      47295.78      45304.37       675.24 o                         
  -2   7   1        720.94        720.17        11.99 o                         
  -1   7   1      45266.16      43569.46       795.74 o                         
   0   7   1      70247.75      64664.82      1669.08 o                         
   1   7   1      16942.45      17412.64       195.66 o                         
   2   7   1        708.09        835.13        14.48 o                         
   3   7   1       2460.01       2558.54        30.24 o                         
   4   7   1      36264.46      34531.45       386.88 o                         
   5   7   1       1298.00       1301.56        19.87 o                         
   6   7   1       4450.67       4498.25        54.77 o                         
   7   7   1      17159.59      17359.86       274.46 o                         
   8   7   1       2438.20       2399.98        43.52 o                         
   9   7   1       6545.08       6408.22       115.71 o                         
  10   7   1       3154.33       3176.45        59.03 o                         
  11   7   1       3914.73       3816.46        82.80 o                         
  12   7   1       1727.46       1733.03        52.89 o                         
  13   7   1         41.12         32.10        21.43 o                         
  14   7   1       1209.48       1335.69        49.03 o                         
  15   7   1         26.16          4.49        30.34 o                         
 -16   8   1        906.68        869.74        43.15 o                         
 -15   8   1        231.16        248.44        29.29 o                         
 -14   8   1       3212.40       3339.88        87.89 o                         
 -13   8   1       8445.71       8465.27       152.18 o                         
 -12   8   1       1181.77       1165.07        31.69 o                         
 -11   8   1       1239.13       1145.05        30.38 o                         
 -10   8   1       2333.32       2363.78        39.86 o                         
  -9   8   1        558.06        525.39        15.60 o                         
  -8   8   1       5660.05       5832.46        75.33 o                         
  -7   8   1      25321.11      24919.45       381.26 o                         
  -6   8   1      14193.51      14496.59       181.82 o                         
  -5   8   1       7079.14       7452.17        91.38 o                         
  -4   8   1       6783.49       6921.03        81.95 o                         
  -3   8   1        556.82        490.04        10.15 o                         
  -2   8   1       9995.29      10731.09       125.51 o                         
  -1   8   1      29142.91      28020.11       313.92 o                         
   0   8   1       9092.00       9435.62       110.93 o                         
   1   8   1       8561.68       8336.63        98.12 o                         
   2   8   1      19101.37      18479.35       214.80 o                         
   3   8   1       3499.15       3588.07        41.50 o                         
   4   8   1      19470.74      19604.71       213.75 o                         
   5   8   1      53960.51      49883.67       800.62 o                         
   6   8   1       7493.63       7552.71        96.75 o                         
   7   8   1        959.41       1032.25        18.19 o                         
   8   8   1       4380.10       4236.41        65.36 o                         
   9   8   1       3020.79       3199.93        58.15 o                         
  10   8   1        698.17        681.73        31.59 o                         
  11   8   1       1100.03       1147.62        42.20 o                         
  12   8   1       3789.79       3728.65        83.85 o                         
  13   8   1       1531.08       1559.02        49.98 o                         
  14   8   1       4229.42       4347.87       120.66 o                         
  15   8   1        118.52        138.95        33.07 o                         
 -16   9   1       1698.81       1835.23        72.77 o                         
 -15   9   1        297.33        335.03        30.10 o                         
 -14   9   1        870.32        783.73        48.82 o                         
 -13   9   1        354.92        340.28        19.99 o                         
 -12   9   1       8417.10       8395.14       150.02 o                         
 -11   9   1         69.33         94.49        10.17 o                         
 -10   9   1        746.73        696.24        17.85 o                         
  -9   9   1       6493.22       6574.59        92.18 o                         
  -8   9   1      18736.52      18041.42       257.97 o                         
  -7   9   1         31.54         39.46         6.85 o                         
  -6   9   1        156.24        177.35         7.66 o                         
  -5   9   1        236.71        252.91        10.30 o                         
  -4   9   1        154.07        130.58         5.73 o                         
  -3   9   1        101.95        122.95         5.39 o                         
  -2   9   1       3577.09       3881.32        49.24 o                         
  -1   9   1       1524.13       1756.51        23.95 o                         
   0   9   1      18506.78      18663.33       217.25 o                         
   1   9   1       5433.25       6031.48        72.26 o                         
   2   9   1        955.23       1235.42        21.29 o                         
   3   9   1       3657.75       3612.80        43.44 o                         
   4   9   1      23010.34      22849.06       292.23 o                         
   5   9   1       3005.38       3039.36        35.88 o                         
   6   9   1      10195.30      10042.17       118.48 o                         
   7   9   1       3548.93       3620.47        53.37 o                         
   8   9   1        106.79        107.78         9.15 o                         
   9   9   1        112.57        150.75        11.70 o                         
  10   9   1        303.32        337.89        25.98 o                         
  11   9   1         88.84         78.13        20.40 o                         
  12   9   1       1270.72       1207.65        46.94 o                         
  13   9   1         20.55         22.75        24.30 o                         
  14   9   1        133.06         90.57        28.21 o                         
  15   9   1        231.39        268.92        35.52 o                         
 -16  10   1        108.27        111.23        34.17 o                         
 -15  10   1        820.21        812.16        41.49 o                         
 -14  10   1        322.90        293.94        31.39 o                         
 -13  10   1       5516.83       5476.35       126.13 o                         
 -12  10   1       1610.84       1568.77        47.06 o                         
 -11  10   1        440.71        460.10        18.80 o                         
 -10  10   1         93.19         66.78        10.90 o                         
  -9  10   1        325.44        311.73        13.38 o                         
  -8  10   1      23411.85      22825.96       325.25 o                         
  -7  10   1        585.60        582.61        17.93 o                         
  -6  10   1       6513.72       6531.36        91.98 o                         
  -5  10   1      14953.69      15249.58       184.57 o                         
  -4  10   1        206.06        179.46         6.85 o                         
  -3  10   1       7580.95       7912.27        90.92 o                         
  -2  10   1       3774.89       3786.62        48.59 o                         
  -1  10   1       6983.99       7007.72        81.07 o                         
   0  10   1        265.99        323.12         9.13 o                         
   1  10   1        382.57        382.91         9.84 o                         
   2  10   1       8175.58       8514.07        97.82 o                         
   3  10   1       2042.44       2055.57        29.18 o                         
   4  10   1      17242.68      16890.45       190.97 o                         
   5  10   1       3542.65       3411.58        44.66 o                         
   6  10   1        445.34        406.28        12.90 o                         
   7  10   1       2393.06       2356.02        36.51 o                         
   8  10   1       1083.50        941.97        32.69 o                         
   9  10   1       1115.76       1131.02        28.76 o                         
  10  10   1        377.85        375.64        16.69 o                         
  11  10   1        188.47        202.69        24.67 o                         
  12  10   1       1011.77        940.16        42.76 o                         
  13  10   1         36.43         27.89        27.80 o                         
  14  10   1        959.91        951.73        42.30 o                         
  15  10   1        235.79        193.99        44.49 o                         
 -16  11   1       1684.38       1771.06        91.48 o                         
 -15  11   1       1361.11       1395.07        63.84 o                         
 -14  11   1        243.50        194.49        32.38 o                         
 -13  11   1       4135.38       4099.05       101.48 o                         
 -12  11   1        100.33         84.23        24.94 o                         
 -11  11   1       5245.55       4920.54        92.66 o                         
 -10  11   1          0.52         12.64        12.27 o                         
  -9  11   1        256.28        263.46        11.63 o                         
  -8  11   1       3639.05       3463.55        54.92 o                         
  -7  11   1      10298.62      10571.65       163.79 o                         
  -6  11   1        776.74        793.31        18.04 o                         
  -5  11   1       2656.65       2561.74        37.90 o                         
  -4  11   1      43356.03      41882.68       468.85 o                         
  -3  11   1      46445.12      44772.61       517.49 o                         
  -2  11   1      16597.28      17157.33       207.20 o                         
  -1  11   1       2278.27       1965.32        26.42 o                         
   0  11   1       1466.67       1530.24        23.31 o                         
   1  11   1       9088.17       9261.01       115.61 o                         
   2  11   1       3006.38       3031.78        37.93 o                         
   3  11   1        833.82        826.75        17.91 o                         
   4  11   1       2476.13       2457.12        34.44 o                         
   5  11   1         28.82         32.23         5.95 o                         
   6  11   1        380.11        334.87        12.06 o                         
   7  11   1      15321.23      15154.48       229.44 o                         
   8  11   1      12258.35      11833.37       180.49 o                         
   9  11   1      15036.81      14873.67       240.20 o                         
  10  11   1        656.15        622.08        27.54 o                         
  11  11   1        430.57        417.26        25.11 o                         
  12  11   1       1523.75       1520.46        59.33 o                         
  13  11   1        177.72        182.02        32.28 o                         
  14  11   1       2270.61       2284.96        78.14 o                         
  15  11   1        269.73        242.86        36.91 o                         
 -15  12   1       2117.71       2184.31        77.69 o                         
 -14  12   1       1001.41        959.32        42.84 o                         
 -13  12   1       1323.34       1275.52        57.06 o                         
 -12  12   1        251.24        237.83        27.62 o                         
 -11  12   1         11.50         35.53        13.66 o                         
 -10  12   1       1556.80       1531.00        39.11 o                         
  -9  12   1       4625.19       4550.02        85.37 o                         
  -8  12   1       7407.66       7506.59       111.39 o                         
  -7  12   1        843.73        747.41        18.89 o                         
  -6  12   1        325.84        333.18        17.92 o                         
  -5  12   1      22540.20      22090.40       287.45 o                         
  -4  12   1       8719.34       8821.21       118.18 o                         
  -3  12   1      61539.75      59012.71       732.24 o                         
  -2  12   1      16274.05      16428.11       199.04 o                         
  -1  12   1       2023.09       1844.93        27.34 o                         
   0  12   1      13187.88      13674.52       212.65 o                         
   1  12   1      10578.64      10366.64       119.12 o                         
   2  12   1      22888.14      23149.61       310.54 o                         
   3  12   1       6522.17       6854.76        91.54 o                         
   4  12   1       7238.09       7391.11       100.15 o                         
   5  12   1       1932.79       1971.49        30.78 o                         
   6  12   1        343.74        320.47        13.19 o                         
   7  12   1       3664.95       3702.87        57.74 o                         
   8  12   1         11.76         15.54         9.55 o                         
   9  12   1       8705.58       8553.46       151.71 o                         
  10  12   1        117.99         82.06        23.34 o                         
  11  12   1        249.41        205.78        26.77 o                         
  12  12   1       3522.80       3568.98        93.80 o                         
  13  12   1       6946.09       6885.98       157.17 o                         
  14  12   1       1375.74       1376.10        61.38 o                         
  15  12   1        145.15        142.42        36.58 o                         
 -15  13   1         95.90        135.79        34.69 o                         
 -14  13   1       1409.11       1459.14        73.18 o                         
 -13  13   1        102.36         87.55        31.18 o                         
 -12  13   1         29.34         32.76        15.91 o                         
 -11  13   1          2.78        -13.74        13.74 o                         
 -10  13   1        935.08        883.03        30.65 o                         
  -9  13   1        718.70        727.50        22.37 o                         
  -8  13   1       7356.80       7181.29       112.79 o                         
  -7  13   1        930.29        878.24        21.38 o                         
  -6  13   1      10238.07      10186.28       148.33 o                         
  -5  13   1      11642.18      11538.63       159.44 o                         
  -4  13   1      25191.90      25022.45       325.49 o                         
  -3  13   1         16.48         17.90         7.66 o                         
  -2  13   1       3415.79       3421.51        45.85 o                         
  -1  13   1      16098.60      16151.04       213.46 o                         
   0  13   1       3815.01       3772.62        65.89 o                         
   1  13   1          0.72         12.14         6.99 o                         
   2  13   1        294.76        325.47        10.18 o                         
   3  13   1       2012.44       2080.71        33.42 o                         
   4  13   1       2056.32       1988.02        33.18 o                         
   5  13   1        498.01        433.03        13.07 o                         
   6  13   1        102.73        101.07         8.53 o                         
   7  13   1        338.43        345.47        13.76 o                         
   8  13   1       8820.96       8882.07       146.13 o                         
   9  13   1         68.16         74.28        12.91 o                         
  10  13   1       3275.13       3260.01        84.13 o                         
  11  13   1       1149.37        944.99        60.63 o                         
  12  13   1       2813.55       2825.88        89.90 o                         
  13  13   1          3.52         24.47        33.81 o                         
  14  13   1        439.89        407.73        38.00 o                         
 -15  14   1         15.97         31.79        37.10 o                         
 -14  14   1       1334.12       1254.95        57.81 o                         
 -13  14   1        278.60        248.75        34.13 o                         
 -12  14   1       3904.63       3812.91        97.85 o                         
 -11  14   1       4485.39       4558.16        88.70 o                         
 -10  14   1        617.60        560.65        23.61 o                         
  -9  14   1        328.62        324.38        15.56 o                         
  -8  14   1       5507.57       5360.20        91.84 o                         
  -7  14   1        210.06        186.61        12.67 o                         
  -6  14   1       3424.51       3317.77        53.41 o                         
  -5  14   1      21451.91      20723.94       313.11 o                         
  -4  14   1        138.99        125.73        10.97 o                         
  -3  14   1         24.47         41.23        10.39 o                         
  -2  14   1        285.31        330.07        13.44 o                         
  -1  14   1         63.51         75.52         8.40 o                         
   0  14   1        982.52        925.97        21.41 o                         
   1  14   1       4593.24       4450.75        66.19 o                         
   2  14   1       7128.95       6983.21        91.48 o                         
   3  14   1       4675.05       4528.76        64.33 o                         
   4  14   1      13293.95      13005.00       180.57 o                         
   5  14   1        538.45        501.74        18.76 o                         
   6  14   1       2644.29       2588.26        43.50 o                         
   7  14   1      11932.25      11697.21       169.87 o                         
   8  14   1        328.50        325.07        13.81 o                         
   9  14   1        747.52        735.93        36.89 o                         
  10  14   1        396.33        334.16        27.95 o                         
  11  14   1        107.61         81.14        26.93 o                         
  12  14   1       2948.05       2798.69        91.27 o                         
  13  14   1        251.93        202.76        35.69 o                         
  14  14   1        750.34        675.57        42.79 o                         
 -15  15   1        765.14        767.02        45.87 o                         
 -14  15   1       2332.17       2420.11        84.82 o                         
 -13  15   1       1262.74       1278.35        70.25 o                         
 -12  15   1        116.46        106.47        29.19 o                         
 -11  15   1         37.93         20.99        18.34 o                         
 -10  15   1       4573.96       4409.95        86.45 o                         
  -9  15   1       3268.58       3132.40        60.00 o                         
  -8  15   1       7824.15       7398.65       117.10 o                         
  -7  15   1       3420.67       3444.77        59.02 o                         
  -6  15   1       1849.97       1843.84        34.74 o                         
  -5  15   1       1613.64       1546.68        29.62 o                         
  -4  15   1       7689.34       7721.24       109.21 o                         
  -3  15   1       7545.65       7668.98       113.55 o                         
  -2  15   1       8972.81       8778.85       145.41 o                         
  -1  15   1       8533.40       8518.15       134.25 o                         
   0  15   1         48.97         49.72        12.17 o                         
   1  15   1        318.52        271.75        11.85 o                         
   2  15   1       7352.57       7405.95       117.32 o                         
   3  15   1       6193.27       6091.42        91.99 o                         
   4  15   1      11071.36      11073.58       155.25 o                         
   5  15   1        320.50        336.44        14.67 o                         
   6  15   1      17870.69      17697.63       254.61 o                         
   7  15   1      10335.29      10302.66       150.75 o                         
   8  15   1       2013.71       1996.53        43.29 o                         
   9  15   1       6020.26       5778.98       131.32 o                         
  10  15   1       2541.71       2321.61        70.28 o                         
  11  15   1         12.04         12.64        27.82 o                         
  12  15   1          0.87         -8.23        30.61 o                         
  13  15   1         21.88         33.74        33.24 o                         
  14  15   1         86.74         84.71        36.25 o                         
 -14  16   1        322.12        401.04        38.57 o                         
 -13  16   1       7406.46       7350.95       167.73 o                         
 -12  16   1        101.42        102.30        34.71 o                         
 -11  16   1          6.96         10.14        14.62 o                         
 -10  16   1       5902.92       5715.59       108.45 o                         
  -9  16   1       3114.82       3024.69        64.64 o                         
  -8  16   1        100.03        134.40        13.11 o                         
  -7  16   1        256.45        271.20        16.75 o                         
  -6  16   1         96.73         93.23        10.93 o                         
  -5  16   1       3444.96       3423.43        56.46 o                         
  -4  16   1        756.63        773.80        27.83 o                         
  -3  16   1       3869.86       3918.26        62.44 o                         
  -2  16   1       1824.24       1801.91        43.47 o                         
  -1  16   1       5856.80       5732.80        99.37 o                         
   0  16   1        254.41        245.34        17.19 o                         
   1  16   1      16506.35      16568.07       269.25 o                         
   2  16   1      23186.77      22097.28       335.48 o                         
   3  16   1      10621.36      10638.34       142.98 o                         
   4  16   1        164.50        161.73        13.50 o                         
   5  16   1       8544.66       8219.23       117.17 o                         
   6  16   1         96.54        115.11        10.48 o                         
   7  16   1       3652.70       3604.14        61.40 o                         
   8  16   1        874.26        862.09        30.49 o                         
   9  16   1         45.52         39.17        24.55 o                         
  10  16   1        416.25        366.35        30.47 o                         
  11  16   1         34.18         17.96        32.44 o                         
  12  16   1        459.09        478.39        43.61 o                         
  13  16   1       4499.47       4591.26       133.20 o                         
  14  16   1       1368.26       1226.33       120.97 o                         
 -14  17   1        657.38        651.82        44.16 o                         
 -13  17   1        229.14        216.07        36.59 o                         
 -12  17   1       4145.34       3999.64       121.49 o                         
 -11  17   1       1755.02       1691.99        64.02 o                         
 -10  17   1       1640.83       1538.67        44.88 o                         
  -9  17   1        997.63        993.15        41.48 o                         
  -8  17   1       2210.14       2218.75        48.52 o                         
  -7  17   1       1844.83       1833.76        44.48 o                         
  -6  17   1        628.20        610.71        22.16 o                         
  -5  17   1       2836.82       2796.02        51.81 o                         
  -4  17   1       2598.25       2564.25        65.31 o                         
  -3  17   1        450.88        481.89        21.83 o                         
  -2  17   1        436.18        436.80        30.02 o                         
  -1  17   1       1492.94       1387.16        43.70 o                         
   0  17   1      12510.40      11920.42       220.46 o                         
   1  17   1       7166.07       7035.02       120.70 o                         
   2  17   1          5.43          7.37        12.79 o                         
   3  17   1       4947.36       4748.91        72.43 o                         
   4  17   1       5797.95       5774.07        94.88 o                         
   5  17   1          0.73         12.40        11.83 o                         
   6  17   1       3123.72       3148.32        53.36 o                         
   7  17   1        375.08        392.57        15.83 o                         
   8  17   1        253.17        211.41        18.22 o                         
   9  17   1        336.01        307.16        30.06 o                         
  10  17   1        191.75        169.64        34.17 o                         
  11  17   1         24.18          6.70        30.16 o                         
  12  17   1       1373.83       1212.46        74.54 o                         
  13  17   1         30.90         32.83        35.27 o                         
 -14  18   1         28.30         63.43        37.39 o                         
 -13  18   1         47.05         27.27        34.10 o                         
 -12  18   1        726.69        681.83        42.32 o                         
 -11  18   1        370.74        426.68        43.01 o                         
 -10  18   1        823.99        810.99        37.76 o                         
  -9  18   1       1185.31       1080.10        37.03 o                         
  -8  18   1       4100.05       4002.77        81.16 o                         
  -7  18   1       5790.40       5498.33        96.49 o                         
  -6  18   1        183.54        164.92        11.93 o                         
  -5  18   1       2348.41       2210.22        48.32 o                         
  -4  18   1        150.96        149.85        15.76 o                         
  -3  18   1      12163.98      11979.06       196.85 o                         
  -2  18   1       1611.64       1660.62        44.77 o                         
  -1  18   1       6726.50       6630.48       145.99 o                         
   0  18   1          7.66         -6.97        19.04 o                         
   1  18   1       4358.08       4137.77        77.83 o                         
   2  18   1         12.04         -4.71        13.79 o                         
   3  18   1       6324.77       6019.67       106.95 o                         
   4  18   1       1072.32       1058.22        37.10 o                         
   5  18   1      13019.75      12466.63       183.38 o                         
   6  18   1        270.41        257.13        15.42 o                         
   7  18   1          5.60          9.07        12.52 o                         
   8  18   1        535.82        487.34        22.29 o                         
   9  18   1       1219.51       1279.06        57.72 o                         
  10  18   1          4.58         -1.54        28.72 o                         
  11  18   1       1211.79       1202.55        67.38 o                         
  12  18   1       1240.82       1217.13        57.26 o                         
  13  18   1       1487.02       1431.08        65.43 o                         
 -13  19   1         16.06        -26.51        35.26 o                         
 -12  19   1       1206.96       1102.65        51.11 o                         
 -11  19   1         84.91        107.33        35.30 o                         
 -10  19   1       2375.30       2361.80        68.96 o                         
  -9  19   1         78.16         36.17        20.15 o                         
  -8  19   1       5254.71       5189.87       101.03 o                         
  -7  19   1       3225.92       3171.63        67.93 o                         
  -6  19   1         60.94         45.20        12.23 o                         
  -5  19   1       1301.46       1262.59        38.36 o                         
  -4  19   1      19327.29      19182.32       310.27 o                         
  -3  19   1       6028.04       6008.64        98.33 o                         
  -2  19   1       1927.19       1840.79        49.03 o                         
  -1  19   1         75.32         81.23        24.19 o                         
   0  19   1       3108.62       3193.74        68.86 o                         
   1  19   1       1169.02       1065.54        35.89 o                         
   2  19   1       3899.85       3947.14        89.50 o                         
   3  19   1        204.21        231.78        18.93 o                         
   4  19   1        552.45        492.89        24.34 o                         
   5  19   1         47.69         39.55        17.05 o                         
   6  19   1       3305.16       3217.76        67.72 o                         
   7  19   1       1434.65       1440.61        40.73 o                         
   8  19   1      19219.98      19155.16       359.46 o                         
   9  19   1        340.27        356.17        33.34 o                         
  10  19   1        206.89        187.40        32.74 o                         
  11  19   1       1822.06       1689.45        78.44 o                         
  12  19   1         62.12         37.55        35.97 o                         
 -13  20   1        182.04        240.25        39.85 o                         
 -12  20   1        707.99        622.62        43.45 o                         
 -11  20   1         43.41         43.10        33.06 o                         
 -10  20   1       2257.85       2246.46        85.45 o                         
  -9  20   1       2486.90       2480.50        61.65 o                         
  -8  20   1        767.27        735.50        29.84 o                         
  -7  20   1         10.06         10.55        16.87 o                         
  -6  20   1       6465.43       6297.72       130.25 o                         
  -5  20   1       3225.51       3226.13        60.19 o                         
  -4  20   1        220.15        212.69        22.58 o                         
  -3  20   1      10794.96      10795.78       169.06 o                         
  -2  20   1        555.17        619.11        42.34 o                         
  -1  20   1        194.19        156.51        26.12 o                         
   0  20   1        984.69       1017.58        38.23 o                         
   1  20   1       6871.31       6622.62       125.48 o                         
   2  20   1       2244.16       2204.02        51.47 o                         
   3  20   1       2361.48       2421.72        69.53 o                         
   4  20   1         23.10         15.07        25.53 o                         
   5  20   1          3.26        -15.18        20.42 o                         
   6  20   1       2527.61       2401.65        56.40 o                         
   7  20   1       1555.53       1412.68        51.68 o                         
   8  20   1        627.17        637.88        37.06 o                         
   9  20   1       5481.51       5448.77       132.26 o                         
  10  20   1       2032.45       1954.67        82.55 o                         
  11  20   1        306.71        257.08        37.94 o                         
  12  20   1       2123.80       2092.05        83.65 o                         
 -12  21   1        141.18        166.68        37.64 o                         
 -11  21   1          0.03         -0.32        34.49 o                         
 -10  21   1       4456.33       4303.07       117.04 o                         
  -9  21   1          2.32        -19.91        19.91 o                         
  -8  21   1         78.08         69.40        20.16 o                         
  -7  21   1         40.84         34.66        18.42 o                         
  -6  21   1       1959.89       1991.34        51.03 o                         
  -5  21   1       6447.56       6304.49       112.19 o                         
  -4  21   1       3402.69       3479.39        86.03 o                         
  -3  21   1         17.92          5.66        15.35 o                         
  -2  21   1       7187.15       6911.71       131.01 o                         
  -1  21   1       2210.26       2222.39        70.30 o                         
   0  21   1       3611.34       3332.52        74.18 o                         
   1  21   1        310.93        326.69        21.99 o                         
   2  21   1         18.32          2.12        17.20 o                         
   3  21   1        397.22        413.00        23.88 o                         
   4  21   1        364.20        334.51        28.39 o                         
   5  21   1        111.25         72.39        22.56 o                         
   6  21   1       2325.23       2191.44        55.15 o                         
   7  21   1       2740.28       2711.22        63.04 o                         
   8  21   1        715.39        781.19        52.32 o                         
   9  21   1        199.15        139.11        39.07 o                         
  10  21   1       3076.66       2993.19        92.76 o                         
  11  21   1       1207.51       1161.50        56.63 o                         
  12  21   1       1908.64       1967.35        84.73 o                         
 -12  22   1       2037.40       2171.61        85.04 o                         
 -11  22   1       1135.12       1034.54        49.60 o                         
 -10  22   1          5.31          0.18        34.24 o                         
  -9  22   1        423.46        350.88        36.58 o                         
  -8  22   1          9.66         13.40        19.48 o                         
  -7  22   1        370.70        321.21        22.48 o                         
  -6  22   1        144.05        137.41        17.05 o                         
  -5  22   1      16144.06      15878.13       261.30 o                         
  -4  22   1       2258.59       2133.83        58.35 o                         
  -3  22   1         57.68         61.49        15.84 o                         
  -2  22   1         79.78         76.74        21.70 o                         
  -1  22   1        605.83        500.48        35.94 o                         
   0  22   1       2831.15       2814.61        66.86 o                         
   1  22   1       6363.82       6585.41       118.15 o                         
   2  22   1        139.61        115.12        19.49 o                         
   3  22   1       6962.54       6885.78       129.85 o                         
   4  22   1        155.05        137.78        23.52 o                         
   5  22   1        435.80        394.17        27.66 o                         
   6  22   1         71.16         60.50        19.72 o                         
   7  22   1       4164.33       3921.79        94.48 o                         
   8  22   1        315.18        239.11        45.23 o                         
   9  22   1       1019.45       1037.00        84.42 o                         
  10  22   1         44.56         60.40        35.09 o                         
  11  22   1       1218.42       1239.97        61.20 o                         
 -11  23   1       2768.78       2695.63        92.19 o                         
 -10  23   1       1644.83       1688.65        76.69 o                         
  -9  23   1        124.92        133.00        32.55 o                         
  -8  23   1       4022.06       3958.78        98.62 o                         
  -7  23   1        645.08        601.92        26.99 o                         
  -6  23   1       3165.11       3194.43        76.53 o                         
  -5  23   1        274.43        253.64        21.20 o                         
  -4  23   1       1275.45       1289.89        44.26 o                         
  -3  23   1        822.63        764.54        28.28 o                         
  -2  23   1       3838.87       3520.53        83.23 o                         
  -1  23   1       2186.81       2222.84        60.00 o                         
   0  23   1         91.25         73.24        23.36 o                         
   1  23   1       5770.52       5708.65       106.35 o                         
   2  23   1       4626.23       4652.72        95.02 o                         
   3  23   1        998.73       1024.66        36.69 o                         
   4  23   1       1422.24       1337.58        47.49 o                         
   5  23   1        415.26        413.53        28.79 o                         
   6  23   1       5011.23       4982.14       100.25 o                         
   7  23   1          4.39         -2.93        29.14 o                         
   8  23   1       1471.58       1454.76        84.88 o                         
   9  23   1         69.10         44.15        35.40 o                         
  10  23   1        441.23        462.24        66.41 o                         
  11  23   1        895.93        869.64        59.29 o                         
 -11  24   1        861.35        947.17        65.52 o                         
 -10  24   1       3117.36       3186.23       100.41 o                         
  -9  24   1       1960.58       2057.18        88.77 o                         
  -8  24   1        345.80        349.93        25.58 o                         
  -7  24   1       1905.12       1834.43        62.69 o                         
  -6  24   1       2019.55       1903.32        61.53 o                         
  -5  24   1        209.93        217.05        22.69 o                         
  -4  24   1          3.16        -10.51        20.81 o                         
  -3  24   1         53.09         24.81        16.96 o                         
  -2  24   1       2554.16       2620.54        59.87 o                         
  -1  24   1       2110.63       2000.02        59.07 o                         
   0  24   1        170.99        148.75        25.22 o                         
   1  24   1       4089.53       4220.42        85.67 o                         
   2  24   1       6437.19       6604.68       139.91 o                         
   3  24   1        863.76        894.77        39.23 o                         
   4  24   1       3267.26       3309.47        78.19 o                         
   5  24   1       4863.82       4774.89       103.00 o                         
   6  24   1       1336.00       1317.13        45.42 o                         
   7  24   1         84.88        150.44        31.11 o                         
   8  24   1        815.27        793.47        45.58 o                         
   9  24   1        266.79        266.85        40.55 o                         
  10  24   1       1158.62       1150.33        55.11 o                         
 -10  25   1       1310.56       1202.44        55.65 o                         
  -9  25   1       1686.02       1682.61       101.34 o                         
  -8  25   1          2.32          3.42        46.36 o                         
  -7  25   1          5.91        -15.89        22.94 o                         
  -6  25   1        349.08        377.39        41.16 o                         
  -5  25   1       2609.65       2619.94        68.00 o                         
  -4  25   1        327.02        297.88        25.47 o                         
  -3  25   1       1048.15       1065.94        36.81 o                         
  -2  25   1        282.53        332.17        22.50 o                         
  -1  25   1         16.81          4.28        21.70 o                         
   0  25   1       7573.12       7866.15       178.26 o                         
   1  25   1         27.26         38.91        25.77 o                         
   2  25   1       1924.55       1943.91        63.55 o                         
   3  25   1       6990.81       6810.67       145.90 o                         
   4  25   1       4568.15       4513.58        98.27 o                         
   5  25   1         93.53         85.41        35.76 o                         
   6  25   1        244.37        251.35        39.91 o                         
   7  25   1       2291.27       2206.01       103.65 o                         
   8  25   1        581.98        569.42        43.52 o                         
   9  25   1        448.77        428.00        46.42 o                         
 -10  26   1       1000.91        951.75        53.83 o                         
  -9  26   1          5.83         66.44        38.61 o                         
  -8  26   1         16.09        -35.96        35.96 o                         
  -7  26   1        187.92        195.72        26.95 o                         
  -6  26   1       2778.30       2783.61        83.25 o                         
  -5  26   1        430.45        425.54        32.99 o                         
  -4  26   1       3421.28       3411.76        77.33 o                         
  -3  26   1       5514.35       5608.59       115.15 o                         
  -2  26   1        513.17        506.50        25.72 o                         
  -1  26   1       1476.60       1556.34        51.11 o                         
   0  26   1          8.99         12.51        27.55 o                         
   1  26   1       1531.97       1418.67        55.72 o                         
   2  26   1       4118.25       4283.21        94.11 o                         
   3  26   1        108.18        122.32        28.22 o                         
   4  26   1        412.51        409.95        34.90 o                         
   5  26   1       3970.34       3919.13        96.38 o                         
   6  26   1       1509.88       1494.46        61.63 o                         
   7  26   1         49.49         48.81        36.78 o                         
   8  26   1        305.65        302.12        40.96 o                         
   9  26   1        215.10        229.05        43.42 o                         
  -9  27   1        645.13        611.06        49.06 o                         
  -8  27   1        264.69        274.52        41.31 o                         
  -7  27   1        816.67        793.00        43.87 o                         
  -6  27   1         88.82        109.24        33.70 o                         
  -5  27   1        671.44        672.88        44.92 o                         
  -4  27   1       2066.01       2137.07        70.15 o                         
  -3  27   1        133.12        128.93        29.56 o                         
  -2  27   1        781.66        786.19        32.23 o                         
  -1  27   1       6838.35       7134.03       128.00 o                         
   0  27   1          1.29         -8.15        28.78 o                         
   1  27   1        304.55        305.56        31.89 o                         
   2  27   1       1857.37       1895.14        79.68 o                         
   3  27   1        166.20        184.71        31.76 o                         
   4  27   1         16.95        -12.12        30.43 o                         
   5  27   1       1102.57       1071.47        58.60 o                         
   6  27   1        143.30        143.91        34.69 o                         
   7  27   1        118.71        122.95        39.85 o                         
   8  27   1       2638.54       2688.84        96.55 o                         
  -8  28   1        618.22        668.13        49.45 o                         
  -7  28   1          0.51         -8.58        38.94 o                         
  -6  28   1       3318.87       3342.14        84.70 o                         
  -5  28   1       1383.96       1407.19        56.95 o                         
  -4  28   1        107.01         94.36        34.62 o                         
  -3  28   1        761.72        755.52        36.56 o                         
  -2  28   1       2721.38       2758.74        74.35 o                         
  -1  28   1        148.12        170.79        26.19 o                         
   0  28   1       1438.20       1504.95        57.31 o                         
   1  28   1       1116.53       1169.12        58.47 o                         
   2  28   1       1265.93       1298.27        64.21 o                         
   3  28   1         11.03        -33.21        33.21 o                         
   4  28   1         59.30         83.63        32.89 o                         
   5  28   1         71.16         58.78        33.85 o                         
   6  28   1       1374.53       1360.30        65.29 o                         
   7  28   1        332.44        324.89        43.67 o                         
  -7  29   1       1456.90       1442.09        74.25 o                         
  -6  29   1        595.07        536.31        41.73 o                         
  -5  29   1       3602.51       3811.60       103.85 o                         
  -4  29   1       2250.01       2289.90        74.00 o                         
  -3  29   1       2988.69       3260.39       108.55 o                         
  -2  29   1        496.93        496.56        32.93 o                         
  -1  29   1          8.09         14.92        26.63 o                         
   0  29   1        114.08        101.06        27.20 o                         
   1  29   1        349.84        358.66        44.95 o                         
   2  29   1         44.08          8.05        34.31 o                         
   3  29   1        579.84        555.25        48.39 o                         
   4  29   1         59.40         51.66        36.45 o                         
   5  29   1          6.09         66.84        42.97 o                         
   6  29   1        841.74        809.33        51.90 o                         
  -6  30   1        435.82        530.99        48.46 o                         
  -5  30   1       1173.09       1145.88        52.05 o                         
  -4  30   1       1641.89       1754.00        73.50 o                         
  -3  30   1       1012.30       1111.67        48.48 o                         
  -2  30   1        230.77        244.62        34.98 o                         
  -1  30   1         25.16         15.34        28.69 o                         
   0  30   1       1504.61       1673.61        64.22 o                         
   1  30   1        170.33        167.68        29.13 o                         
   2  30   1        904.44        938.75        53.26 o                         
   3  30   1          1.20          7.79        47.67 o                         
   4  30   1       1571.63       1673.10        65.97 o                         
   5  30   1       1019.86        979.80        55.38 o                         
  -4  31   1          1.17        -12.13        34.92 o                         
  -3  31   1        179.46        241.40        36.33 o                         
  -2  31   1        453.00        447.54        37.89 o                         
  -1  31   1        635.37        652.37        43.41 o                         
   0  31   1        974.94       1042.24        46.58 o                         
   1  31   1       1669.48       1792.50        64.68 o                         
   2  31   1         12.76         62.25        29.62 o                         
   3  31   1        905.37        953.78        51.57 o                         
 -16   0   2        127.02        127.08        43.83 o                         
 -14   0   2        653.19        612.28        31.59 o                         
 -12   0   2      13942.13      13628.63       278.14 o                         
 -10   0   2      28647.94      27363.90       615.38 o                         
  -8   0   2      22350.44      21252.41       405.84 o                         
  -6   0   2       3191.92       3593.55        82.62 o                         
  -4   0   2       7979.44       8431.03       189.56 o                         
  -2   0   2      66003.97      60776.39      1939.85 o                         
   0   0   2       7796.01       8065.30       174.32 o                         
   2   0   2      11685.98      12041.11       171.15 o                         
   4   0   2      99654.46      96420.45      3109.87 o                         
   6   0   2        247.29        242.56         9.29 o                         
   8   0   2       1895.28       1816.59        39.22 o                         
  10   0   2      30158.67      29764.24       598.58 o                         
  12   0   2        197.98        177.39        26.53 o                         
  14   0   2       2363.97       2424.74       125.18 o                         
 -17   1   2        142.15        184.61        31.85 o                         
 -16   1   2       3126.13       3338.99        77.63 o                         
 -15   1   2       1227.67       1204.93        41.15 o                         
 -14   1   2       2174.42       2210.98        40.44 o                         
 -13   1   2       1449.65       1453.14        32.90 o                         
 -12   1   2        115.45        142.68        17.55 o                         
 -11   1   2        419.82        408.94        14.52 o                         
 -10   1   2       2890.86       2880.70        52.27 o                         
  -9   1   2       3394.09       3460.85        44.28 o                         
  -8   1   2       3366.55       3363.56        47.98 o                         
  -7   1   2      56176.76      51100.98       722.20 o                         
  -6   1   2       2113.22       2134.06        32.02 o                         
  -5   1   2        250.50        232.25         6.95 o                         
  -4   1   2      58712.88      56051.51      1455.94 o                         
  -3   1   2       8674.73       8145.64       105.54 o                         
  -2   1   2        340.06        335.06         4.89 o                         
  -1   1   2        162.89        239.06         3.94 o                         
   0   1   2      23694.79      22133.14       330.48 o                         
   1   1   2        527.26        565.66         8.99 o                         
   2   1   2       4574.64       4992.65        56.79 o                         
   3   1   2        135.63        168.61         4.33 o                         
   4   1   2        410.24        567.68        15.67 o                         
   5   1   2      65939.16      65075.89      2005.38 o                         
   6   1   2       4195.73       4498.29        52.59 o                         
   7   1   2        743.15        720.73        13.07 o                         
   8   1   2       1154.07       1126.30        20.11 o                         
   9   1   2      13369.33      13199.40       189.74 o                         
  10   1   2        126.19        157.12        13.09 o                         
  11   1   2       1248.12       1284.51        32.39 o                         
  12   1   2        208.70        212.36        18.59 o                         
  13   1   2       1547.08       1597.44        56.56 o                         
  14   1   2          9.89         14.39        26.59 o                         
  15   1   2        128.04        111.14        39.95 o                         
 -17   2   2         75.43         45.04        28.97 o                         
 -16   2   2        940.49        914.99        37.24 o                         
 -15   2   2       3769.35       3855.35        74.20 o                         
 -14   2   2       1470.52       1440.76        37.84 o                         
 -13   2   2       4832.11       4830.64        84.60 o                         
 -12   2   2        498.71        523.25        20.09 o                         
 -11   2   2       9164.46       9004.56       138.28 o                         
 -10   2   2        962.77        925.80        20.47 o                         
  -9   2   2      13240.32      13227.48       172.59 o                         
  -8   2   2       5600.93       5729.26        73.08 o                         
  -7   2   2        925.82        959.51        15.66 o                         
  -6   2   2       3801.20       3963.29        52.73 o                         
  -5   2   2        305.70        336.20         8.66 o                         
  -4   2   2       2605.05       3030.00        41.97 o                         
  -3   2   2      32214.63      29200.39       754.26 o                         
  -2   2   2         10.00         19.29         1.93 o                         
  -1   2   2       1840.42       1982.67        21.13 o                         
   0   2   2       3470.51       3680.80        38.60 o                         
   1   2   2      68762.89      66082.08      1508.39 o                         
   2   2   2      10351.59      10280.31       123.96 o                         
   3   2   2       5953.74       6274.70        71.04 o                         
   4   2   2      12118.70      12534.32       151.02 o                         
   5   2   2       2441.45       2450.26        31.20 o                         
   6   2   2        721.76        723.02        18.01 o                         
   7   2   2          1.74          2.84         5.48 o                         
   8   2   2        240.98        289.44        12.29 o                         
   9   2   2       2159.61       2107.25        35.68 o                         
  10   2   2         85.31         73.48         9.94 o                         
  11   2   2         16.09         35.80        14.72 o                         
  12   2   2        428.36        459.94        23.36 o                         
  13   2   2        212.32        216.96        25.86 o                         
  14   2   2       3563.87       3798.75        97.55 o                         
  15   2   2         55.52         68.58        45.26 o                         
 -17   3   2       5123.88       5415.13       121.84 o                         
 -16   3   2        854.69        841.71        37.72 o                         
 -15   3   2         11.16         16.47        20.32 o                         
 -14   3   2        486.54        561.76        22.81 o                         
 -13   3   2        211.89        218.50        14.28 o                         
 -12   3   2        268.69        249.32        13.08 o                         
 -11   3   2        286.48        298.39        16.59 o                         
 -10   3   2       2875.45       2925.31        44.17 o                         
  -9   3   2       8176.46       8206.01       119.08 o                         
  -8   3   2       6752.87       6824.92        86.66 o                         
  -7   3   2      16464.91      16619.05       207.04 o                         
  -6   3   2        107.42        134.10         4.73 o                         
  -5   3   2      34535.82      32837.39       464.13 o                         
  -4   3   2       9094.73       8972.23       118.25 o                         
  -3   3   2       1776.71       1780.61        20.31 o                         
  -2   3   2        345.31        407.91         6.03 o                         
  -1   3   2      10650.36      10661.50       119.68 o                         
   0   3   2       6470.07       6704.60        75.81 o                         
   1   3   2       6704.75       7054.56        80.02 o                         
   2   3   2      15854.14      15976.24       185.35 o                         
   3   3   2      57447.04      54542.23      1219.38 o                         
   4   3   2      22155.22      21959.73       254.51 o                         
   5   3   2      13968.37      14154.37       184.36 o                         
   6   3   2       1503.19       1622.62        23.34 o                         
   7   3   2          9.68         24.21         5.07 o                         
   8   3   2       1382.61       1445.07        26.67 o                         
   9   3   2      14924.31      14862.95       239.07 o                         
  10   3   2         24.59         18.29        11.08 o                         
  11   3   2       3481.17       3373.93        73.87 o                         
  12   3   2        566.14        587.73        31.82 o                         
  13   3   2        509.41        512.63        30.19 o                         
  14   3   2        930.70       1023.58        66.08 o                         
  15   3   2       3273.25       3486.08       112.04 o                         
 -17   4   2        145.27        147.13        33.35 o                         
 -16   4   2       1460.63       1585.17        64.15 o                         
 -15   4   2        119.12        130.13        20.21 o                         
 -14   4   2       2156.06       2282.60        49.68 o                         
 -13   4   2        662.65        618.16        20.38 o                         
 -12   4   2      13756.90      14087.24       194.41 o                         
 -11   4   2       4191.15       4082.89        63.10 o                         
 -10   4   2         12.55         28.50        11.79 o                         
  -9   4   2       6438.57       6387.60        92.54 o                         
  -8   4   2       1479.14       1540.97        23.79 o                         
  -7   4   2         32.08         67.88         5.34 o                         
  -6   4   2      17258.32      17174.64       222.47 o                         
  -5   4   2        701.76        694.14        10.52 o                         
  -4   4   2        162.14        126.25         4.83 o                         
  -3   4   2      45252.20      45760.99      1599.59 o                         
  -2   4   2      79896.57      78806.94      2690.92 o                         
  -1   4   2      10228.10      10324.02       103.84 o                         
   0   4   2     125992.59     119785.45      2713.28 o                         
   1   4   2        494.60        530.67         9.34 o                         
   2   4   2      22737.85      21392.87       247.90 o                         
   3   4   2       4426.97       5020.55        60.20 o                         
   4   4   2      10384.13      10573.87       123.82 o                         
   5   4   2        842.18        884.90        16.14 o                         
   6   4   2       5641.74       5791.88        74.68 o                         
   7   4   2      10642.69      10828.63       147.25 o                         
   8   4   2        639.95        740.63        21.15 o                         
   9   4   2       1136.49       1168.65        33.13 o                         
  10   4   2      10479.14      10602.52       185.24 o                         
  11   4   2        240.21        250.25        20.31 o                         
  12   4   2       4166.38       4301.47        92.02 o                         
  13   4   2          1.26        -17.03        23.67 o                         
  14   4   2       9804.34      10047.64       216.14 o                         
  15   4   2         52.71        114.28        36.76 o                         
 -17   5   2       2320.56       2451.23        80.82 o                         
 -16   5   2       2925.84       3010.72        85.35 o                         
 -15   5   2       1261.02       1249.78        41.44 o                         
 -14   5   2       4647.69       4680.04        79.44 o                         
 -13   5   2       3439.01       3357.69        63.69 o                         
 -12   5   2        329.51        375.24        14.01 o                         
 -11   5   2        144.42        133.26         9.54 o                         
 -10   5   2          4.14          2.14         7.70 o                         
  -9   5   2       4587.01       4600.27        65.55 o                         
  -8   5   2       1380.11       1422.47        25.89 o                         
  -7   5   2          4.65         15.04         4.85 o                         
  -6   5   2       4965.92       5244.75        64.22 o                         
  -5   5   2      40264.30      40494.66       619.82 o                         
  -4   5   2      14502.91      14191.21       170.35 o                         
  -3   5   2      27146.27      26498.59       342.45 o                         
  -2   5   2       7724.68       8241.70        85.38 o                         
  -1   5   2      22070.22      21681.98       250.72 o                         
   0   5   2       1716.17       1754.22        22.04 o                         
   1   5   2       5305.61       5308.81        57.40 o                         
   2   5   2       2315.98       2451.21        31.62 o                         
   3   5   2      13307.30      13370.23       155.77 o                         
   4   5   2        329.91        427.87        12.99 o                         
   5   5   2       4068.51       4221.80        57.73 o                         
   6   5   2        290.70        273.26        10.91 o                         
   7   5   2       1062.70       1097.93        26.33 o                         
   8   5   2       1549.13       1542.56        35.83 o                         
   9   5   2       4903.72       5185.46       108.19 o                         
  10   5   2       4401.63       4458.19        83.14 o                         
  11   5   2       1256.31       1317.31        43.06 o                         
  12   5   2        959.17       1014.17        43.13 o                         
  13   5   2       2084.72       2109.27        59.89 o                         
  14   5   2         90.17         80.61        27.02 o                         
  15   5   2       2128.51       2433.15        98.28 o                         
 -17   6   2        133.72        118.23        59.84 o                         
 -16   6   2        383.24        402.37        33.58 o                         
 -15   6   2       1569.73       1630.66        49.97 o                         
 -14   6   2          1.69         10.42        17.43 o                         
 -13   6   2       6343.91       6366.78       116.36 o                         
 -12   6   2        205.47        190.27        16.68 o                         
 -11   6   2       3091.57       3090.36        45.32 o                         
 -10   6   2       5675.94       5780.65        82.15 o                         
  -9   6   2       5478.15       5523.64        75.14 o                         
  -8   6   2        717.54        723.14        15.70 o                         
  -7   6   2         87.72         96.98         5.44 o                         
  -6   6   2      20103.37      20133.92       283.89 o                         
  -5   6   2       1146.37       1136.02        16.36 o                         
  -4   6   2       3920.00       4335.93        51.74 o                         
  -3   6   2      12738.68      12334.21       134.68 o                         
  -2   6   2        195.31        287.03         6.47 o                         
  -1   6   2      16368.64      15632.68       175.51 o                         
   0   6   2        464.25        509.55         8.64 o                         
   1   6   2       2029.78       2006.75        25.65 o                         
   2   6   2       9460.63       9349.32       113.50 o                         
   3   6   2       2714.48       2623.93        35.41 o                         
   4   6   2       5439.19       5511.83        66.07 o                         
   5   6   2       2243.63       2294.50        39.08 o                         
   6   6   2        726.74        738.87        19.02 o                         
   7   6   2       3760.27       3992.37        64.15 o                         
   8   6   2       2709.92       2691.08        43.98 o                         
   9   6   2       3366.16       3410.99        68.11 o                         
  10   6   2       2149.19       2230.87        45.73 o                         
  11   6   2          7.40         -4.30        18.36 o                         
  12   6   2       1948.52       2169.26        58.91 o                         
  13   6   2         12.18         32.46        22.87 o                         
  14   6   2        199.69        200.10        39.78 o                         
  15   6   2          1.98        -28.79        41.05 o                         
 -17   7   2         19.90        -40.72        40.72 o                         
 -16   7   2          2.01        -32.56        32.56 o                         
 -15   7   2        448.32        459.92        34.02 o                         
 -14   7   2          5.01         13.26        17.41 o                         
 -13   7   2        490.78        510.90        23.61 o                         
 -12   7   2       1420.09       1406.51        31.65 o                         
 -11   7   2       1206.59       1224.10        24.27 o                         
 -10   7   2      12309.25      11944.55       164.26 o                         
  -9   7   2       2964.17       3061.04        42.44 o                         
  -8   7   2      20337.90      20653.28       292.16 o                         
  -7   7   2      38262.50      38250.91       669.99 o                         
  -6   7   2      11813.14      12376.25       177.89 o                         
  -5   7   2       2828.13       2963.85        48.42 o                         
  -4   7   2         46.59         71.25         6.27 o                         
  -3   7   2       1512.24       1310.34        17.00 o                         
  -2   7   2        544.52        595.05         9.52 o                         
  -1   7   2       9250.18       9784.26       115.39 o                         
   0   7   2       5622.18       6145.90        75.53 o                         
   1   7   2         37.69         39.64         4.26 o                         
   2   7   2      37942.07      35437.77       424.80 o                         
   3   7   2       1046.70       1169.54        17.70 o                         
   4   7   2      27372.36      26574.77       330.67 o                         
   5   7   2      38371.04      37147.05       519.79 o                         
   6   7   2        794.11        810.72        20.27 o                         
   7   7   2        991.55       1124.14        29.64 o                         
   8   7   2          9.56         18.77         8.47 o                         
   9   7   2       8331.15       8559.90       132.69 o                         
  10   7   2       2240.56       2297.00        55.86 o                         
  11   7   2         79.86         60.58        21.44 o                         
  12   7   2       4112.57       4138.91        85.34 o                         
  13   7   2        466.39        516.83        30.49 o                         
  14   7   2       3413.55       3581.58        88.97 o                         
  15   7   2          1.26         -0.70        41.97 o                         
 -16   8   2        167.33        195.56        33.29 o                         
 -15   8   2        404.82        393.65        29.37 o                         
 -14   8   2         38.94         49.96        24.90 o                         
 -13   8   2       2424.19       2420.74        49.72 o                         
 -12   8   2       3406.56       3426.21        58.85 o                         
 -11   8   2        641.27        668.67        22.70 o                         
 -10   8   2       1643.08       1713.78        38.12 o                         
  -9   8   2       5804.90       5878.92        79.63 o                         
  -8   8   2      18375.93      18366.50       310.13 o                         
  -7   8   2         97.29        118.18         7.74 o                         
  -6   8   2       2314.14       2473.28        35.89 o                         
  -5   8   2      20438.16      20351.31       267.77 o                         
  -4   8   2        351.80        401.06        11.07 o                         
  -3   8   2      29119.51      28533.03       330.23 o                         
  -2   8   2      12242.97      12804.01       136.32 o                         
  -1   8   2       7987.60       7929.59       107.35 o                         
   0   8   2       5949.43       6262.67        73.21 o                         
   1   8   2      16451.33      17076.21       205.75 o                         
   2   8   2        378.61        366.50         9.26 o                         
   3   8   2        109.53        152.81         7.09 o                         
   4   8   2      56979.90      54395.17       715.10 o                         
   5   8   2       4572.70       4602.88        66.13 o                         
   6   8   2      10495.52      10454.46       151.14 o                         
   7   8   2      25059.61      24974.72       393.88 o                         
   8   8   2       1036.83       1048.14        27.61 o                         
   9   8   2       1926.51       1910.72        40.12 o                         
  10   8   2       8268.36       8337.43       139.09 o                         
  11   8   2        627.72        628.52        28.58 o                         
  12   8   2         28.41         39.21        22.64 o                         
  13   8   2        772.03        776.28        32.51 o                         
  14   8   2        287.27        305.22        44.86 o                         
  15   8   2        489.60        448.05        38.34 o                         
 -16   9   2       2218.58       2311.95        73.34 o                         
 -15   9   2         13.75          3.62        28.37 o                         
 -14   9   2        429.79        414.54        30.92 o                         
 -13   9   2       8617.70       8410.97       150.67 o                         
 -12   9   2       1516.64       1463.20        35.11 o                         
 -11   9   2       1798.38       1737.73        30.09 o                         
 -10   9   2        868.60        954.73        23.90 o                         
  -9   9   2       1686.91       1761.52        43.28 o                         
  -8   9   2       2514.05       2427.79        39.90 o                         
  -7   9   2       8335.61       8664.30       131.19 o                         
  -6   9   2        534.92        593.54        13.73 o                         
  -5   9   2       5698.88       5967.25        71.84 o                         
  -4   9   2       6306.39       6250.56        74.89 o                         
  -3   9   2       9295.81       9224.30       109.77 o                         
  -2   9   2         26.30         46.10         4.31 o                         
  -1   9   2        471.54        373.00         9.44 o                         
   0   9   2      33346.38      33923.85       380.16 o                         
   1   9   2        975.84       1075.26        17.82 o                         
   2   9   2       1846.86       1870.51        32.57 o                         
   3   9   2      17323.22      17381.75       269.46 o                         
   4   9   2       1216.27       1104.34        20.32 o                         
   5   9   2      24039.37      23504.91       283.18 o                         
   6   9   2        183.21        209.61         9.71 o                         
   7   9   2       1592.33       1620.95        38.50 o                         
   8   9   2        994.70       1022.77        27.56 o                         
   9   9   2       8286.72       8253.38       128.86 o                         
  10   9   2       1312.88       1339.12        45.03 o                         
  11   9   2       1086.16       1095.32        44.50 o                         
  12   9   2        781.29        829.79        35.32 o                         
  13   9   2         82.65         67.35        25.19 o                         
  14   9   2         62.17         33.89        31.45 o                         
  15   9   2        530.30        487.38        39.45 o                         
 -16  10   2       2520.17       2717.48        77.69 o                         
 -15  10   2       3235.58       3218.93        91.03 o                         
 -14  10   2        402.31        391.30        31.60 o                         
 -13  10   2       5943.70       5789.31       108.32 o                         
 -12  10   2        132.14        164.16        16.44 o                         
 -11  10   2        222.10        278.54        16.94 o                         
 -10  10   2         21.47         24.94        11.14 o                         
  -9  10   2         11.94         11.31        11.55 o                         
  -8  10   2       9298.23       9638.77       170.04 o                         
  -7  10   2      11646.67      12004.46       164.68 o                         
  -6  10   2        771.60        759.87        18.00 o                         
  -5  10   2        381.35        357.29        12.28 o                         
  -4  10   2       9749.13      10073.15       111.46 o                         
  -3  10   2      50433.69      48862.06       548.76 o                         
  -2  10   2       3063.20       3112.21        36.65 o                         
  -1  10   2      14404.47      15106.86       183.47 o                         
   0  10   2      11826.04      13056.39       148.14 o                         
   1  10   2       2598.21       2836.96        36.46 o                         
   2  10   2       4038.29       3985.81        57.86 o                         
   3  10   2       3387.80       3393.92        46.71 o                         
   4  10   2      13605.76      13572.16       165.00 o                         
   5  10   2         45.71         35.36         5.70 o                         
   6  10   2       2347.29       2296.83        37.87 o                         
   7  10   2       2024.07       1936.13        36.11 o                         
   8  10   2        105.51        129.16        11.25 o                         
   9  10   2       8324.77       8094.88       126.75 o                         
  10  10   2       1234.97       1182.88        43.63 o                         
  11  10   2         34.82         35.53        21.36 o                         
  12  10   2        286.22        280.81        27.42 o                         
  13  10   2        245.23        243.17        33.46 o                         
  14  10   2       1492.44       1558.88        69.15 o                         
 -16  11   2         10.53         46.99        30.58 o                         
 -15  11   2       1334.75       1283.22        59.41 o                         
 -14  11   2       1697.30       1699.62        98.74 o                         
 -13  11   2        276.35        262.26        21.73 o                         
 -12  11   2       1480.59       1526.07        41.64 o                         
 -11  11   2       4333.54       4589.52        87.32 o                         
 -10  11   2       5146.69       5078.09        87.55 o                         
  -9  11   2          6.52         15.96        11.01 o                         
  -8  11   2      26278.59      25943.53       420.42 o                         
  -7  11   2        542.49        568.03        15.40 o                         
  -6  11   2        781.51        731.23        17.74 o                         
  -5  11   2       3345.81       3622.77        61.93 o                         
  -4  11   2       3667.79       3795.22        44.44 o                         
  -3  11   2       5953.46       6023.02        74.56 o                         
  -2  11   2       7395.58       8295.31        90.09 o                         
  -1  11   2       1102.01       1348.83        22.06 o                         
   0  11   2       2840.98       2826.51        46.97 o                         
   1  11   2      19998.63      19159.46       313.23 o                         
   2  11   2      25458.95      25050.54       312.93 o                         
   3  11   2       2773.50       2710.63        37.48 o                         
   4  11   2      28294.07      27004.53       350.92 o                         
   5  11   2         29.98         41.71         7.65 o                         
   6  11   2       1354.84       1223.12        25.97 o                         
   7  11   2         51.09         78.91        11.17 o                         
   8  11   2        784.65        768.90        21.11 o                         
   9  11   2       1753.43       1790.08        38.64 o                         
  10  11   2       1014.00        877.68        51.03 o                         
  11  11   2          3.49          6.08        21.98 o                         
  12  11   2       6752.31       6692.88       140.24 o                         
  13  11   2       4076.86       4095.98       106.71 o                         
  14  11   2       4008.65       4290.42       104.40 o                         
 -16  12   2        956.67        978.69        47.38 o                         
 -15  12   2        684.90        727.52        40.94 o                         
 -14  12   2          9.99         13.18        29.79 o                         
 -13  12   2         64.53         55.38        19.98 o                         
 -12  12   2        613.60        572.39        25.48 o                         
 -11  12   2        954.39        909.78        31.73 o                         
 -10  12   2       4587.08       4459.80        78.80 o                         
  -9  12   2       1730.51       1736.46        50.87 o                         
  -8  12   2       4125.32       4148.45        76.03 o                         
  -7  12   2          4.12          9.21         8.32 o                         
  -6  12   2       5856.47       5839.28        83.10 o                         
  -5  12   2       6383.88       6427.77        90.97 o                         
  -4  12   2      18761.70      18478.41       222.93 o                         
  -3  12   2      21834.30      22357.13       260.22 o                         
  -2  12   2        192.08        179.89         7.36 o                         
  -1  12   2        384.34        488.98        15.00 o                         
   0  12   2       1550.10       1541.02        23.28 o                         
   1  12   2        487.52        480.53        13.28 o                         
   2  12   2      19817.57      19480.01       220.40 o                         
   3  12   2         12.28         18.56         7.98 o                         
   4  12   2       2861.41       2778.76        46.30 o                         
   5  12   2       6127.50       6085.56        91.14 o                         
   6  12   2       1504.23       1511.54        37.12 o                         
   7  12   2      10192.61      10237.35       178.96 o                         
   8  12   2       9257.26       8908.57       147.32 o                         
   9  12   2       5140.16       5032.00        95.25 o                         
  10  12   2       1035.98        988.40        41.23 o                         
  11  12   2        303.81        334.27        26.64 o                         
  12  12   2       2032.14       2054.51        71.96 o                         
  13  12   2         40.03         48.74        35.93 o                         
  14  12   2       2853.83       3036.01        88.23 o                         
 -15  13   2       1673.04       1719.43        72.06 o                         
 -14  13   2         43.52         28.13        35.95 o                         
 -13  13   2       5536.42       5494.22       114.71 o                         
 -12  13   2       3605.61       3626.94        74.29 o                         
 -11  13   2       1614.83       1726.59        48.65 o                         
 -10  13   2        160.73        171.13        13.78 o                         
  -9  13   2          8.51         11.61        11.98 o                         
  -8  13   2       5084.97       5000.96        86.44 o                         
  -7  13   2       5690.69       5619.36        89.35 o                         
  -6  13   2       2443.39       2218.51        36.57 o                         
  -5  13   2       3396.03       3467.20        52.48 o                         
  -4  13   2       2419.28       2480.15        37.38 o                         
  -3  13   2      18215.38      18433.73       264.31 o                         
  -2  13   2         38.76         24.79         6.61 o                         
  -1  13   2      14202.63      14673.84       167.07 o                         
   0  13   2       7312.51       7289.87        87.95 o                         
   1  13   2       6937.33       7218.06       110.00 o                         
   2  13   2       1833.55       1685.01        35.20 o                         
   3  13   2        416.46        389.32        15.53 o                         
   4  13   2       2213.74       2140.03        38.32 o                         
   5  13   2         14.06         20.14         7.13 o                         
   6  13   2          5.60          0.09         8.21 o                         
   7  13   2       1952.11       1945.70        49.64 o                         
   8  13   2        437.05        391.79        19.01 o                         
   9  13   2       2514.25       2379.85        67.86 o                         
  10  13   2         12.23        -21.16        24.03 o                         
  11  13   2        817.27        791.62        42.76 o                         
  12  13   2        743.44        777.39        39.91 o                         
  13  13   2       2229.20       2314.97        79.63 o                         
  14  13   2         14.03         55.00        35.53 o                         
 -15  14   2        817.51        693.75        48.75 o                         
 -14  14   2        455.96        435.40        36.31 o                         
 -13  14   2       4514.59       4353.66       119.57 o                         
 -12  14   2       1025.98        985.87        38.18 o                         
 -11  14   2        171.45        150.61        18.01 o                         
 -10  14   2        927.57        855.36        27.50 o                         
  -9  14   2         22.02         14.96        13.24 o                         
  -8  14   2        110.05        122.16        12.11 o                         
  -7  14   2       1910.04       1941.70        37.93 o                         
  -6  14   2      27217.82      26151.40       388.00 o                         
  -5  14   2        409.68        436.37        18.81 o                         
  -4  14   2         22.50         26.87         6.38 o                         
  -3  14   2      24383.34      23444.47       293.43 o                         
  -2  14   2         25.58         35.82         8.15 o                         
  -1  14   2      19272.70      18796.93       228.03 o                         
   0  14   2       7270.06       7297.57        99.17 o                         
   1  14   2       2725.11       2788.76        41.11 o                         
   2  14   2       2424.43       2726.31        43.80 o                         
   3  14   2         48.76         56.64        10.55 o                         
   4  14   2          9.81          6.02         9.33 o                         
   5  14   2          7.57          8.90         7.65 o                         
   6  14   2      13710.69      13375.92       203.88 o                         
   7  14   2       6588.76       6465.63       117.77 o                         
   8  14   2        243.99        241.48        15.92 o                         
   9  14   2       4605.86       4471.15       106.97 o                         
  10  14   2        227.85        219.05        28.06 o                         
  11  14   2        170.51        126.31        29.24 o                         
  12  14   2       1839.22       1764.87        76.52 o                         
  13  14   2        620.71        592.72        46.08 o                         
  14  14   2        278.10        250.63        40.66 o                         
 -15  15   2        561.22        572.90        41.69 o                         
 -14  15   2        255.38        258.97        35.04 o                         
 -13  15   2          8.93         52.99        30.58 o                         
 -12  15   2        706.43        689.71        29.04 o                         
 -11  15   2        824.45        829.68        33.36 o                         
 -10  15   2       4819.25       4701.76        91.15 o                         
  -9  15   2       5977.88       6069.32       111.09 o                         
  -8  15   2       7893.03       7945.45       132.62 o                         
  -7  15   2       2124.90       2131.52        41.96 o                         
  -6  15   2       1534.15       1420.61        31.75 o                         
  -5  15   2      12571.69      12539.95       173.27 o                         
  -4  15   2       1060.02       1027.39        22.10 o                         
  -3  15   2      16140.18      15812.20       217.18 o                         
  -2  15   2         33.28         29.43        10.11 o                         
  -1  15   2       8685.73       8364.39       130.67 o                         
   0  15   2        631.08        554.66        20.86 o                         
   1  15   2       8260.23       8306.33       122.64 o                         
   2  15   2      35951.86      35733.36       508.52 o                         
   3  15   2      19171.83      19218.96       276.53 o                         
   4  15   2       4465.87       4338.86        71.65 o                         
   5  15   2       3280.43       3284.56        56.07 o                         
   6  15   2        940.05        936.78        22.99 o                         
   7  15   2        931.69        980.04        26.96 o                         
   8  15   2        234.89        202.95        24.52 o                         
   9  15   2       1083.27       1072.56        48.88 o                         
  10  15   2        444.37        450.46        32.83 o                         
  11  15   2       7274.02       6839.90       177.60 o                         
  12  15   2       3002.25       3034.37        90.41 o                         
  13  15   2       1651.02       1664.71        74.05 o                         
 -15  16   2        532.57        516.23        41.95 o                         
 -14  16   2        457.01        477.35        39.43 o                         
 -13  16   2        307.34        323.80        37.08 o                         
 -12  16   2        264.43        282.99        22.24 o                         
 -11  16   2        364.67        322.09        21.33 o                         
 -10  16   2        310.43        288.95        20.08 o                         
  -9  16   2        623.48        592.10        34.61 o                         
  -8  16   2      23374.90      22509.67       386.57 o                         
  -7  16   2        125.69         94.47        13.10 o                         
  -6  16   2       4816.49       4769.85        78.66 o                         
  -5  16   2      15880.61      15506.31       224.40 o                         
  -4  16   2       9315.71       9552.88       139.68 o                         
  -3  16   2       1395.90       1350.03        30.05 o                         
  -2  16   2         28.31         30.82        11.33 o                         
  -1  16   2        487.17        533.69        19.17 o                         
   0  16   2        222.96        201.78        13.72 o                         
   1  16   2       2297.77       2280.64        41.75 o                         
   2  16   2          4.68          8.22        10.48 o                         
   3  16   2       1514.48       1571.41        38.13 o                         
   4  16   2       6656.35       6666.30       101.93 o                         
   5  16   2        495.48        484.12        20.24 o                         
   6  16   2       9482.96       9499.96       147.45 o                         
   7  16   2       7048.62       7212.86       121.79 o                         
   8  16   2       4533.83       4548.18       108.51 o                         
   9  16   2          9.55          6.35        25.22 o                         
  10  16   2       1367.49       1252.08        63.22 o                         
  11  16   2        595.60        527.26        37.19 o                         
  12  16   2         50.35         58.37        37.15 o                         
  13  16   2          0.29         -8.04        35.73 o                         
 -14  17   2        717.17        704.15        55.67 o                         
 -13  17   2       1805.37       1916.85        80.84 o                         
 -12  17   2       2555.54       2480.35        83.48 o                         
 -11  17   2       2526.94       2525.10        60.70 o                         
 -10  17   2       2688.43       2683.81        62.09 o                         
  -9  17   2       3015.73       3018.30        70.11 o                         
  -8  17   2       1416.43       1415.72        39.48 o                         
  -7  17   2      12193.01      11768.14       193.38 o                         
  -6  17   2       3735.66       3613.43        72.97 o                         
  -5  17   2          2.67         17.20         9.56 o                         
  -4  17   2        872.24        819.37        32.71 o                         
  -3  17   2       1366.13       1412.97        30.34 o                         
  -2  17   2        611.08        510.11        24.39 o                         
  -1  17   2       3690.98       3513.37        58.74 o                         
   0  17   2       1454.54       1417.47        36.49 o                         
   1  17   2        485.81        507.47        20.84 o                         
   2  17   2       1115.39       1128.24        41.82 o                         
   3  17   2       5941.74       5835.11        96.32 o                         
   4  17   2       2329.84       2277.77        46.50 o                         
   5  17   2       8531.12       8381.83       133.23 o                         
   6  17   2       1428.51       1377.82        31.51 o                         
   7  17   2          7.15         -0.98        23.68 o                         
   8  17   2       2545.26       2612.25        75.14 o                         
   9  17   2       2624.20       2551.35        76.65 o                         
  10  17   2         13.22        -11.50        30.06 o                         
  11  17   2        133.21        133.11        33.56 o                         
  12  17   2          4.42         34.88        36.29 o                         
  13  17   2        126.25        149.88        37.45 o                         
 -14  18   2         83.51        146.44        37.82 o                         
 -13  18   2       1156.74       1147.47        52.70 o                         
 -12  18   2        644.53        558.03        37.93 o                         
 -11  18   2         76.17         90.93        19.89 o                         
 -10  18   2       7228.95       7010.55       131.22 o                         
  -9  18   2         90.75         76.75        17.78 o                         
  -8  18   2       1666.29       1647.84        48.55 o                         
  -7  18   2       2816.64       2787.57        60.90 o                         
  -6  18   2        536.01        529.97        39.02 o                         
  -5  18   2       2039.63       1974.26        53.38 o                         
  -4  18   2      13777.05      13374.33       194.90 o                         
  -3  18   2       2764.36       2851.16        53.87 o                         
  -2  18   2       1279.32       1140.68        33.10 o                         
  -1  18   2       1512.09       1496.69        36.87 o                         
   0  18   2       3504.06       3266.32        60.55 o                         
   1  18   2        345.62        345.01        18.57 o                         
   2  18   2       6635.09       6613.94       115.31 o                         
   3  18   2         82.28         81.15        17.70 o                         
   4  18   2       7682.57       7715.90       124.78 o                         
   5  18   2          7.35         15.41        14.14 o                         
   6  18   2       2501.91       2460.73        61.73 o                         
   7  18   2         54.92         57.61        19.32 o                         
   8  18   2       2792.34       2652.90        77.59 o                         
   9  18   2       3080.45       2963.76        85.62 o                         
  10  18   2       2241.98       2009.60        72.98 o                         
  11  18   2        656.69        642.89        42.39 o                         
  12  18   2          5.45          5.57        35.26 o                         
 -14  19   2        214.00        198.73        40.45 o                         
 -13  19   2        128.46        133.14        41.62 o                         
 -12  19   2        351.89        383.39        37.50 o                         
 -11  19   2       4194.20       4143.28        98.45 o                         
 -10  19   2        123.14        150.10        20.83 o                         
  -9  19   2        273.06        224.76        20.51 o                         
  -8  19   2       2493.52       2369.38        61.24 o                         
  -7  19   2       3701.23       3649.84        75.60 o                         
  -6  19   2        298.94        258.49        21.98 o                         
  -5  19   2        297.40        308.92        21.17 o                         
  -4  19   2        433.92        466.10        17.50 o                         
  -3  19   2       4549.63       4364.24        74.88 o                         
  -2  19   2        830.41        887.19        35.53 o                         
  -1  19   2        368.91        388.61        20.95 o                         
   0  19   2        192.00        147.31        17.68 o                         
   1  19   2      31230.55      30791.56       494.13 o                         
   2  19   2       6461.01       6321.30       111.12 o                         
   3  19   2       2260.40       2335.16        49.23 o                         
   4  19   2        496.52        449.58        27.31 o                         
   5  19   2       1748.46       1743.29        46.89 o                         
   6  19   2       1118.90       1033.62        32.53 o                         
   7  19   2        405.17        389.37        25.74 o                         
   8  19   2        187.26        169.32        29.12 o                         
   9  19   2         43.33         42.75        29.65 o                         
  10  19   2       1418.97       1510.80        90.60 o                         
  11  19   2       2196.08       2278.62        82.55 o                         
  12  19   2        924.11        882.01        48.39 o                         
 -13  20   2       1003.68        963.88        49.22 o                         
 -12  20   2        322.56        294.44        36.94 o                         
 -11  20   2        529.95        532.18        36.39 o                         
 -10  20   2        475.56        509.04        26.34 o                         
  -9  20   2        294.41        310.83        22.85 o                         
  -8  20   2         43.34         38.25        19.81 o                         
  -7  20   2         34.62         50.83        18.49 o                         
  -6  20   2        194.89        165.84        22.41 o                         
  -5  20   2       3342.99       3254.37        60.27 o                         
  -4  20   2       7693.86       7898.31       125.75 o                         
  -3  20   2       1253.62       1317.02        36.24 o                         
  -2  20   2        857.87        875.29        34.64 o                         
  -1  20   2       5376.97       5449.08        92.63 o                         
   0  20   2       4172.01       4156.59        79.14 o                         
   1  20   2        798.31        845.11        59.32 o                         
   2  20   2       4605.83       4658.81        87.11 o                         
   3  20   2       2391.75       2326.28        53.76 o                         
   4  20   2         61.58         62.24        20.68 o                         
   5  20   2        354.35        312.73        24.11 o                         
   6  20   2       1882.06       1799.88        57.26 o                         
   7  20   2        965.34        870.51        43.92 o                         
   8  20   2       2996.75       3063.59        88.46 o                         
   9  20   2         60.66         58.11        32.78 o                         
  10  20   2        305.25        334.98        44.47 o                         
  11  20   2       1585.16       1525.56        70.25 o                         
  12  20   2        982.23       1035.76        52.73 o                         
 -13  21   2         31.80         27.81        38.24 o                         
 -12  21   2       5919.72       6027.77       164.90 o                         
 -11  21   2          1.36          0.44        31.55 o                         
 -10  21   2        950.96       1012.38        40.91 o                         
  -9  21   2         59.03         37.31        20.71 o                         
  -8  21   2        311.71        327.85        23.08 o                         
  -7  21   2          5.81         -5.70        19.14 o                         
  -6  21   2        445.95        377.03        26.41 o                         
  -5  21   2       9555.96       9218.93       156.49 o                         
  -4  21   2          4.25          7.68        10.20 o                         
  -3  21   2         76.48         85.72        16.49 o                         
  -2  21   2        321.99        330.26        19.16 o                         
  -1  21   2       5250.31       5114.75       100.38 o                         
   0  21   2       7865.97       7880.16       136.58 o                         
   1  21   2        337.19        375.76        28.58 o                         
   2  21   2        262.55        254.97        20.30 o                         
   3  21   2       4901.61       4708.11        89.84 o                         
   4  21   2       2186.73       2081.32        63.16 o                         
   5  21   2        341.94        355.62        25.78 o                         
   6  21   2         70.48         83.48        16.07 o                         
   7  21   2       1222.03       1173.73        46.21 o                         
   8  21   2        351.62        347.78        36.56 o                         
   9  21   2       1259.47       1212.20        60.13 o                         
  10  21   2        160.51        110.64        36.31 o                         
  11  21   2       1282.52       1326.22        62.50 o                         
 -12  22   2        843.09        860.65        49.21 o                         
 -11  22   2       4073.80       4063.63       111.71 o                         
 -10  22   2       2879.44       2942.11        95.24 o                         
  -9  22   2        169.09        143.18        35.82 o                         
  -8  22   2       1808.66       1811.42        53.65 o                         
  -7  22   2       3302.14       3311.54        74.75 o                         
  -6  22   2       8343.01       7900.43       149.04 o                         
  -5  22   2        560.07        573.43        38.86 o                         
  -4  22   2        535.06        463.97        20.78 o                         
  -3  22   2         37.71         28.04        16.10 o                         
  -2  22   2       1500.63       1496.76        49.94 o                         
  -1  22   2        676.92        659.38        30.76 o                         
   0  22   2       6523.79       6518.08       117.05 o                         
   1  22   2       3878.35       3811.93        77.22 o                         
   2  22   2          4.77         -9.99        17.91 o                         
   3  22   2          8.44         -6.78        17.02 o                         
   4  22   2        324.85        344.40        30.32 o                         
   5  22   2       1687.46       1610.69        55.61 o                         
   6  22   2      11531.29      11348.25       249.16 o                         
   7  22   2         41.43         48.19        31.83 o                         
   8  22   2        908.48        908.75        63.29 o                         
   9  22   2          8.45        -18.68        34.30 o                         
  10  22   2         82.71         94.36        37.32 o                         
  11  22   2        204.43        270.07        42.41 o                         
 -12  23   2        484.96        480.84        44.87 o                         
 -11  23   2        898.57        847.43        48.13 o                         
 -10  23   2       1077.62       1119.67        50.02 o                         
  -9  23   2       2852.22       2853.17        72.18 o                         
  -8  23   2          7.23         16.89        22.41 o                         
  -7  23   2       1341.22       1303.55        46.93 o                         
  -6  23   2       7610.13       7358.02       141.57 o                         
  -5  23   2       2990.82       2923.70        64.48 o                         
  -4  23   2        274.53        269.81        18.05 o                         
  -3  23   2        752.46        779.01        26.98 o                         
  -2  23   2        223.26        232.80        21.71 o                         
  -1  23   2       3490.20       3496.59        72.61 o                         
   0  23   2        865.99        864.16        41.71 o                         
   1  23   2       1977.12       2027.01        56.96 o                         
   2  23   2        992.94       1021.64        40.62 o                         
   3  23   2       2682.29       2543.84        74.99 o                         
   4  23   2        805.59        767.89        44.54 o                         
   5  23   2        814.61        746.43        44.62 o                         
   6  23   2       3471.07       3443.30       103.61 o                         
   7  23   2        662.33        616.61        57.75 o                         
   8  23   2        182.98        192.68        36.07 o                         
   9  23   2          8.65        -13.53        36.71 o                         
  10  23   2        949.42        875.98        53.94 o                         
 -11  24   2        985.12       1032.76        52.78 o                         
 -10  24   2        890.74        815.92        44.92 o                         
  -9  24   2          2.38         17.26        27.90 o                         
  -8  24   2       1923.90       1915.53        56.01 o                         
  -7  24   2         16.30          6.14        23.81 o                         
  -6  24   2       1841.11       1781.40        60.20 o                         
  -5  24   2       5278.15       5155.13        98.38 o                         
  -4  24   2        254.31        263.54        24.26 o                         
  -3  24   2          1.20         -8.40        16.39 o                         
  -2  24   2        269.36        231.87        22.79 o                         
  -1  24   2       2352.55       2436.63        69.47 o                         
   0  24   2        530.62        543.51        28.83 o                         
   1  24   2       2292.01       2272.55        71.94 o                         
   2  24   2        901.77        857.51        42.12 o                         
   3  24   2       1503.55       1471.88        49.29 o                         
   4  24   2       1778.97       1685.11        57.13 o                         
   5  24   2         96.13         49.22        26.94 o                         
   6  24   2       2191.18       2107.82        83.74 o                         
   7  24   2       2048.91       2019.50        78.53 o                         
   8  24   2        388.16        414.92        41.15 o                         
   9  24   2         77.94         89.64        38.60 o                         
  10  24   2       1388.74       1321.17        63.09 o                         
 -11  25   2        182.22        237.86        43.13 o                         
 -10  25   2       2993.83       3019.17        98.95 o                         
  -9  25   2        988.73        931.51        55.31 o                         
  -8  25   2          1.30         13.14        23.86 o                         
  -7  25   2       4299.39       4111.40        87.75 o                         
  -6  25   2        854.67        849.90        41.31 o                         
  -5  25   2       2537.66       2506.13        71.11 o                         
  -4  25   2       2747.43       2733.22        65.17 o                         
  -3  25   2        668.13        633.24        27.05 o                         
  -2  25   2        318.12        285.30        24.53 o                         
  -1  25   2       1746.02       1800.71        55.55 o                         
   0  25   2       1304.44       1305.61        43.44 o                         
   1  25   2       1756.93       1773.00        54.93 o                         
   2  25   2       3035.07       3103.28        75.98 o                         
   3  25   2       2698.39       2596.93        78.54 o                         
   4  25   2         14.22         -2.85        27.89 o                         
   5  25   2       5736.45       5631.05       147.13 o                         
   6  25   2        233.94        278.75        32.96 o                         
   7  25   2         41.85         16.23        36.06 o                         
   8  25   2       1619.96       1673.10        75.72 o                         
   9  25   2       1721.94       1674.65        94.42 o                         
 -10  26   2       4491.43       4675.16       128.27 o                         
  -9  26   2       1528.21       1691.51        70.82 o                         
  -8  26   2        722.50        707.39        40.56 o                         
  -7  26   2        454.59        416.43        29.07 o                         
  -6  26   2       1030.22       1117.20        48.31 o                         
  -5  26   2       4658.37       4818.18       146.15 o                         
  -4  26   2       1718.40       1812.06        54.45 o                         
  -3  26   2         18.75          4.01        23.17 o                         
  -2  26   2         98.45         92.10        21.45 o                         
  -1  26   2       3628.13       3647.01        91.21 o                         
   0  26   2        561.01        538.06        28.78 o                         
   1  26   2        553.32        526.21        36.57 o                         
   2  26   2       4673.63       4701.57       101.07 o                         
   3  26   2         96.20        146.81        36.31 o                         
   4  26   2       6044.26       6063.22       125.37 o                         
   5  26   2       1396.82       1542.05        85.13 o                         
   6  26   2        989.97        870.90        49.21 o                         
   7  26   2       2171.42       2261.93       121.21 o                         
   8  26   2        244.08        239.12        41.64 o                         
  -9  27   2        211.35        213.87        39.41 o                         
  -8  27   2         69.03         59.77        38.15 o                         
  -7  27   2          2.10         48.75        26.76 o                         
  -6  27   2       1307.23       1335.83        54.11 o                         
  -5  27   2         87.36         63.63        30.83 o                         
  -4  27   2       2485.35       2520.93        80.91 o                         
  -3  27   2        517.14        563.88        30.65 o                         
  -2  27   2       1813.96       1751.91        50.00 o                         
  -1  27   2       1216.29       1307.72        49.48 o                         
   0  27   2          0.73        -24.12        24.12 o                         
   1  27   2       5093.77       5250.63       108.06 o                         
   2  27   2        182.25        208.15        36.23 o                         
   3  27   2        377.04        333.38        38.30 o                         
   4  27   2       2253.62       2313.43        78.16 o                         
   5  27   2         10.32         23.29        32.77 o                         
   6  27   2       1051.78       1142.33        58.25 o                         
   7  27   2          1.60         -8.58        41.01 o                         
  -8  28   2        205.66        228.20        42.58 o                         
  -7  28   2         50.44         55.87        29.46 o                         
  -6  28   2         88.32         61.49        33.57 o                         
  -5  28   2       1166.28       1156.94        50.04 o                         
  -4  28   2       4013.85       4083.11       103.52 o                         
  -3  28   2        982.98       1007.18        41.32 o                         
  -2  28   2        340.13        360.67        37.99 o                         
  -1  28   2       2150.09       2217.93        59.04 o                         
   0  28   2       1743.50       1798.84        67.74 o                         
   1  28   2         35.92         42.50        30.25 o                         
   2  28   2         78.58        114.13        36.48 o                         
   3  28   2        959.15        994.33        63.75 o                         
   4  28   2         90.77         78.88        34.43 o                         
   5  28   2         35.08         51.02        34.74 o                         
   6  28   2         13.45         45.56        40.86 o                         
   7  28   2       1545.00       1557.02        74.23 o                         
  -7  29   2        332.45        307.37        40.67 o                         
  -6  29   2         11.96         -6.18        34.68 o                         
  -5  29   2       3609.27       3706.94        98.16 o                         
  -4  29   2        294.26        340.50        37.30 o                         
  -3  29   2        252.29        213.71        36.45 o                         
  -2  29   2        713.90        746.06        37.15 o                         
  -1  29   2        292.96        292.70        30.91 o                         
   0  29   2       4276.05       4348.24       127.29 o                         
   1  29   2        228.81        211.88        39.54 o                         
   2  29   2       2010.79       2239.43        78.46 o                         
   3  29   2        103.87         86.18        29.04 o                         
   4  29   2         42.84         89.81        29.31 o                         
   5  29   2         51.80         51.49        41.79 o                         
  -6  30   2       2780.61       2921.54        85.89 o                         
  -5  30   2       1092.93       1150.38        48.31 o                         
  -4  30   2        508.30        473.14        42.14 o                         
  -3  30   2       1367.10       1430.56        61.97 o                         
  -2  30   2        759.75        753.18        43.46 o                         
  -1  30   2        312.92        305.22        33.50 o                         
   0  30   2        474.70        498.89        42.70 o                         
   1  30   2       1905.13       2114.45        78.14 o                         
   2  30   2         34.82         42.87        32.84 o                         
   3  30   2         51.82         -4.87        30.17 o                         
   4  30   2        136.99        109.66        31.58 o                         
  -4  31   2         23.70         29.27        35.58 o                         
  -3  31   2        200.11        206.46        43.60 o                         
  -2  31   2        219.97        266.28        49.92 o                         
  -1  31   2       1221.98       1123.82        56.85 o                         
   0  31   2        120.34        141.68        37.29 o                         
   1  31   2          0.69         26.72        42.05 o                         
   2  31   2        367.66        358.68        35.76 o                         
 -17   0   3       1602.06       1734.14        96.34 o                         
 -15   0   3        672.69        699.01        29.50 o                         
 -13   0   3        261.69        260.31        19.10 o                         
 -11   0   3       9274.82       9099.57       209.19 o                         
  -9   0   3        754.02        839.81        25.91 o                         
  -7   0   3      49263.91      48099.47      1074.87 o                         
  -5   0   3      14480.13      14505.72       265.88 o                         
  -3   0   3      66827.23      62452.93      2004.67 o                         
  -1   0   3      29728.94      28126.99       562.91 o                         
   1   0   3      80119.52      78937.88      2553.96 o                         
   3   0   3       1877.71       1701.33        28.69 o                         
   5   0   3      19127.21      19309.50       289.27 o                         
   7   0   3        149.40        179.96         9.44 o                         
   9   0   3      38248.25      37205.83       746.71 o                         
  11   0   3        662.00        653.25        58.41 o                         
  13   0   3       1777.71       1892.85       160.88 o                         
  15   0   3       2736.49       2925.32       151.96 o                         
 -17   1   3         60.21         73.15        30.21 o                         
 -16   1   3         67.90         55.98        21.60 o                         
 -15   1   3       2436.65       2486.74        45.67 o                         
 -14   1   3       1312.96       1327.64        30.10 o                         
 -13   1   3        280.40        303.69        14.75 o                         
 -12   1   3        113.68        109.93        12.55 o                         
 -11   1   3      12067.09      11916.97       164.34 o                         
 -10   1   3       4243.56       4414.22        66.62 o                         
  -9   1   3       9516.76       9357.37       123.09 o                         
  -8   1   3       8533.98       8590.79       123.51 o                         
  -7   1   3       1001.92       1028.42        18.04 o                         
  -6   1   3       8540.60       8706.86       118.65 o                         
  -5   1   3       2442.19       2565.41        34.62 o                         
  -4   1   3        983.86       1003.76        14.15 o                         
  -3   1   3       3753.56       3731.93        39.13 o                         
  -1   1   3        355.17        405.20         5.60 o                         
   0   1   3        962.22       1064.76        14.16 o                         
   1   1   3      64018.65      62225.54      1433.72 o                         
   2   1   3        928.76       1037.06        14.60 o                         
   3   1   3       1017.72       1164.40        15.06 o                         
   4   1   3      30419.96      29727.38       363.83 o                         
   5   1   3       4698.01       4729.18        57.42 o                         
   6   1   3      10387.52      10690.45       121.66 o                         
   7   1   3         56.06         55.14         5.80 o                         
   8   1   3        135.39        129.66         7.85 o                         
   9   1   3        866.74        831.89        24.00 o                         
  10   1   3      11868.41      11986.94       183.11 o                         
  11   1   3         89.82        100.92        20.07 o                         
  12   1   3       1877.46       1804.43        58.62 o                         
  13   1   3       1023.45       1054.02        58.48 o                         
  14   1   3       3779.16       4112.93       123.55 o                         
  15   1   3        291.80        340.61        47.48 o                         
 -17   2   3        189.35        159.81        28.88 o                         
 -16   2   3       8242.10       8563.42       138.63 o                         
 -15   2   3        467.78        471.09        19.39 o                         
 -14   2   3       1906.66       1876.01        43.70 o                         
 -13   2   3        343.86        349.42        16.43 o                         
 -12   2   3        891.75        909.34        23.13 o                         
 -11   2   3        744.90        763.17        21.69 o                         
 -10   2   3       6611.37       6619.95        97.66 o                         
  -9   2   3      10155.76       9984.12       137.24 o                         
  -8   2   3      17007.59      16890.06       219.24 o                         
  -7   2   3         43.99         55.04         5.17 o                         
  -6   2   3      19472.10      19121.54       247.53 o                         
  -5   2   3        152.84        190.19         7.49 o                         
  -4   2   3      95593.38      86835.27      1961.01 o                         
  -3   2   3      11590.57      11616.67       130.42 o                         
  -2   2   3       1504.19       1582.64        17.47 o                         
  -1   2   3        467.86        507.37         7.26 o                         
   0   2   3      17070.18      16989.12       185.06 o                         
   1   2   3      35525.00      34805.74       476.82 o                         
   2   2   3      12787.63      12957.33       146.20 o                         
   3   2   3       6885.28       7470.65       103.70 o                         
   4   2   3          2.79         19.57         3.20 o                         
   5   2   3       1335.86       1286.61        19.03 o                         
   6   2   3       8784.45       9114.60       107.78 o                         
   7   2   3       1258.01       1219.38        20.36 o                         
   8   2   3       1217.30       1312.59        26.23 o                         
   9   2   3        332.88        349.83        13.66 o                         
  10   2   3       2472.44       2492.30        48.22 o                         
  11   2   3       1453.42       1479.86        43.89 o                         
  12   2   3        416.24        366.07        26.54 o                         
  13   2   3         37.97        111.45        30.18 o                         
  14   2   3       2189.12       2333.02        92.13 o                         
  15   2   3        122.58        183.87        45.60 o                         
 -17   3   3          5.24         63.06        41.24 o                         
 -16   3   3          1.21        -21.45        21.45 o                         
 -15   3   3       3052.48       3059.10        55.81 o                         
 -14   3   3       1241.57       1181.83        30.80 o                         
 -13   3   3       1454.25       1403.17        33.32 o                         
 -12   3   3      12358.68      12261.71       177.88 o                         
 -11   3   3       8571.35       8411.09       129.95 o                         
 -10   3   3        272.08        258.27        11.64 o                         
  -9   3   3      11694.43      11565.88       158.43 o                         
  -8   3   3        571.69        603.26        12.32 o                         
  -7   3   3       1776.04       1929.82        29.34 o                         
  -6   3   3        663.44        748.97        13.48 o                         
  -5   3   3        177.25        291.19         7.80 o                         
  -4   3   3      13718.42      13685.15       153.62 o                         
  -3   3   3      57905.62      57359.54      2568.77 o                         
  -2   3   3      16252.83      16474.20       174.03 o                         
  -1   3   3       4994.74       5283.73        53.92 o                         
   0   3   3      66597.17      65343.96      2922.95 o                         
   1   3   3      10063.54      10111.18       114.47 o                         
   2   3   3      43944.04      42810.32       655.48 o                         
   3   3   3       2162.53       2264.18        28.86 o                         
   4   3   3      12611.15      12486.47       151.35 o                         
   5   3   3        443.30        451.24        11.66 o                         
   6   3   3         79.43        110.12         7.17 o                         
   7   3   3       2819.38       2872.67        43.36 o                         
   8   3   3       7198.96       7321.62       108.06 o                         
   9   3   3       2006.40       2131.69        42.42 o                         
  10   3   3        317.58        300.96        18.13 o                         
  11   3   3        149.96        145.48        19.16 o                         
  12   3   3        554.89        555.25        26.44 o                         
  13   3   3       1338.81       1433.05        63.44 o                         
  14   3   3       4619.71       4742.99       160.09 o                         
  15   3   3         62.97         75.92        57.24 o                         
 -17   4   3        858.52        852.54        45.79 o                         
 -16   4   3        780.03        812.70        30.74 o                         
 -15   4   3          5.75          0.95        16.78 o                         
 -14   4   3        616.63        620.26        21.30 o                         
 -13   4   3       4092.28       4008.60        61.16 o                         
 -12   4   3        402.75        432.61        15.42 o                         
 -11   4   3       2690.02       2469.49        46.40 o                         
 -10   4   3        906.35        933.20        20.57 o                         
  -9   4   3      23716.91      22712.25       322.82 o                         
  -8   4   3       5647.32       5953.20        79.10 o                         
  -7   4   3       7108.53       7140.18        90.24 o                         
  -6   4   3       5852.30       6100.74        81.37 o                         
  -5   4   3       1296.33       1482.61        19.09 o                         
  -4   4   3       9853.69      10722.38       113.82 o                         
  -3   4   3      16104.42      15732.60       166.32 o                         
  -2   4   3       3001.03       3455.99        35.76 o                         
  -1   4   3      56423.21      55559.23      1433.88 o                         
   0   4   3      15001.99      15278.26       153.62 o                         
   1   4   3      14278.15      14396.01       148.81 o                         
   2   4   3       7195.46       7030.65        86.29 o                         
   3   4   3      22893.87      23017.54       267.07 o                         
   4   4   3       4108.28       4334.15        57.35 o                         
   5   4   3      17091.65      17135.50       214.93 o                         
   6   4   3        282.70        307.00        10.39 o                         
   7   4   3      10397.59      10365.75       150.27 o                         
   8   4   3         38.74         57.17         8.57 o                         
   9   4   3       7575.83       7605.15       126.17 o                         
  10   4   3       2308.03       2265.52        49.37 o                         
  11   4   3       6537.72       6461.12       142.47 o                         
  12   4   3       1503.02       1515.85        55.46 o                         
  13   4   3        715.71        674.26        38.97 o                         
  14   4   3        501.10        539.28        45.79 o                         
  15   4   3        744.99        797.78        67.86 o                         
 -17   5   3         96.36        155.52        37.33 o                         
 -16   5   3        584.74        607.34        31.40 o                         
 -15   5   3        772.09        788.20        31.39 o                         
 -14   5   3        408.73        402.57        17.37 o                         
 -13   5   3         71.05         72.66        12.21 o                         
 -12   5   3       4894.53       4980.06        72.73 o                         
 -11   5   3      13122.93      12969.80       197.53 o                         
 -10   5   3      19239.95      18673.87       254.28 o                         
  -9   5   3      11704.53      11454.51       156.96 o                         
  -8   5   3       3550.18       3507.92        50.53 o                         
  -7   5   3       2667.15       2785.43        37.02 o                         
  -6   5   3       5141.13       5238.42        77.09 o                         
  -5   5   3         64.83         48.44         3.81 o                         
  -4   5   3       1094.92       1298.26        16.02 o                         
  -3   5   3         18.25         17.22         3.10 o                         
  -2   5   3       5130.67       5150.55        54.06 o                         
  -1   5   3       1937.71       2133.69        23.06 o                         
   0   5   3      17189.88      17084.89       176.16 o                         
   1   5   3      24499.22      24098.11       305.46 o                         
   2   5   3      26498.38      26095.75       302.30 o                         
   3   5   3        120.04        106.62         7.20 o                         
   4   5   3      17897.57      18378.87       222.03 o                         
   5   5   3      10789.38      11026.31       135.23 o                         
   6   5   3       1102.01       1137.00        25.83 o                         
   7   5   3       2311.04       2365.39        37.20 o                         
   8   5   3        516.47        593.21        17.93 o                         
   9   5   3         72.21         68.92        17.24 o                         
  10   5   3        802.68        769.53        29.24 o                         
  11   5   3       1014.53       1021.38        39.63 o                         
  12   5   3        782.25        754.27        39.13 o                         
  13   5   3          1.55        -18.29        25.55 o                         
  14   5   3       2741.23       2802.90       123.48 o                         
  15   5   3        602.27        575.39        51.84 o                         
 -17   6   3        707.31        727.84        39.16 o                         
 -16   6   3       4195.93       4436.84        99.24 o                         
 -15   6   3        237.47        254.83        22.89 o                         
 -14   6   3       1781.39       1866.59        41.50 o                         
 -13   6   3      10617.27      10704.14       156.47 o                         
 -12   6   3       1366.56       1329.22        27.03 o                         
 -11   6   3        701.37        670.41        20.62 o                         
 -10   6   3       2759.70       2778.11        44.40 o                         
  -9   6   3        292.02        354.47        12.02 o                         
  -8   6   3      14179.55      14221.54       216.56 o                         
  -7   6   3      18288.95      18119.92       226.01 o                         
  -6   6   3       2915.81       2924.64        38.86 o                         
  -5   6   3       3733.61       3719.73        42.27 o                         
  -4   6   3      32539.76      30890.83       335.28 o                         
  -3   6   3         11.88         55.21         3.05 o                         
  -2   6   3        358.28        375.64         8.01 o                         
  -1   6   3       4277.13       4121.07        46.52 o                         
   0   6   3       9845.36      10272.43       116.36 o                         
   1   6   3      11308.12      11233.15       116.78 o                         
   2   6   3      17810.98      18060.20       222.62 o                         
   3   6   3       6560.48       7079.93        81.73 o                         
   4   6   3       5237.23       5282.54        69.54 o                         
   5   6   3       1255.71       1257.35        23.78 o                         
   6   6   3      12302.23      12112.88       206.24 o                         
   7   6   3       2917.93       2989.80        51.29 o                         
   8   6   3       2723.17       2670.17        52.86 o                         
   9   6   3        448.34        487.37        21.03 o                         
  10   6   3         29.28         49.48        18.67 o                         
  11   6   3        800.94        767.87        42.58 o                         
  12   6   3        238.08        272.21        24.84 o                         
  13   6   3       1666.88       1686.58        65.66 o                         
  14   6   3        702.68        800.32        64.19 o                         
 -17   7   3          2.56         -0.48        29.29 o                         
 -16   7   3        327.80        363.94        45.90 o                         
 -15   7   3       4225.62       4288.64        95.06 o                         
 -14   7   3       3818.12       3868.99        72.41 o                         
 -13   7   3       6297.47       6169.01        93.36 o                         
 -12   7   3        129.80        163.54        11.83 o                         
 -11   7   3        169.95        192.24        11.69 o                         
 -10   7   3       2502.11       2703.68        51.39 o                         
  -9   7   3        508.12        500.79        18.45 o                         
  -8   7   3       2685.39       2655.01        43.10 o                         
  -7   7   3        216.12        243.68         9.94 o                         
  -6   7   3       1170.67       1273.62        19.82 o                         
  -5   7   3       6987.18       7402.61        87.42 o                         
  -4   7   3        344.90        400.75         9.18 o                         
  -3   7   3      38373.43      36495.30       396.23 o                         
  -2   7   3      37694.21      35977.51       430.80 o                         
  -1   7   3        935.65        903.09        15.08 o                         
   0   7   3       5624.36       6489.33        70.17 o                         
   1   7   3       6120.92       5985.30        65.21 o                         
   2   7   3        169.54        161.63         9.15 o                         
   3   7   3       5972.25       6297.98        81.15 o                         
   4   7   3       6071.28       6126.30        76.83 o                         
   5   7   3        283.59        280.14        11.95 o                         
   6   7   3       1048.00       1071.70        22.02 o                         
   7   7   3      21520.34      21233.02       303.14 o                         
   8   7   3        181.93        191.98        14.55 o                         
   9   7   3       2503.55       2684.31        66.33 o                         
  10   7   3       9294.97       9271.83       196.22 o                         
  11   7   3        790.21        792.27        44.27 o                         
  12   7   3        959.83        928.38        44.34 o                         
  13   7   3       1824.90       1879.48        68.15 o                         
  14   7   3       1293.60       1348.80        57.96 o                         
 -17   8   3          7.43         -9.86        32.64 o                         
 -16   8   3        878.71        902.68        41.46 o                         
 -15   8   3       1016.99        959.33        41.31 o                         
 -14   8   3        247.16        251.86        19.31 o                         
 -13   8   3        297.78        277.95        14.14 o                         
 -12   8   3          4.93         33.39        13.18 o                         
 -11   8   3       1795.46       1735.04        33.37 o                         
 -10   8   3       7882.61       7868.00       169.33 o                         
  -9   8   3       2198.31       2186.21        39.24 o                         
  -8   8   3       4123.84       4263.80        63.50 o                         
  -7   8   3       3700.24       3882.00        55.69 o                         
  -6   8   3       3843.73       3999.64        48.95 o                         
  -5   8   3        568.46        644.83        13.04 o                         
  -4   8   3      15737.21      16083.49       181.26 o                         
  -3   8   3      42480.82      40647.55       486.28 o                         
  -2   8   3        780.43        771.01        12.41 o                         
  -1   8   3          1.91          5.62         4.12 o                         
   0   8   3      26596.51      26314.19       278.35 o                         
   1   8   3        188.67        171.28         7.15 o                         
   2   8   3      14637.67      14517.97       170.86 o                         
   3   8   3        496.05        559.33        13.21 o                         
   4   8   3       5222.07       5441.26        64.23 o                         
   5   8   3       4518.35       4714.09        70.80 o                         
   6   8   3       2562.79       2517.50        41.32 o                         
   7   8   3        220.82        240.83        11.04 o                         
   8   8   3        333.74        328.07        16.05 o                         
   9   8   3      15800.85      15878.43       296.91 o                         
  10   8   3       4172.65       4051.46        95.73 o                         
  11   8   3       1272.55       1223.82        50.09 o                         
  12   8   3       3704.51       3779.73        83.12 o                         
  13   8   3          3.38         23.04        25.63 o                         
  14   8   3       1326.74       1350.28        59.40 o                         
 -17   9   3        441.84        489.96        39.01 o                         
 -16   9   3        755.26        763.64        36.26 o                         
 -15   9   3        755.28        827.02        42.43 o                         
 -14   9   3          0.42         -9.79        20.20 o                         
 -13   9   3        466.79        480.07        24.92 o                         
 -12   9   3       3009.75       3024.52        53.46 o                         
 -11   9   3       6060.42       6183.42        97.94 o                         
 -10   9   3        169.28        182.18        10.19 o                         
  -9   9   3       4370.93       4543.71       101.17 o                         
  -8   9   3      15614.44      16291.04       283.08 o                         
  -7   9   3       5061.84       5210.09        73.84 o                         
  -6   9   3       7959.12       8320.07       115.40 o                         
  -5   9   3      11830.67      12528.37       151.93 o                         
  -4   9   3       9775.28      10121.13       115.05 o                         
  -3   9   3       4243.24       3928.83        43.95 o                         
  -2   9   3       2012.43       2253.56        28.31 o                         
  -1   9   3        752.53        923.27        15.82 o                         
   0   9   3       9495.82      10277.00       110.49 o                         
   1   9   3      21206.45      21961.04       241.65 o                         
   2   9   3       2113.46       2159.94        34.24 o                         
   3   9   3         51.41         98.85         6.42 o                         
   4   9   3      12827.92      12976.93       158.07 o                         
   5   9   3       4422.36       4375.42        61.13 o                         
   6   9   3        832.46        819.76        20.88 o                         
   7   9   3        791.75        885.90        28.51 o                         
   8   9   3       5398.36       5154.54        89.46 o                         
   9   9   3       1166.14       1143.07        39.28 o                         
  10   9   3       4426.81       4391.73        95.04 o                         
  11   9   3         17.35         20.53        22.48 o                         
  12   9   3        497.69        471.49        31.11 o                         
  13   9   3        627.79        660.79        32.51 o                         
  14   9   3        112.10         54.05        33.16 o                         
 -16  10   3       1508.38       1544.23        60.79 o                         
 -15  10   3       1450.08       1550.07        63.11 o                         
 -14  10   3        171.58        172.60        23.35 o                         
 -13  10   3       1404.26       1525.85        43.53 o                         
 -12  10   3       4612.69       4523.22        86.78 o                         
 -11  10   3      10668.99      10758.75       176.10 o                         
 -10  10   3       5350.18       5486.60       101.85 o                         
  -9  10   3       2041.14       2168.87        46.31 o                         
  -8  10   3      17701.97      17744.13       373.56 o                         
  -7  10   3       4105.47       4084.51        59.22 o                         
  -6  10   3         12.10         10.26         7.06 o                         
  -5  10   3        118.53        107.58         6.58 o                         
  -4  10   3      10884.56      10853.71       119.91 o                         
  -3  10   3      22207.41      22514.47       245.38 o                         
  -2  10   3        130.74        131.11         6.29 o                         
  -1  10   3       1033.64       1154.44        17.49 o                         
   0  10   3       1076.87       1131.17        16.68 o                         
   1  10   3       4621.48       4679.26        72.71 o                         
   2  10   3      30036.89      29072.12       395.91 o                         
   3  10   3      10628.75      10831.98       120.60 o                         
   4  10   3      11695.09      11238.43       148.62 o                         
   5  10   3         39.33         39.44         6.18 o                         
   6  10   3       5541.38       5393.80        91.88 o                         
   7  10   3       1592.91       1553.64        35.81 o                         
   8  10   3       5478.85       5285.32        85.81 o                         
   9  10   3       1062.91        996.14        35.56 o                         
  10  10   3         11.78        -11.84        20.56 o                         
  11  10   3        333.08        300.06        26.35 o                         
  12  10   3        174.32        135.68        27.29 o                         
  13  10   3        422.36        449.18        33.49 o                         
  14  10   3       2654.92       2736.13        88.67 o                         
 -16  11   3        303.93        366.78        38.83 o                         
 -15  11   3       4103.01       3914.28       102.93 o                         
 -14  11   3        601.70        576.37        33.38 o                         
 -13  11   3       5124.97       5020.41        96.64 o                         
 -12  11   3       2499.78       2487.85        55.96 o                         
 -11  11   3        408.58        390.04        19.33 o                         
 -10  11   3       3296.58       3250.22        60.05 o                         
  -9  11   3        222.74        259.09        23.36 o                         
  -8  11   3       1745.25       1966.22        35.10 o                         
  -7  11   3        267.83        277.24        12.29 o                         
  -6  11   3       5177.44       5345.89        80.01 o                         
  -5  11   3      12111.43      12354.50       177.93 o                         
  -4  11   3         44.98         48.63         5.14 o                         
  -3  11   3      60064.24      57139.35       659.67 o                         
  -2  11   3       1952.91       2175.17        28.15 o                         
  -1  11   3       7497.88       7617.73        96.53 o                         
   0  11   3       7673.48       7710.33        97.15 o                         
   1  11   3       8348.48       8414.71       108.51 o                         
   2  11   3      10651.71      10800.88       124.11 o                         
   3  11   3        572.53        603.95        14.13 o                         
   4  11   3        554.71        596.72        16.76 o                         
   5  11   3       3414.91       3465.32        49.84 o                         
   6  11   3       5630.32       5565.49        96.68 o                         
   7  11   3      20233.43      19737.03       298.58 o                         
   8  11   3         14.50         36.12        13.44 o                         
   9  11   3      10189.02       9671.90       187.44 o                         
  10  11   3          6.99          5.31        21.49 o                         
  11  11   3        310.63        248.25        26.25 o                         
  12  11   3         40.60         17.34        27.24 o                         
  13  11   3       4373.96       4479.01       105.80 o                         
  14  11   3        468.02        423.62        38.69 o                         
 -16  12   3          0.54         13.00        35.28 o                         
 -15  12   3        610.14        668.27        39.19 o                         
 -14  12   3        717.21        734.10        33.08 o                         
 -13  12   3       4885.02       4809.88        93.95 o                         
 -12  12   3        931.69        984.26        36.63 o                         
 -11  12   3       1750.23       1778.40        41.09 o                         
 -10  12   3       4416.23       4472.37        78.74 o                         
  -9  12   3        805.77        783.18        31.24 o                         
  -8  12   3       2458.27       2417.00        43.91 o                         
  -7  12   3       3151.31       3121.49        50.14 o                         
  -6  12   3       3102.23       3235.70        51.28 o                         
  -5  12   3       3484.88       3442.01        51.45 o                         
  -4  12   3       1517.47       1583.90        23.06 o                         
  -3  12   3        973.38        895.27        16.20 o                         
  -2  12   3       4280.88       4444.07        59.88 o                         
  -1  12   3      11241.93      11764.91       141.17 o                         
   0  12   3      21052.97      21930.28       240.07 o                         
   1  12   3      29575.78      29933.33       392.76 o                         
   2  12   3      20815.03      20968.88       314.92 o                         
   3  12   3         48.56         55.84         9.27 o                         
   4  12   3        224.00        236.52        13.05 o                         
   5  12   3       1111.43       1094.06        22.02 o                         
   6  12   3          5.48         53.13         8.22 o                         
   7  12   3       2517.09       2501.80        45.69 o                         
   8  12   3        313.07        321.27        14.36 o                         
   9  12   3        196.55        208.80        22.61 o                         
  10  12   3       1425.19       1350.29        49.99 o                         
  11  12   3        589.90        558.36        31.15 o                         
  12  12   3       3140.54       3160.49        91.06 o                         
  13  12   3       3149.66       3074.08        93.56 o                         
  14  12   3        617.72        790.54       129.70 o                         
 -16  13   3         97.97         94.58        36.25 o                         
 -15  13   3        116.21         70.52        31.97 o                         
 -14  13   3       1146.69       1128.04        50.60 o                         
 -13  13   3       2359.35       2261.94        56.02 o                         
 -12  13   3        404.30        378.80        22.89 o                         
 -11  13   3        110.99        111.93        17.23 o                         
 -10  13   3       6917.34       6769.62       114.64 o                         
  -9  13   3        354.46        368.59        21.51 o                         
  -8  13   3       4015.42       4195.85        81.63 o                         
  -7  13   3       6481.37       6567.30        98.00 o                         
  -6  13   3       9391.31       9260.00       135.20 o                         
  -5  13   3        928.28        973.30        21.79 o                         
  -4  13   3        730.12        744.10        17.95 o                         
  -3  13   3       4299.12       4229.16        56.49 o                         
  -2  13   3      10367.38      10609.73       125.92 o                         
  -1  13   3        548.38        445.66        13.74 o                         
   0  13   3      12945.30      13750.03       205.44 o                         
   1  13   3       2261.92       2284.93        35.02 o                         
   2  13   3       8824.00       9234.29       151.91 o                         
   3  13   3         38.80         41.76         8.37 o                         
   4  13   3       2419.67       2370.98        39.13 o                         
   5  13   3       8739.71       8607.75       134.50 o                         
   6  13   3         72.95         98.27         9.64 o                         
   7  13   3         78.44         88.42        12.30 o                         
   8  13   3        391.28        358.90        16.70 o                         
   9  13   3       1192.96       1140.52        48.44 o                         
  10  13   3        261.72        235.38        25.51 o                         
  11  13   3        206.54        183.24        28.68 o                         
  12  13   3       1652.31       1625.45        68.49 o                         
  13  13   3        277.36        299.75        38.32 o                         
 -16  14   3        122.82        133.02        55.81 o                         
 -15  14   3        278.00        267.82        38.56 o                         
 -14  14   3        310.03        333.60        33.81 o                         
 -13  14   3       6101.00       6150.82       116.65 o                         
 -12  14   3       2891.75       2884.32        64.56 o                         
 -11  14   3       1021.48        957.99        36.41 o                         
 -10  14   3       2481.49       2415.70        59.72 o                         
  -9  14   3       1501.00       1494.91        36.45 o                         
  -8  14   3      20675.36      20228.22       324.45 o                         
  -7  14   3          5.00         24.03        11.49 o                         
  -6  14   3        335.32        304.01        13.23 o                         
  -5  14   3         13.55         16.05         9.58 o                         
  -4  14   3       5594.08       5788.31        79.15 o                         
  -3  14   3        361.97        407.41        14.40 o                         
  -2  14   3       1410.91       1372.57        23.95 o                         
  -1  14   3      38755.86      37389.80       492.33 o                         
   0  14   3       1747.59       1869.48        52.70 o                         
   1  14   3         76.04        134.98        12.47 o                         
   2  14   3      21818.52      21707.63       307.55 o                         
   3  14   3         12.88         25.09         7.63 o                         
   4  14   3       7195.47       7157.39       125.68 o                         
   5  14   3          1.01         -2.81        11.45 o                         
   6  14   3       2004.83       2004.91        46.59 o                         
   7  14   3          6.91          6.04        13.42 o                         
   8  14   3       1155.14       1116.59        52.31 o                         
   9  14   3        592.68        493.20        30.51 o                         
  10  14   3        249.68        238.13        29.69 o                         
  11  14   3       6596.50       6383.13       148.99 o                         
  12  14   3        387.14        395.10        37.37 o                         
  13  14   3         11.16         24.44        34.96 o                         
 -15  15   3       1586.01       1552.51        71.15 o                         
 -14  15   3        256.18        255.54        33.96 o                         
 -13  15   3       1952.10       1899.10        57.15 o                         
 -12  15   3       1853.43       1799.69        50.11 o                         
 -11  15   3        337.78        257.31        20.03 o                         
 -10  15   3        143.92        123.77        18.21 o                         
  -9  15   3       1100.82       1039.04        31.58 o                         
  -8  15   3       1347.06       1306.31        33.53 o                         
  -7  15   3       2589.08       2622.11        52.34 o                         
  -6  15   3       4550.86       4807.82        78.80 o                         
  -5  15   3       4160.28       4144.92        61.70 o                         
  -4  15   3       7847.23       7831.96       110.37 o                         
  -3  15   3      18006.20      18012.02       246.64 o                         
  -2  15   3       2096.62       2087.22        33.78 o                         
  -1  15   3       1434.70       1584.83        29.59 o                         
   0  15   3      12404.02      12225.96       169.88 o                         
   1  15   3       7215.55       7264.48       111.58 o                         
   2  15   3        449.06        478.20        26.00 o                         
   3  15   3        729.72        745.88        30.38 o                         
   4  15   3       4899.86       4650.98        83.72 o                         
   5  15   3       1506.22       1559.56        34.67 o                         
   6  15   3      11378.06      11397.60       175.14 o                         
   7  15   3       6454.59       6458.85       109.96 o                         
   8  15   3       8375.15       8184.05       178.21 o                         
   9  15   3        559.84        567.09        33.75 o                         
  10  15   3       4764.19       4702.42       115.90 o                         
  11  15   3        730.09        735.80        40.59 o                         
  12  15   3        276.65        291.99        42.36 o                         
  13  15   3        463.56        512.75        44.63 o                         
 -15  16   3       2613.56       2720.46       100.66 o                         
 -14  16   3        686.85        666.29        41.06 o                         
 -13  16   3         88.07        138.49        31.79 o                         
 -12  16   3        772.24        736.46        39.68 o                         
 -11  16   3         36.58         40.79        18.75 o                         
 -10  16   3       1249.77       1202.47        42.58 o                         
  -9  16   3       6932.33       6875.18       117.24 o                         
  -8  16   3        911.05        930.14        29.73 o                         
  -7  16   3       1312.05       1270.43        33.94 o                         
  -6  16   3       6209.57       6009.96       110.73 o                         
  -5  16   3         17.50         11.90         9.76 o                         
  -4  16   3        172.46        136.29        10.11 o                         
  -3  16   3      11929.03      12029.62       175.22 o                         
  -2  16   3       2184.22       2105.31        38.76 o                         
  -1  16   3       5846.26       5853.44        81.44 o                         
   0  16   3       2082.25       2034.60        38.69 o                         
   1  16   3       2820.85       2897.82        53.45 o                         
   2  16   3        267.48        297.44        17.19 o                         
   3  16   3       2303.11       2338.23        56.31 o                         
   4  16   3       1724.69       1690.37        41.85 o                         
   5  16   3          0.94          7.50        11.72 o                         
   6  16   3       3006.54       2974.51        53.11 o                         
   7  16   3        799.69        755.41        38.53 o                         
   8  16   3          4.52         -4.67        25.51 o                         
   9  16   3       5004.63       4791.94       116.62 o                         
  10  16   3        320.50        292.10        44.61 o                         
  11  16   3       4473.49       4364.41       113.92 o                         
  12  16   3       1958.25       2115.46        98.69 o                         
 -15  17   3        244.60        240.73        38.55 o                         
 -14  17   3        331.26        359.42        39.31 o                         
 -13  17   3       2313.65       2300.50        86.03 o                         
 -12  17   3          8.94         15.06        20.78 o                         
 -11  17   3        844.56        862.70        32.76 o                         
 -10  17   3       2714.35       2566.79        64.24 o                         
  -9  17   3       1757.02       1619.97        48.57 o                         
  -8  17   3      11378.27      10883.83       192.43 o                         
  -7  17   3       1872.85       1829.07        42.51 o                         
  -6  17   3        225.00        208.19        17.85 o                         
  -5  17   3       2407.26       2505.96        47.10 o                         
  -4  17   3        635.06        667.84        20.31 o                         
  -3  17   3      11634.20      11861.45       173.24 o                         
  -2  17   3        835.33        808.83        29.49 o                         
  -1  17   3       5963.29       6076.72        88.80 o                         
   0  17   3         77.60         64.79        12.71 o                         
   1  17   3        878.06        924.33        30.61 o                         
   2  17   3         45.10         28.55        10.84 o                         
   3  17   3        588.14        594.39        26.85 o                         
   4  17   3       7386.01       7318.35       106.29 o                         
   5  17   3        321.92        334.03        15.07 o                         
   6  17   3        114.32        126.90        16.76 o                         
   7  17   3        170.93        131.90        26.05 o                         
   8  17   3       3059.29       3123.86        91.49 o                         
   9  17   3       2059.90       1992.68        69.75 o                         
  10  17   3       2763.88       2666.52        92.75 o                         
  11  17   3        868.36        739.20        57.28 o                         
  12  17   3         26.45         11.27        35.35 o                         
 -14  18   3        636.39        679.80        48.64 o                         
 -13  18   3        169.58        182.43        35.37 o                         
 -12  18   3       3710.37       3753.26        82.20 o                         
 -11  18   3       8259.88       8275.43       152.87 o                         
 -10  18   3        186.15        189.68        21.78 o                         
  -9  18   3        724.25        805.66        33.35 o                         
  -8  18   3       5321.50       5338.31       102.33 o                         
  -7  18   3       3275.96       3027.13        60.29 o                         
  -6  18   3        533.85        472.45        22.13 o                         
  -5  18   3       4485.02       4500.88        71.68 o                         
  -4  18   3       1373.63       1304.36        30.10 o                         
  -3  18   3        263.68        304.79        17.23 o                         
  -2  18   3       2166.13       2111.03        41.15 o                         
  -1  18   3       5264.31       5175.82        81.75 o                         
   0  18   3       2062.92       2051.86        49.25 o                         
   1  18   3      16863.62      16300.22       249.99 o                         
   2  18   3      11768.75      11338.81       176.93 o                         
   3  18   3        243.16        240.11        17.13 o                         
   4  18   3        907.22        965.76        28.48 o                         
   5  18   3       1088.69       1018.49        24.89 o                         
   6  18   3        206.42        207.15        21.23 o                         
   7  18   3       1068.52       1037.50        66.85 o                         
   8  18   3       1166.60       1231.80        52.88 o                         
   9  18   3       8159.26       7838.05       180.44 o                         
  10  18   3         16.76        -10.12        32.04 o                         
  11  18   3       1205.56       1144.44        54.89 o                         
  12  18   3        209.18        229.50        39.27 o                         
 -14  19   3         76.21         58.56        37.66 o                         
 -13  19   3          3.56         30.90        34.75 o                         
 -12  19   3         31.83         29.52        29.22 o                         
 -11  19   3       1142.53       1066.66        56.16 o                         
 -10  19   3       9531.74       9254.67       182.10 o                         
  -9  19   3        430.61        395.21        24.67 o                         
  -8  19   3       1123.54       1071.77        40.87 o                         
  -7  19   3        202.93        193.09        19.76 o                         
  -6  19   3       5681.22       5580.71        99.78 o                         
  -5  19   3        248.41        235.45        15.02 o                         
  -4  19   3       5021.71       4915.69        77.99 o                         
  -3  19   3       3103.58       3039.82        55.86 o                         
  -2  19   3       5427.58       5353.29        84.96 o                         
  -1  19   3        601.45        596.64        23.61 o                         
   0  19   3        486.53        507.43        31.33 o                         
   1  19   3       6787.99       6690.99       116.82 o                         
   2  19   3       4534.61       4342.00        75.78 o                         
   3  19   3       1317.47       1323.36        34.57 o                         
   4  19   3       5155.27       5230.93        89.61 o                         
   5  19   3        375.29        342.38        23.19 o                         
   6  19   3      13676.66      13443.13       256.37 o                         
   7  19   3        892.28        861.40        39.94 o                         
   8  19   3        197.99        186.74        31.08 o                         
   9  19   3        284.86        280.18        36.43 o                         
  10  19   3         77.65         38.43        34.47 o                         
  11  19   3       2004.71       1928.68        84.94 o                         
 -13  20   3        662.66        699.55        45.05 o                         
 -12  20   3       2650.61       2640.13        86.46 o                         
 -11  20   3       1436.25       1374.65        52.60 o                         
 -10  20   3        716.12        690.57        31.08 o                         
  -9  20   3         37.53         36.10        25.00 o                         
  -8  20   3       2451.73       2411.30        63.54 o                         
  -7  20   3        493.12        479.10        24.83 o                         
  -6  20   3       2858.63       2775.84        65.18 o                         
  -5  20   3       1024.90       1068.45        30.07 o                         
  -4  20   3       1970.88       1949.19        42.16 o                         
  -3  20   3        277.22        311.60        20.90 o                         
  -2  20   3          6.98          2.57        14.60 o                         
  -1  20   3       2529.08       2592.87        52.33 o                         
   0  20   3       3098.58       3109.23        59.46 o                         
   1  20   3      15432.36      15209.72       250.19 o                         
   2  20   3       2026.54       1878.16        54.86 o                         
   3  20   3          0.65        -12.38        12.38 o                         
   4  20   3       7007.12       6962.88       123.95 o                         
   5  20   3       2520.87       2399.12        56.24 o                         
   6  20   3        227.17        178.70        23.40 o                         
   7  20   3        760.45        684.79        38.53 o                         
   8  20   3          8.15        -27.18        30.95 o                         
   9  20   3        123.51        161.68        38.55 o                         
  10  20   3        275.75        240.96        37.70 o                         
  11  20   3         67.94         99.23        37.96 o                         
 -13  21   3       1841.56       1847.23        81.69 o                         
 -12  21   3       1532.39       1523.28        69.91 o                         
 -11  21   3          8.26          7.95        24.10 o                         
 -10  21   3        134.13        100.71        25.98 o                         
  -9  21   3         10.93         52.87        22.36 o                         
  -8  21   3         41.52         46.17        20.52 o                         
  -7  21   3       9782.36       9739.91       176.90 o                         
  -6  21   3       3249.19       3125.93        72.02 o                         
  -5  21   3       1404.64       1323.06        39.66 o                         
  -4  21   3        668.25        695.47        34.73 o                         
  -3  21   3        181.42        271.52        22.15 o                         
  -2  21   3        871.88        880.66        32.59 o                         
  -1  21   3       7588.80       7539.12       123.29 o                         
   0  21   3      14291.00      14586.29       226.40 o                         
   1  21   3         63.06         46.95        19.30 o                         
   2  21   3       1618.57       1609.49        59.65 o                         
   3  21   3        449.09        513.39        35.25 o                         
   4  21   3       2321.41       2271.16        58.23 o                         
   5  21   3       4689.57       4592.45        91.37 o                         
   6  21   3        296.21        295.72        33.45 o                         
   7  21   3          2.90          0.51        30.39 o                         
   8  21   3        283.53        240.27        56.40 o                         
   9  21   3        431.15        427.96        44.67 o                         
  10  21   3          8.09         43.12        37.25 o                         
  11  21   3         15.95         -0.05        39.00 o                         
 -13  22   3       1541.92       1741.76        81.50 o                         
 -12  22   3       3417.96       3422.67       106.17 o                         
 -11  22   3        613.84        598.28        41.61 o                         
 -10  22   3         96.76         91.11        23.96 o                         
  -9  22   3        638.51        580.82        32.57 o                         
  -8  22   3       1873.56       1807.76        54.50 o                         
  -7  22   3        254.99        221.75        23.64 o                         
  -6  22   3       2792.85       2718.53        68.11 o                         
  -5  22   3       3905.11       3810.17        75.58 o                         
  -4  22   3         80.37         73.48        18.20 o                         
  -3  22   3        715.92        654.00        26.88 o                         
  -2  22   3       1032.15       1002.50        37.35 o                         
  -1  22   3      24571.78      24743.94       376.94 o                         
   0  22   3       4420.22       4610.08        82.41 o                         
   1  22   3        814.75        782.29        32.97 o                         
   2  22   3        226.96        218.37        22.78 o                         
   3  22   3       1803.59       1693.60        48.86 o                         
   4  22   3        936.17       1008.30        45.96 o                         
   5  22   3        640.22        590.71        26.42 o                         
   6  22   3       2445.91       2454.21        70.86 o                         
   7  22   3          1.46        -42.85        48.51 o                         
   8  22   3        177.92        206.70        36.81 o                         
   9  22   3        405.99        437.66        40.96 o                         
  10  22   3       1557.71       1569.30        86.37 o                         
 -12  23   3       1644.13       1826.54        81.70 o                         
 -11  23   3       3489.24       3593.74        97.36 o                         
 -10  23   3         94.33         79.86        24.41 o                         
  -9  23   3        588.78        574.29        32.14 o                         
  -8  23   3          8.77         18.82        27.49 o                         
  -7  23   3       2096.14       2138.22        60.09 o                         
  -6  23   3       5997.79       5854.95       117.12 o                         
  -5  23   3        159.04        154.00        19.27 o                         
  -4  23   3       3326.53       3327.58        76.79 o                         
  -3  23   3         81.17         84.22        19.94 o                         
  -2  23   3       2170.55       2129.95        53.13 o                         
  -1  23   3       1104.46       1077.46        56.24 o                         
   0  23   3       3106.62       3181.25        64.32 o                         
   1  23   3       2658.33       2597.49        56.70 o                         
   2  23   3         55.01         24.72        26.25 o                         
   3  23   3        188.96        199.19        21.58 o                         
   4  23   3       1829.27       1699.32        64.69 o                         
   5  23   3       1952.83       1902.95        63.44 o                         
   6  23   3       5078.67       5081.39       226.57 o                         
   7  23   3         66.55         47.64        34.96 o                         
   8  23   3       1375.19       1354.57        62.29 o                         
   9  23   3        101.71        114.40        38.54 o                         
  10  23   3       1003.40        993.51        54.35 o                         
 -11  24   3        128.83        127.22        39.53 o                         
 -10  24   3        828.73        785.95        44.46 o                         
  -9  24   3        740.36        738.33        34.30 o                         
  -8  24   3          2.10         24.34        24.08 o                         
  -7  24   3        255.20        238.09        26.09 o                         
  -6  24   3       4004.57       3870.66        88.63 o                         
  -5  24   3       1359.00       1340.60        42.40 o                         
  -4  24   3        167.50        189.20        17.56 o                         
  -3  24   3        646.59        605.79        28.80 o                         
  -2  24   3        238.70        210.89        22.27 o                         
  -1  24   3       1924.58       1991.96        53.38 o                         
   0  24   3        323.34        295.19        22.63 o                         
   1  24   3        230.19        230.39        21.59 o                         
   2  24   3         34.85          8.46        19.46 o                         
   3  24   3        199.80        188.62        24.06 o                         
   4  24   3        345.87        307.08        33.87 o                         
   5  24   3        684.66        652.04        46.08 o                         
   6  24   3       2531.04       2409.12        94.04 o                         
   7  24   3        231.87        153.07        37.09 o                         
   8  24   3        919.53        892.28        50.01 o                         
   9  24   3        939.03        897.13        51.08 o                         
 -11  25   3          1.71         -6.54        40.23 o                         
 -10  25   3       5006.46       5132.77       123.39 o                         
  -9  25   3         13.11         -1.63        26.41 o                         
  -8  25   3        222.91        180.13        28.00 o                         
  -7  25   3        854.02        832.82        35.71 o                         
  -6  25   3       1656.78       1614.26        60.14 o                         
  -5  25   3       4439.07       4301.76        95.86 o                         
  -4  25   3        672.90        708.53        31.73 o                         
  -3  25   3        243.08        245.51        23.93 o                         
  -2  25   3        311.28        299.98        24.67 o                         
  -1  25   3         24.46         25.09        22.27 o                         
   0  25   3        708.13        667.05        28.32 o                         
   1  25   3        451.30        478.57        26.29 o                         
   2  25   3        905.91        875.33        33.51 o                         
   3  25   3        968.80       1027.70        42.35 o                         
   4  25   3       3197.47       3220.17        99.21 o                         
   5  25   3        771.89        746.32        55.75 o                         
   6  25   3        749.60        665.92        44.15 o                         
   7  25   3       2797.24       2916.47        96.05 o                         
   8  25   3        602.36        562.01        57.42 o                         
 -10  26   3        227.59        277.99        40.29 o                         
  -9  26   3       1828.68       1851.23        83.54 o                         
  -8  26   3        295.51        308.87        29.84 o                         
  -7  26   3        175.71        152.09        27.82 o                         
  -6  26   3        119.98        128.02        31.10 o                         
  -5  26   3       4474.68       4383.09       110.84 o                         
  -4  26   3       1478.47       1479.62        52.39 o                         
  -3  26   3        463.65        499.24        25.54 o                         
  -2  26   3       2894.60       3043.47        70.60 o                         
  -1  26   3       2629.66       2676.05        69.17 o                         
   0  26   3       6139.72       6261.26       124.56 o                         
   1  26   3       3054.46       3070.68        67.62 o                         
   2  26   3         24.73         32.99        27.45 o                         
   3  26   3       1995.59       2077.21        69.72 o                         
   4  26   3       1000.48       1015.03        38.56 o                         
   5  26   3         25.68         27.76        25.95 o                         
   6  26   3         75.85         50.07        33.66 o                         
   7  26   3       1224.74       1159.78        69.95 o                         
   8  26   3          0.41         21.61        41.03 o                         
  -9  27   3         25.64         73.71        35.67 o                         
  -8  27   3       2191.11       2224.01        62.91 o                         
  -7  27   3          2.37          9.96        28.28 o                         
  -6  27   3       2228.45       2291.06        73.35 o                         
  -5  27   3        371.79        344.55        34.43 o                         
  -4  27   3         10.14        -11.47        35.76 o                         
  -3  27   3        133.90        203.59        27.03 o                         
  -2  27   3        123.53        148.45        26.26 o                         
  -1  27   3       2676.51       2784.88        74.94 o                         
   0  27   3        877.38        908.75        39.07 o                         
   1  27   3       1839.42       1874.70        53.50 o                         
   2  27   3        907.64        868.39        38.60 o                         
   3  27   3       2667.55       2927.90       103.92 o                         
   4  27   3        699.17        740.83        37.82 o                         
   5  27   3        754.51        841.27        42.92 o                         
   6  27   3       2403.50       2405.43        91.80 o                         
   7  27   3         31.05          2.94        40.23 o                         
  -8  28   3        448.47        511.22        41.05 o                         
  -7  28   3        547.65        578.15        36.24 o                         
  -6  28   3         30.01         38.55        33.59 o                         
  -5  28   3       1080.60       1188.49        50.78 o                         
  -4  28   3          3.75         -3.45        31.10 o                         
  -3  28   3        202.49        219.65        29.09 o                         
  -2  28   3        749.34        831.12        46.19 o                         
  -1  28   3          8.58         23.39        26.85 o                         
   0  28   3       1373.14       1441.65        54.79 o                         
   1  28   3        799.41        754.88        46.21 o                         
   2  28   3       2023.77       2117.52        69.64 o                         
   3  28   3        708.45        793.53        43.47 o                         
   4  28   3       1105.81       1120.73        47.90 o                         
   5  28   3       1321.68       1361.77        58.22 o                         
   6  28   3         26.71         -0.59        40.96 o                         
  -7  29   3       2147.26       2299.55        87.30 o                         
  -6  29   3        806.02        776.33        49.15 o                         
  -5  29   3       1687.72       1753.56        75.79 o                         
  -4  29   3         20.42         27.26        32.70 o                         
  -3  29   3       1160.46       1183.80        53.52 o                         
  -2  29   3        141.13        146.68        28.97 o                         
  -1  29   3        279.62        320.41        31.70 o                         
   0  29   3       2268.73       2355.41        96.03 o                         
   1  29   3        371.50        407.52        37.27 o                         
   2  29   3         22.67         15.73        32.14 o                         
   3  29   3        181.60        154.22        29.51 o                         
   4  29   3        559.85        658.41        36.62 o                         
   5  29   3       2683.97       2732.49        99.71 o                         
  -6  30   3       1499.89       1530.62        76.10 o                         
  -5  30   3        732.96        736.02        47.24 o                         
  -4  30   3        335.90        356.55        40.29 o                         
  -3  30   3        918.66        932.53        57.96 o                         
  -2  30   3        602.76        639.28        41.07 o                         
  -1  30   3       4602.29       4699.90       125.31 o                         
   0  30   3       2145.37       2397.58       105.77 o                         
   1  30   3        150.32        184.97        36.58 o                         
   2  30   3        811.24        762.08        45.25 o                         
   3  30   3        259.55        379.81        39.25 o                         
  -4  31   3        154.90        137.57        52.02 o                         
  -3  31   3          4.69         30.47        35.59 o                         
  -2  31   3       5143.02       5366.43       176.89 o                         
  -1  31   3       1166.22       1148.97        62.82 o                         
   0  31   3        440.65        444.16        44.80 o                         
   1  31   3          1.72         52.71        48.43 o                         
 -16   0   4        127.26        104.65        26.77 o                         
 -14   0   4       5119.83       5067.55        95.47 o                         
 -12   0   4         47.05         59.11        14.25 o                         
 -10   0   4         80.14         87.60        14.12 o                         
  -8   0   4        995.32       1104.03        24.35 o                         
  -6   0   4      37293.95      35823.21       716.95 o                         
  -4   0   4       2687.57       3064.39        47.41 o                         
  -2   0   4      34739.90      32736.77       488.36 o                         
   0   0   4       4086.78       4359.68        87.09 o                         
   2   0   4      20759.38      19867.62       424.33 o                         
   4   0   4       7918.26       8194.18       185.66 o                         
   6   0   4       9496.83       9392.53       161.69 o                         
   8   0   4        263.46        286.52        25.56 o                         
  10   0   4       1213.10       1225.12        52.21 o                         
  12   0   4        351.78        355.91        54.10 o                         
  14   0   4       9507.04       9632.91       342.91 o                         
 -17   1   4        661.67        692.56        32.81 o                         
 -16   1   4       6172.31       6242.67        90.11 o                         
 -15   1   4        844.06        829.55        24.23 o                         
 -14   1   4       1565.13       1576.48        31.08 o                         
 -13   1   4         13.48         12.76        10.71 o                         
 -12   1   4        604.95        599.08        16.40 o                         
 -11   1   4       7001.82       7006.95        91.03 o                         
 -10   1   4        732.99        635.76        19.70 o                         
  -9   1   4       2545.67       2665.19        46.77 o                         
  -8   1   4        587.80        616.71        13.62 o                         
  -7   1   4        705.34        759.43        14.31 o                         
  -6   1   4      40702.75      38317.73       494.70 o                         
  -5   1   4      12865.75      12957.62       150.26 o                         
  -4   1   4      16525.09      15474.66       167.97 o                         
  -3   1   4      38351.52      36901.34       521.79 o                         
  -2   1   4       2694.73       2733.63        27.94 o                         
  -1   1   4       1757.31       1845.92        20.82 o                         
   0   1   4      16530.68      16641.51       179.78 o                         
   1   1   4      11666.97      12468.58       151.15 o                         
   2   1   4       6676.77       7047.29        80.93 o                         
   3   1   4       5038.38       5001.10        56.69 o                         
   4   1   4        237.27        231.39         6.72 o                         
   5   1   4       2017.09       2120.36        28.18 o                         
   6   1   4      16645.39      16859.93       229.61 o                         
   7   1   4        668.89        646.44        20.48 o                         
   8   1   4       1139.61       1156.34        24.32 o                         
   9   1   4      10467.56      10576.86       162.26 o                         
  10   1   4       3491.47       3431.35        74.25 o                         
  11   1   4        415.09        407.15        25.55 o                         
  12   1   4        271.50        252.99        30.07 o                         
  13   1   4        418.00        370.21        42.75 o                         
  14   1   4        296.30        309.50        52.60 o                         
 -17   2   4         34.57         33.22        26.98 o                         
 -16   2   4        165.56        189.51        17.59 o                         
 -15   2   4       2098.72       2121.10        38.58 o                         
 -14   2   4        413.52        409.48        16.58 o                         
 -13   2   4        106.25        113.71        11.43 o                         
 -12   2   4       3534.75       3492.74        49.41 o                         
 -11   2   4      27631.18      26909.05       336.43 o                         
 -10   2   4       4008.45       3756.95        55.54 o                         
  -9   2   4      27326.77      25712.94       365.30 o                         
  -8   2   4         53.71         83.08         7.74 o                         
  -7   2   4      14144.30      14118.82       190.49 o                         
  -6   2   4      13018.21      13392.21       161.22 o                         
  -5   2   4       4476.16       5216.84        59.58 o                         
  -4   2   4       5295.35       5435.47        61.86 o                         
  -3   2   4       2288.79       2059.57        22.53 o                         
  -2   2   4        665.06        764.78         9.96 o                         
  -1   2   4      26382.34      25358.15       284.19 o                         
   0   2   4       1571.15       1754.24        24.01 o                         
   1   2   4      95594.45      97614.38      4370.58 o                         
   2   2   4        648.38        708.09        13.05 o                         
   3   2   4        124.77        133.45         6.53 o                         
   4   2   4       4610.16       4646.76        58.83 o                         
   5   2   4      14797.85      14924.20       174.25 o                         
   6   2   4        183.46        205.85         9.22 o                         
   7   2   4         61.16         77.18         6.20 o                         
   8   2   4       6649.76       6675.52       104.30 o                         
   9   2   4       1562.75       1578.40        34.74 o                         
  10   2   4         53.21         45.61        16.20 o                         
  11   2   4       2397.36       2413.81        68.40 o                         
  12   2   4        135.63        127.05        24.18 o                         
  13   2   4       1710.96       1757.58        82.57 o                         
  14   2   4        143.46        162.63        43.80 o                         
 -17   3   4         18.08         -3.65        25.12 o                         
 -16   3   4       7968.96       8479.51       129.97 o                         
 -15   3   4       3482.81       3473.50        57.21 o                         
 -14   3   4        851.90        894.15        25.15 o                         
 -13   3   4        327.24        291.68        13.36 o                         
 -12   3   4       1233.97       1168.76        27.38 o                         
 -11   3   4         75.89         75.99        10.67 o                         
 -10   3   4       3829.57       3783.66        58.32 o                         
  -9   3   4       3473.67       3448.83        55.13 o                         
  -8   3   4      13566.59      14012.04       182.51 o                         
  -7   3   4      19562.78      19494.70       263.79 o                         
  -6   3   4      17734.70      17064.65       204.90 o                         
  -5   3   4        694.66        540.75         9.18 o                         
  -4   3   4      31273.09      29815.19       333.68 o                         
  -3   3   4        122.37        192.96         6.00 o                         
  -2   3   4        689.58        760.02        10.45 o                         
  -1   3   4      24792.05      23554.28       249.07 o                         
   0   3   4       1771.82       1932.21        23.76 o                         
   1   3   4        532.55        460.37        13.55 o                         
   2   3   4      16008.59      16521.78       180.85 o                         
   3   3   4       5612.78       5921.63        74.42 o                         
   4   3   4         75.49         94.13         5.03 o                         
   5   3   4       9289.78       9393.79       129.63 o                         
   6   3   4       9262.26       9307.28       142.96 o                         
   7   3   4      15070.52      15137.37       217.15 o                         
   8   3   4       7291.06       7340.04       108.27 o                         
   9   3   4       1131.75       1137.76        28.86 o                         
  10   3   4         41.26         34.43        16.94 o                         
  11   3   4       2871.78       2814.44        67.81 o                         
  12   3   4          5.01         32.53        24.26 o                         
  13   3   4        196.35        200.92        40.72 o                         
  14   3   4        611.44        592.10        50.35 o                         
 -17   4   4         20.39         47.31        26.44 o                         
 -16   4   4       1977.82       1976.38        48.64 o                         
 -15   4   4       1040.44       1059.45        32.26 o                         
 -14   4   4         42.29         36.06        12.55 o                         
 -13   4   4       1847.52       1876.59        35.12 o                         
 -12   4   4       4493.10       4424.07        69.10 o                         
 -11   4   4        108.53        141.68        11.30 o                         
 -10   4   4        197.08        168.26        10.67 o                         
  -9   4   4       1777.53       1786.14        31.83 o                         
  -8   4   4       5130.90       4924.42        72.50 o                         
  -7   4   4       3766.97       3988.53        55.21 o                         
  -6   4   4       1656.52       1843.01        23.97 o                         
  -5   4   4       2201.54       2052.67        23.54 o                         
  -4   4   4      21077.86      21010.20       216.31 o                         
  -3   4   4      10326.69      10441.65       111.20 o                         
  -2   4   4        620.44        705.49         9.92 o                         
  -1   4   4       1070.02       1149.36        13.93 o                         
   0   4   4       3498.48       4130.48        44.25 o                         
   1   4   4       1807.98       2148.98        28.03 o                         
   2   4   4      17155.94      17422.18       196.32 o                         
   3   4   4       3408.74       3343.40        46.93 o                         
   4   4   4      32239.95      30916.70       358.66 o                         
   5   4   4       9107.08       9191.32       133.79 o                         
   6   4   4       1683.70       1664.83        35.37 o                         
   7   4   4       2723.50       2832.10        47.47 o                         
   8   4   4       7942.36       7810.57       121.74 o                         
   9   4   4        491.77        500.09        27.51 o                         
  10   4   4          0.03         28.10        19.58 o                         
  11   4   4         47.21         30.49        22.26 o                         
  12   4   4        617.74        639.63        38.61 o                         
  13   4   4       1516.91       1593.11       103.34 o                         
  14   4   4       3671.85       3802.11       123.06 o                         
 -17   5   4       1858.52       1979.76        61.98 o                         
 -16   5   4       5671.94       5667.25       102.70 o                         
 -15   5   4         35.01          9.96        17.28 o                         
 -14   5   4        318.48        311.17        16.21 o                         
 -13   5   4       9648.75       9370.38       145.55 o                         
 -12   5   4        628.04        653.29        24.91 o                         
 -11   5   4        148.72        162.25        11.39 o                         
 -10   5   4        394.33        426.14        15.53 o                         
  -9   5   4         75.90         68.02         7.71 o                         
  -8   5   4        432.47        411.78        10.87 o                         
  -7   5   4         13.52         30.68         5.02 o                         
  -6   5   4      39300.38      38739.54       500.16 o                         
  -5   5   4      23627.58      22910.18       242.16 o                         
  -4   5   4      16082.25      15436.44       163.69 o                         
  -3   5   4        340.41        331.36         7.22 o                         
  -2   5   4       4008.78       3972.84        42.62 o                         
  -1   5   4      22654.08      22095.55       227.57 o                         
   0   5   4      26821.62      26891.73       284.54 o                         
   1   5   4        431.69        419.36        13.59 o                         
   2   5   4         26.73         64.97         6.12 o                         
   3   5   4       4414.65       4872.75        68.41 o                         
   4   5   4        237.67        283.82        13.58 o                         
   5   5   4       7025.94       7122.31       105.03 o                         
   6   5   4       7025.38       7259.07       112.80 o                         
   7   5   4       9914.77       9997.55       174.49 o                         
   8   5   4        307.60        315.76        17.47 o                         
   9   5   4       1607.73       1755.36        44.21 o                         
  10   5   4       6597.19       6692.70       133.89 o                         
  11   5   4        362.81        398.92        25.55 o                         
  12   5   4        554.73        527.00        34.33 o                         
  13   5   4        400.51        386.91        44.10 o                         
  14   5   4        337.51        453.14        64.62 o                         
 -17   6   4         17.15         37.36        28.50 o                         
 -16   6   4       1241.24       1366.43        48.93 o                         
 -15   6   4       6426.37       6473.54       106.30 o                         
 -14   6   4       6333.91       6215.35        94.77 o                         
 -13   6   4         60.84         48.20        12.12 o                         
 -12   6   4         20.73         17.42        10.73 o                         
 -11   6   4      16167.01      16284.67       246.45 o                         
 -10   6   4       4467.54       4444.32        71.36 o                         
  -9   6   4      11210.87      11243.64       159.86 o                         
  -8   6   4       7913.83       7931.25       109.73 o                         
  -7   6   4       7248.14       7589.16        96.38 o                         
  -6   6   4       3105.37       3346.85        41.11 o                         
  -5   6   4         12.26         16.74         3.38 o                         
  -4   6   4       2299.68       2479.77        28.19 o                         
  -3   6   4      40213.07      39300.91       454.03 o                         
  -2   6   4      35811.86      33900.88       348.28 o                         
  -1   6   4      10795.99      11360.66       118.06 o                         
   0   6   4       3529.44       3725.90        41.89 o                         
   1   6   4      44924.23      42544.63       492.03 o                         
   2   6   4       3101.99       3328.85        43.66 o                         
   3   6   4        609.80        662.33        14.58 o                         
   4   6   4       7600.53       7648.09       112.58 o                         
   5   6   4       2984.86       3116.89        50.06 o                         
   6   6   4       4824.62       4918.37        79.10 o                         
   7   6   4       3889.13       3816.28        69.99 o                         
   8   6   4         27.27         29.48        12.92 o                         
   9   6   4       3023.03       3091.56        69.73 o                         
  10   6   4        536.57        513.06        25.91 o                         
  11   6   4       3517.79       3503.52        81.41 o                         
  12   6   4          3.90         36.37        25.83 o                         
  13   6   4       2238.64       2295.13       109.80 o                         
  14   6   4        666.53        670.97        53.06 o                         
 -17   7   4        400.71        427.92        28.83 o                         
 -16   7   4        373.17        420.10        32.45 o                         
 -15   7   4        598.47        540.37        22.96 o                         
 -14   7   4         10.65         -1.25        13.87 o                         
 -13   7   4       3672.28       3605.58        66.73 o                         
 -12   7   4         33.45         24.11        13.36 o                         
 -11   7   4       2415.86       2466.91        59.54 o                         
 -10   7   4       5569.37       5841.70        92.40 o                         
  -9   7   4       4882.70       5124.48        84.78 o                         
  -8   7   4      15604.65      15462.59       254.41 o                         
  -7   7   4        420.38        382.29        11.29 o                         
  -6   7   4       8200.50       8725.29        99.46 o                         
  -5   7   4       3090.03       3094.20        37.82 o                         
  -4   7   4      25209.43      25003.49       257.22 o                         
  -3   7   4       8855.19       8845.27        92.25 o                         
  -2   7   4         80.30         97.21         5.65 o                         
  -1   7   4       1163.25       1057.28        14.15 o                         
   0   7   4      10565.54      10785.68       122.71 o                         
   1   7   4       2036.56       1972.40        24.98 o                         
   2   7   4      23038.17      22457.33       266.53 o                         
   3   7   4      23378.39      23458.85       264.28 o                         
   4   7   4       2119.13       2045.72        45.60 o                         
   5   7   4        346.60        365.18        13.14 o                         
   6   7   4      17489.29      17113.90       259.02 o                         
   7   7   4         64.22         57.80        13.57 o                         
   8   7   4       4375.16       4297.01        82.43 o                         
   9   7   4      10737.92      10474.81       200.53 o                         
  10   7   4        275.76        267.08        22.97 o                         
  11   7   4         19.27         23.01        22.13 o                         
  12   7   4       2341.54       2480.33        69.34 o                         
  13   7   4        460.83        461.40        45.14 o                         
  14   7   4       1745.43       1895.67        96.00 o                         
 -17   8   4          5.54         39.92        26.80 o                         
 -16   8   4         52.95         64.14        24.69 o                         
 -15   8   4        230.93        237.49        22.00 o                         
 -14   8   4       1087.53       1039.95        30.34 o                         
 -13   8   4       1308.98       1243.00        34.12 o                         
 -12   8   4       4398.70       4262.74        71.23 o                         
 -11   8   4       3100.26       3027.85        61.49 o                         
 -10   8   4       1665.57       1620.47        36.77 o                         
  -9   8   4        419.44        395.37        17.19 o                         
  -8   8   4       3096.53       3002.77        47.27 o                         
  -7   8   4       2929.29       2833.20        48.76 o                         
  -6   8   4       6826.37       6991.69        80.52 o                         
  -5   8   4      16012.04      16634.75       181.98 o                         
  -4   8   4      15059.79      15956.94       169.49 o                         
  -3   8   4       2754.97       2953.16        33.59 o                         
  -2   8   4       6754.11       7229.11        78.27 o                         
  -1   8   4       1293.55       1636.18        20.57 o                         
   0   8   4       2376.43       2474.06        29.97 o                         
   1   8   4        230.68        178.66         7.21 o                         
   2   8   4      19658.43      19407.19       227.19 o                         
   3   8   4       5916.42       6051.37        73.88 o                         
   4   8   4        189.38        249.68         9.37 o                         
   5   8   4      10957.32      10657.74       148.19 o                         
   6   8   4       2790.98       2817.53        56.26 o                         
   7   8   4      11888.88      11557.03       201.78 o                         
   8   8   4       3911.76       3907.69        83.97 o                         
   9   8   4        877.34        839.22        38.30 o                         
  10   8   4       1495.12       1439.57        52.54 o                         
  11   8   4       1757.80       1758.75        56.30 o                         
  12   8   4        190.26        204.71        34.23 o                         
  13   8   4        656.30        608.37        35.72 o                         
  14   8   4       4003.60       4285.82       135.86 o                         
 -17   9   4        766.89        754.92        38.07 o                         
 -16   9   4       2507.52       2624.23        78.51 o                         
 -15   9   4       4859.27       4816.08       103.07 o                         
 -14   9   4          3.37         -4.90        18.30 o                         
 -13   9   4        974.24        971.22        31.28 o                         
 -12   9   4       3041.05       3109.94        54.97 o                         
 -11   9   4       2569.94       2713.18        48.68 o                         
 -10   9   4       1117.26       1192.53        27.58 o                         
  -9   9   4       5115.64       5064.24        85.61 o                         
  -8   9   4       2792.82       2781.91        46.80 o                         
  -7   9   4      16921.08      16941.25       221.03 o                         
  -6   9   4       4602.07       4726.08        74.50 o                         
  -5   9   4       2696.35       2925.64        34.78 o                         
  -4   9   4      20963.45      20944.81       235.20 o                         
  -3   9   4      55888.94      54433.73       650.92 o                         
  -2   9   4      13341.68      13966.35       158.05 o                         
  -1   9   4        110.10        128.51         5.56 o                         
   0   9   4      10765.85      10946.44       121.04 o                         
   1   9   4       3765.80       3723.46        52.43 o                         
   2   9   4       1888.80       1745.81        32.89 o                         
   3   9   4        301.33        312.98        13.54 o                         
   4   9   4        962.55        997.26        20.74 o                         
   5   9   4      10802.68      10625.15       164.13 o                         
   6   9   4       1143.18       1151.84        30.90 o                         
   7   9   4         55.50         58.87        15.48 o                         
   8   9   4        106.27         99.86        17.64 o                         
   9   9   4       3514.05       3359.01        83.94 o                         
  10   9   4       1349.48       1350.70        52.89 o                         
  11   9   4        103.51         84.03        23.19 o                         
  12   9   4        926.18        891.77        37.66 o                         
  13   9   4       1496.60       1465.28        62.56 o                         
 -17  10   4        152.66        129.44        31.56 o                         
 -16  10   4        299.48        256.44        32.53 o                         
 -15  10   4       4558.47       4481.13        99.66 o                         
 -14  10   4         91.65         52.82        19.39 o                         
 -13  10   4       5114.76       5016.84        95.88 o                         
 -12  10   4       5601.62       5675.31       105.58 o                         
 -11  10   4       7780.03       7867.04       131.41 o                         
 -10  10   4       1415.28       1464.49        34.56 o                         
  -9  10   4       2707.36       2732.09        47.98 o                         
  -8  10   4       2765.93       2813.43        48.15 o                         
  -7  10   4       2988.24       2870.64        43.97 o                         
  -6  10   4      18694.61      18794.74       245.71 o                         
  -5  10   4       3083.15       3047.88        37.63 o                         
  -4  10   4      32789.11      31748.55       362.53 o                         
  -3  10   4      38128.91      35813.05       451.47 o                         
  -2  10   4         35.98         42.80         5.70 o                         
  -1  10   4         41.53         30.09         5.22 o                         
   0  10   4        808.49        841.46        20.26 o                         
   1  10   4      23321.12      23193.14       281.66 o                         
   2  10   4       3063.37       3091.00        37.90 o                         
   3  10   4       1375.33       1335.33        30.98 o                         
   4  10   4         82.32         96.89         6.54 o                         
   5  10   4       3566.54       3397.81        62.55 o                         
   6  10   4       1381.18       1346.66        33.91 o                         
   7  10   4       7383.88       7210.50       140.67 o                         
   8  10   4       6212.54       6200.25       123.63 o                         
   9  10   4       2229.01       2058.41        57.99 o                         
  10  10   4        339.76        338.16        26.47 o                         
  11  10   4        890.77        918.91        40.45 o                         
  12  10   4        447.18        522.97        31.29 o                         
  13  10   4       3055.26       3181.85        94.58 o                         
 -16  11   4        897.59        839.56        42.55 o                         
 -15  11   4       1690.99       1733.69        58.40 o                         
 -14  11   4          0.81          3.69        19.71 o                         
 -13  11   4          0.64         -1.61        17.86 o                         
 -12  11   4        409.30        398.40        21.05 o                         
 -11  11   4       1169.21       1121.27        35.46 o                         
 -10  11   4      11761.69      11658.29       189.95 o                         
  -9  11   4         55.50         77.34        12.79 o                         
  -8  11   4      11359.30      11625.95       177.44 o                         
  -7  11   4       3291.47       3410.36        53.53 o                         
  -6  11   4        244.78        245.10        13.07 o                         
  -5  11   4      12134.58      12257.41       168.27 o                         
  -4  11   4       9038.55       9083.71        98.58 o                         
  -3  11   4       4311.74       4476.44        55.53 o                         
  -2  11   4       2462.08       2454.23        31.88 o                         
  -1  11   4        118.02        149.31         6.57 o                         
   0  11   4       4384.84       4957.31        55.95 o                         
   1  11   4       2573.92       2710.29        34.12 o                         
   2  11   4      32996.30      31779.45       395.99 o                         
   3  11   4         11.87         17.42         8.17 o                         
   4  11   4       1607.09       1574.88        33.56 o                         
   5  11   4       2282.37       2211.93        39.99 o                         
   6  11   4      13634.31      13252.88       204.13 o                         
   7  11   4       3569.52       3447.03        70.02 o                         
   8  11   4       3456.84       3354.71        70.09 o                         
   9  11   4        422.48        413.34        26.05 o                         
  10  11   4        743.22        753.27        35.42 o                         
  11  11   4        976.42        904.98        41.32 o                         
  12  11   4       1255.78       1253.75        60.56 o                         
  13  11   4        216.56        249.43        35.79 o                         
 -16  12   4        953.65        971.30        79.02 o                         
 -15  12   4        620.57        588.42        30.32 o                         
 -14  12   4       4119.62       4110.29        84.58 o                         
 -13  12   4        102.72         77.10        19.10 o                         
 -12  12   4        179.64        203.37        18.76 o                         
 -11  12   4        221.50        211.69        18.79 o                         
 -10  12   4       4237.27       4153.63        74.16 o                         
  -9  12   4        723.36        747.01        31.85 o                         
  -8  12   4       3534.75       3633.79        60.65 o                         
  -7  12   4       6201.49       6251.96       113.02 o                         
  -6  12   4        926.61        969.39        22.35 o                         
  -5  12   4       4954.53       4872.88        67.34 o                         
  -4  12   4        253.07        253.26         8.26 o                         
  -3  12   4       3267.91       3391.97        42.88 o                         
  -2  12   4      25603.31      26207.66       401.36 o                         
  -1  12   4       2251.75       2521.11        33.20 o                         
   0  12   4        327.76        451.77        21.74 o                         
   1  12   4       8825.93       9130.63       129.84 o                         
   2  12   4       1985.65       2121.07        32.07 o                         
   3  12   4       1479.96       1379.78        30.55 o                         
   4  12   4         68.97         68.42         9.44 o                         
   5  12   4       4317.49       4221.82        63.04 o                         
   6  12   4       8271.25       7930.77       126.26 o                         
   7  12   4       1142.69       1141.74        36.58 o                         
   8  12   4         13.95         20.59        20.33 o                         
   9  12   4        602.77        539.69        29.00 o                         
  10  12   4        123.98         93.31        25.20 o                         
  11  12   4        540.14        520.27        34.18 o                         
  12  12   4        104.91        128.91        49.09 o                         
  13  12   4        739.50        716.60        42.84 o                         
 -16  13   4         67.97         70.16        39.38 o                         
 -15  13   4        197.61        180.36        32.84 o                         
 -14  13   4        609.35        624.45        33.34 o                         
 -13  13   4       9102.02       9058.96       163.83 o                         
 -12  13   4       3103.47       3126.46        66.91 o                         
 -11  13   4         32.44         28.50        17.62 o                         
 -10  13   4        158.29        190.57        19.16 o                         
  -9  13   4       3371.42       3435.38        63.08 o                         
  -8  13   4       9175.61       9100.14       140.92 o                         
  -7  13   4        895.34        881.53        23.58 o                         
  -6  13   4          9.43         14.85         9.13 o                         
  -5  13   4       6688.36       6596.08        89.12 o                         
  -4  13   4        156.32        183.32        12.38 o                         
  -3  13   4        159.99        210.16        11.49 o                         
  -2  13   4      11944.75      11899.88       151.32 o                         
  -1  13   4      17420.71      18168.05       233.21 o                         
   0  13   4        104.02        120.90        11.96 o                         
   1  13   4       2880.73       3097.41        63.74 o                         
   2  13   4       2457.74       2484.53        49.25 o                         
   3  13   4       8114.32       8246.85       111.40 o                         
   4  13   4       9954.46       9577.19       140.94 o                         
   5  13   4        379.56        419.40        13.59 o                         
   6  13   4       2635.20       2515.54        50.84 o                         
   7  13   4       3287.87       2933.81        62.98 o                         
   8  13   4          3.02        -15.72        20.70 o                         
   9  13   4         22.12         12.53        22.99 o                         
  10  13   4       1775.30       1749.93        59.37 o                         
  11  13   4          6.00         14.92        26.96 o                         
  12  13   4         32.93         60.33        32.52 o                         
  13  13   4        736.31        741.43        54.55 o                         
 -16  14   4       1049.71        995.90        48.55 o                         
 -15  14   4       1996.69       1946.10        76.33 o                         
 -14  14   4       2551.96       2585.72        69.64 o                         
 -13  14   4       4021.62       4044.88        83.82 o                         
 -12  14   4       1008.48        923.16        33.62 o                         
 -11  14   4         39.15         46.52        18.39 o                         
 -10  14   4          8.94         34.41        15.91 o                         
  -9  14   4         79.47         83.96        13.87 o                         
  -8  14   4      12012.02      11819.75       192.69 o                         
  -7  14   4      10411.69      10390.37       169.70 o                         
  -6  14   4       5250.23       5190.28        83.66 o                         
  -5  14   4       1074.38       1030.90        21.25 o                         
  -4  14   4       2214.81       2239.84        35.04 o                         
  -3  14   4      44584.19      42839.42       533.12 o                         
  -2  14   4      19505.72      19526.05       255.43 o                         
  -1  14   4         48.18         85.60        10.31 o                         
   0  14   4          0.63         13.32         7.81 o                         
   1  14   4       2753.90       2856.16        58.78 o                         
   2  14   4         79.23        103.81         8.16 o                         
   3  14   4        516.37        572.95        22.07 o                         
   4  14   4      11181.55      11022.51       170.85 o                         
   5  14   4        457.83        491.55        21.98 o                         
   6  14   4         66.42         67.91        14.27 o                         
   7  14   4       5987.04       5697.14       116.29 o                         
   8  14   4        327.62        311.40        28.23 o                         
   9  14   4       3937.67       3823.89        98.95 o                         
  10  14   4        507.24        440.05        43.92 o                         
  11  14   4       1661.99       1601.15        69.12 o                         
  12  14   4        188.09        187.03        35.50 o                         
 -15  15   4        992.49        963.17        49.21 o                         
 -14  15   4        109.21         65.30        24.79 o                         
 -13  15   4       2400.47       2410.77        60.62 o                         
 -12  15   4       1121.41       1177.90        42.44 o                         
 -11  15   4        829.99        833.31        34.50 o                         
 -10  15   4        809.82        850.11        33.47 o                         
  -9  15   4        253.98        256.05        17.65 o                         
  -8  15   4      14848.12      14572.54       252.69 o                         
  -7  15   4       2797.07       2676.54        52.50 o                         
  -6  15   4       2750.13       2692.72        57.45 o                         
  -5  15   4        169.69        150.45         8.70 o                         
  -4  15   4       3838.29       3918.22        58.70 o                         
  -3  15   4       1751.07       1831.91        31.57 o                         
  -2  15   4       1245.35       1328.39        35.24 o                         
  -1  15   4      16051.50      16040.65       220.89 o                         
   0  15   4       5430.26       5250.68        77.14 o                         
   1  15   4      15779.92      15907.23       219.09 o                         
   2  15   4       7043.24       6831.33        98.34 o                         
   3  15   4        822.96        845.90        28.79 o                         
   4  15   4        689.17        652.22        29.51 o                         
   5  15   4       2461.47       2307.20        48.69 o                         
   6  15   4       4349.25       4353.47        79.68 o                         
   7  15   4       2798.69       2568.90        72.98 o                         
   8  15   4       2682.45       2609.21        76.09 o                         
   9  15   4        411.32        400.12        32.33 o                         
  10  15   4         24.28         13.32        31.84 o                         
  11  15   4       4615.65       4626.31       119.81 o                         
  12  15   4        876.82        883.46        47.07 o                         
 -15  16   4          0.12          3.99        35.23 o                         
 -14  16   4         37.38         62.80        32.92 o                         
 -13  16   4         62.13         55.12        23.31 o                         
 -12  16   4       3908.61       3930.51        82.57 o                         
 -11  16   4        251.83        221.16        22.14 o                         
 -10  16   4        847.26        875.72        36.04 o                         
  -9  16   4       3549.96       3466.93        70.48 o                         
  -8  16   4         98.41        111.54        15.60 o                         
  -7  16   4         58.27         49.68        13.56 o                         
  -6  16   4        539.67        556.99        22.69 o                         
  -5  16   4       1781.77       1823.39        33.04 o                         
  -4  16   4      11122.86      11047.89       161.47 o                         
  -3  16   4        613.71        627.14        18.34 o                         
  -2  16   4        440.22        462.78        21.25 o                         
  -1  16   4       7191.91       7454.78       114.14 o                         
   0  16   4        478.43        459.25        16.38 o                         
   1  16   4        410.76        379.35        22.67 o                         
   2  16   4       6358.55       5997.02        92.68 o                         
   3  16   4       1897.26       1864.87        39.30 o                         
   4  16   4       1640.33       1683.04        40.51 o                         
   5  16   4       1671.40       1686.73        40.85 o                         
   6  16   4       1024.89       1006.47        34.27 o                         
   7  16   4        209.42        208.47        27.73 o                         
   8  16   4       7421.66       7115.57       160.03 o                         
   9  16   4         16.12          9.52        28.53 o                         
  10  16   4       1187.26       1198.59        54.53 o                         
  11  16   4       1277.62       1146.99        53.71 o                         
  12  16   4        378.36        406.15        40.43 o                         
 -15  17   4       1182.70       1229.77        81.66 o                         
 -14  17   4       2311.06       2460.47        83.09 o                         
 -13  17   4        328.18        338.40        27.11 o                         
 -12  17   4       5307.74       5411.64       106.86 o                         
 -11  17   4       3177.34       3092.99        74.48 o                         
 -10  17   4       3089.13       3127.67        73.55 o                         
  -9  17   4        950.18        932.16        37.66 o                         
  -8  17   4       8007.96       7934.09       143.20 o                         
  -7  17   4       3372.69       3402.92        64.83 o                         
  -6  17   4       1195.29       1148.56        33.66 o                         
  -5  17   4        232.61        274.46        12.71 o                         
  -4  17   4        305.27        290.87        13.46 o                         
  -3  17   4      10904.85      10708.79       150.23 o                         
  -2  17   4       3205.69       3264.45        55.63 o                         
  -1  17   4       1910.83       1912.01        35.90 o                         
   0  17   4       2656.86       2708.15        47.63 o                         
   1  17   4       2063.88       2101.92        39.96 o                         
   2  17   4       5612.90       5562.07        86.74 o                         
   3  17   4        416.75        420.21        22.60 o                         
   4  17   4       2036.29       2115.73        47.81 o                         
   5  17   4        303.43        302.18        17.45 o                         
   6  17   4         62.85         69.92        12.66 o                         
   7  17   4       1509.04       1462.44        53.91 o                         
   8  17   4          2.52        -17.49        27.20 o                         
   9  17   4       5266.95       4928.63       139.74 o                         
  10  17   4         47.57         45.33        33.03 o                         
  11  17   4         90.62         43.07        36.50 o                         
  12  17   4        235.01        301.69        42.49 o                         
 -14  18   4        734.78        657.39        42.62 o                         
 -13  18   4       1644.08       1685.01        56.32 o                         
 -12  18   4         24.09          7.44        22.76 o                         
 -11  18   4       1727.60       1591.90        53.02 o                         
 -10  18   4       1788.61       1677.02        55.31 o                         
  -9  18   4        430.67        446.58        25.01 o                         
  -8  18   4       4304.65       4096.89        82.67 o                         
  -7  18   4       7564.85       7532.57       128.41 o                         
  -6  18   4      16701.38      16259.52       264.90 o                         
  -5  18   4        395.29        359.45        14.65 o                         
  -4  18   4        864.34        984.58        26.88 o                         
  -3  18   4      11971.91      12121.42       169.59 o                         
  -2  18   4        487.00        424.57        17.78 o                         
  -1  18   4       1025.66       1007.23        30.41 o                         
   0  18   4        109.00        148.38        13.34 o                         
   1  18   4       7212.63       7168.11       109.53 o                         
   2  18   4        928.36        866.51        24.38 o                         
   3  18   4         63.92         57.77        10.58 o                         
   4  18   4      11424.74      11154.68       175.89 o                         
   5  18   4        592.86        543.32        29.53 o                         
   6  18   4      11397.43      11352.37       260.06 o                         
   7  18   4       1843.85       1811.37        74.08 o                         
   8  18   4       1711.00       1678.32        66.58 o                         
   9  18   4        549.06        575.39        39.43 o                         
  10  18   4         70.87         44.00        51.84 o                         
  11  18   4        537.12        545.10        43.43 o                         
 -14  19   4        219.88        221.95        38.09 o                         
 -13  19   4        593.13        580.50        40.92 o                         
 -12  19   4        125.37        127.63        24.25 o                         
 -11  19   4       3051.28       2922.59        74.85 o                         
 -10  19   4       1068.09       1041.05        66.74 o                         
  -9  19   4        109.36         64.91        21.22 o                         
  -8  19   4         22.86         22.49        19.70 o                         
  -7  19   4          3.83         16.89        16.16 o                         
  -6  19   4       4495.44       4330.58        76.66 o                         
  -5  19   4       5752.46       5718.33        85.08 o                         
  -4  19   4       2877.86       2720.11        48.62 o                         
  -3  19   4       6422.36       6563.48       106.84 o                         
  -2  19   4        496.11        514.97        24.48 o                         
  -1  19   4       8075.27       8218.11       148.64 o                         
   0  19   4        658.60        616.63        24.69 o                         
   1  19   4       7139.32       7088.93       108.80 o                         
   2  19   4       4277.52       4328.20        71.40 o                         
   3  19   4         80.23         57.38        11.56 o                         
   4  19   4        566.64        584.20        24.75 o                         
   5  19   4       2172.53       2160.71        49.52 o                         
   6  19   4       3783.22       3755.81        77.16 o                         
   7  19   4        736.25        699.11        59.55 o                         
   8  19   4        164.33        196.83        36.13 o                         
   9  19   4       3839.60       3898.27       142.74 o                         
  10  19   4        223.98        220.65        37.90 o                         
  11  19   4       2471.98       2613.41        93.16 o                         
 -14  20   4        567.41        602.11        56.20 o                         
 -13  20   4        830.02        834.75        46.01 o                         
 -12  20   4          4.87         10.76        27.90 o                         
 -11  20   4       2349.57       2278.74        70.65 o                         
 -10  20   4         28.81         15.45        22.73 o                         
  -9  20   4        854.51        884.24        36.48 o                         
  -8  20   4        243.46        283.92        30.80 o                         
  -7  20   4       3628.29       3457.62        74.70 o                         
  -6  20   4       2303.78       2247.56        50.46 o                         
  -5  20   4        122.55        115.95        12.16 o                         
  -4  20   4        448.91        473.84        23.98 o                         
  -3  20   4        733.73        785.16        43.60 o                         
  -2  20   4       1850.36       1941.67        45.98 o                         
  -1  20   4       4783.10       4591.94        80.26 o                         
   0  20   4       1794.29       1770.98        58.93 o                         
   1  20   4       2786.04       2903.60        73.75 o                         
   2  20   4         63.57         29.59        14.44 o                         
   3  20   4        887.92        869.65        33.23 o                         
   4  20   4         26.27         35.64        14.98 o                         
   5  20   4        433.27        392.55        30.20 o                         
   6  20   4       4501.30       4442.53        92.32 o                         
   7  20   4          9.81         17.06        31.23 o                         
   8  20   4         96.06         82.81        33.26 o                         
   9  20   4        980.87        843.14        45.49 o                         
  10  20   4         20.42        -37.15        37.15 o                         
 -13  21   4       3308.62       3509.25       104.50 o                         
 -12  21   4       1572.23       1689.03        67.59 o                         
 -11  21   4       1439.01       1466.46        56.19 o                         
 -10  21   4         98.36         47.17        30.96 o                         
  -9  21   4        758.42        749.32        35.12 o                         
  -8  21   4       7358.06       7238.98       136.75 o                         
  -7  21   4       2524.35       2382.55        56.93 o                         
  -6  21   4         53.15         42.78        20.83 o                         
  -5  21   4         92.57         65.39        14.53 o                         
  -4  21   4         81.60         70.66        17.37 o                         
  -3  21   4        155.17        176.75        18.58 o                         
  -2  21   4       2900.79       2979.98        59.24 o                         
  -1  21   4       9760.66       9886.20       157.47 o                         
   0  21   4       1492.77       1396.01        47.94 o                         
   1  21   4         28.06          9.68        16.65 o                         
   2  21   4        832.02        842.39        29.76 o                         
   3  21   4        448.62        502.62        26.75 o                         
   4  21   4       5797.90       5905.61       102.10 o                         
   5  21   4       3016.46       2923.54        70.54 o                         
   6  21   4         91.97         90.95        29.19 o                         
   7  21   4        297.30        303.01        42.32 o                         
   8  21   4        316.91        314.08        37.64 o                         
   9  21   4        416.21        417.44        40.52 o                         
  10  21   4        650.83        534.88        44.90 o                         
 -13  22   4         13.21         49.26        44.44 o                         
 -12  22   4       2929.23       2830.76        85.55 o                         
 -11  22   4         21.52         24.49        25.21 o                         
 -10  22   4       1568.04       1597.33        59.11 o                         
  -9  22   4        861.95        817.77        38.94 o                         
  -8  22   4       4925.77       4882.52       100.14 o                         
  -7  22   4       5664.06       5496.77       102.70 o                         
  -6  22   4       4379.46       4281.19        91.03 o                         
  -5  22   4         14.43          0.13        12.54 o                         
  -4  22   4       3048.19       2870.82        68.49 o                         
  -3  22   4       2889.58       2862.90        61.85 o                         
  -2  22   4       1857.91       1942.15        54.54 o                         
  -1  22   4        397.61        425.96        22.08 o                         
   0  22   4       4815.70       4843.53        86.33 o                         
   1  22   4        991.87        918.68        32.83 o                         
   2  22   4        189.42        217.08        21.27 o                         
   3  22   4        631.26        670.39        27.20 o                         
   4  22   4      11766.22      11997.28       220.22 o                         
   5  22   4       3662.44       3726.31        80.78 o                         
   6  22   4       1299.16       1376.66        57.07 o                         
   7  22   4          3.20         -1.23        33.53 o                         
   8  22   4         95.93        100.09        35.91 o                         
   9  22   4        571.87        578.67        44.52 o                         
 -12  23   4         30.87         -2.45        38.47 o                         
 -11  23   4         26.15         92.41        28.87 o                         
 -10  23   4        197.76        209.25        28.32 o                         
  -9  23   4         89.37         78.26        26.18 o                         
  -8  23   4        140.75        149.75        24.12 o                         
  -7  23   4        239.97        178.91        23.71 o                         
  -6  23   4       3103.46       2886.48        72.08 o                         
  -5  23   4         80.98        107.11        18.87 o                         
  -4  23   4       2236.93       2247.06        63.45 o                         
  -3  23   4          6.36        -16.84        19.22 o                         
  -2  23   4       2110.91       2109.15        58.68 o                         
  -1  23   4      14493.66      14537.28       227.24 o                         
   0  23   4        379.68        383.61        22.70 o                         
   1  23   4        939.88        904.66        33.63 o                         
   2  23   4         77.97         83.66        19.43 o                         
   3  23   4       2198.97       2254.26        54.03 o                         
   4  23   4        190.66        206.75        24.47 o                         
   5  23   4        101.55         92.76        22.31 o                         
   6  23   4       1311.16       1103.26        53.93 o                         
   7  23   4        667.93        651.86        44.46 o                         
   8  23   4         93.49         70.96        36.89 o                         
   9  23   4        898.98        875.81        51.18 o                         
 -12  24   4          7.05         50.19        37.53 o                         
 -11  24   4        714.99        733.96        41.40 o                         
 -10  24   4       1547.73       1436.23        54.67 o                         
  -9  24   4       1529.84       1483.36        54.41 o                         
  -8  24   4        730.82        738.21        32.16 o                         
  -7  24   4        198.72        138.68        25.95 o                         
  -6  24   4        400.60        455.98        36.63 o                         
  -5  24   4          2.82         20.68        18.88 o                         
  -4  24   4       1282.95       1301.18        43.39 o                         
  -3  24   4       1089.76       1115.09        39.22 o                         
  -2  24   4       3073.18       3162.56        69.00 o                         
  -1  24   4       3375.06       3481.62        90.88 o                         
   0  24   4        661.44        654.15        27.27 o                         
   1  24   4         12.14         -2.16        19.94 o                         
   2  24   4          3.87          7.80        25.63 o                         
   3  24   4        394.46        354.75        26.79 o                         
   4  24   4       1089.14       1098.03        48.34 o                         
   5  24   4        388.53        415.85        27.55 o                         
   6  24   4        142.40        106.39        36.80 o                         
   7  24   4        127.25        108.75        37.96 o                         
   8  24   4         14.13         60.30        38.98 o                         
 -11  25   4        707.99        675.24        41.91 o                         
 -10  25   4          5.89         17.86        30.40 o                         
  -9  25   4         38.11         25.33        27.73 o                         
  -8  25   4        124.25        173.73        26.49 o                         
  -7  25   4         65.18         36.78        26.36 o                         
  -6  25   4         64.49         56.57        29.53 o                         
  -5  25   4      10384.37      10499.30       194.31 o                         
  -4  25   4         18.40         32.44        22.22 o                         
  -3  25   4        494.74        454.33        26.83 o                         
  -2  25   4       1436.11       1525.14        49.85 o                         
  -1  25   4       1972.76       2157.97        55.05 o                         
   0  25   4       5281.92       5343.55        97.07 o                         
   1  25   4         64.36         42.21        25.27 o                         
   2  25   4       1428.20       1423.61        43.71 o                         
   3  25   4        528.63        553.46        33.32 o                         
   4  25   4         33.62         46.54        28.34 o                         
   5  25   4          0.70        -16.21        26.74 o                         
   6  25   4         68.50         84.60        37.35 o                         
   7  25   4       1133.30       1013.21        53.20 o                         
   8  25   4         15.20         18.38        41.77 o                         
 -10  26   4       3114.73       3192.70        89.85 o                         
  -9  26   4        224.15        179.93        30.31 o                         
  -8  26   4        211.38        153.47        28.95 o                         
  -7  26   4       3888.71       3857.31        96.92 o                         
  -6  26   4       6779.37       6766.82       136.17 o                         
  -5  26   4       1531.96       1615.66        65.73 o                         
  -4  26   4       2723.14       2741.81        66.65 o                         
  -3  26   4         21.03         39.84        23.69 o                         
  -2  26   4         11.07          3.73        23.40 o                         
  -1  26   4         84.43         93.06        24.42 o                         
   0  26   4        793.01        861.77        40.50 o                         
   1  26   4       3072.74       3076.35       105.80 o                         
   2  26   4         81.72         26.44        25.95 o                         
   3  26   4       1410.97       1526.61        52.42 o                         
   4  26   4       1637.66       1688.72        62.77 o                         
   5  26   4       1980.37       1997.68       145.50 o                         
   6  26   4       4306.29       4424.40       154.87 o                         
   7  26   4         54.89         84.19        41.30 o                         
  -9  27   4       2117.54       2186.52        76.21 o                         
  -8  27   4        119.10        130.18        31.10 o                         
  -7  27   4        755.48        747.79        48.22 o                         
  -6  27   4       2046.33       2010.65        73.63 o                         
  -5  27   4       2279.80       2238.84        74.67 o                         
  -4  27   4        658.44        600.59        41.87 o                         
  -3  27   4       1928.83       1908.16        60.76 o                         
  -2  27   4        315.42        339.61        29.69 o                         
  -1  27   4       1303.64       1245.55        57.16 o                         
   0  27   4       2268.19       2342.24        83.83 o                         
   1  27   4        299.85        341.41        34.38 o                         
   2  27   4         42.05         27.29        28.16 o                         
   3  27   4        476.61        469.57        34.07 o                         
   4  27   4        741.72        716.01        34.22 o                         
   5  27   4       2269.95       2342.11       129.48 o                         
   6  27   4        357.98        374.22        46.16 o                         
  -8  28   4        555.03        595.37        51.01 o                         
  -7  28   4        558.84        545.99        36.23 o                         
  -6  28   4        783.17        733.38        44.67 o                         
  -5  28   4          4.06         82.19        33.15 o                         
  -4  28   4       1132.75       1217.47        56.81 o                         
  -3  28   4         44.23         49.51        32.14 o                         
  -2  28   4        252.23        311.90        31.60 o                         
  -1  28   4        316.64        315.70        29.87 o                         
   0  28   4       1526.72       1611.05        58.46 o                         
   1  28   4        229.09        256.47        31.09 o                         
   2  28   4         34.95          9.67        29.19 o                         
   3  28   4        221.15        220.89        31.95 o                         
   4  28   4        712.16        752.95        41.80 o                         
   5  28   4        565.57        560.01        48.44 o                         
  -7  29   4        963.83        914.39        51.01 o                         
  -6  29   4        857.21        823.12        47.47 o                         
  -5  29   4        556.97        465.40        43.36 o                         
  -4  29   4         68.89        129.12        34.16 o                         
  -3  29   4        196.43        212.34        33.89 o                         
  -2  29   4       1802.13       1957.88        60.66 o                         
  -1  29   4       1952.60       2068.57        69.88 o                         
   0  29   4        845.88        981.64        48.11 o                         
   1  29   4        255.99        257.51        33.08 o                         
   2  29   4        699.46        641.88        38.34 o                         
   3  29   4       1729.34       1738.66       102.22 o                         
   4  29   4        731.41        770.07        78.86 o                         
  -6  30   4        287.34        350.85        43.48 o                         
  -5  30   4        153.79        120.76        40.33 o                         
  -4  30   4        179.51        178.16        43.75 o                         
  -3  30   4         99.29        181.60        39.68 o                         
  -2  30   4       3008.17       3115.97        87.73 o                         
  -1  30   4        857.03        863.10        43.78 o                         
   0  30   4       1965.02       2046.33        72.76 o                         
   1  30   4        465.44        570.50        45.40 o                         
   2  30   4        733.68        749.71        58.13 o                         
  -3  31   4         10.39         16.30        39.35 o                         
  -2  31   4       2414.06       2575.49       141.75 o                         
  -1  31   4       2629.95       2618.50       110.78 o                         
   0  31   4        133.99        194.23        39.28 o                         
 -17   0   5        974.12        966.52        48.87 o                         
 -15   0   5        335.57        351.68        21.90 o                         
 -13   0   5        537.25        567.25        20.66 o                         
 -11   0   5       1072.89       1049.82        34.74 o                         
  -9   0   5       6489.81       6534.08       135.40 o                         
  -7   0   5      13823.58      13364.40       246.41 o                         
  -5   0   5        584.74        689.95        13.29 o                         
  -3   0   5        513.43        533.76         9.66 o                         
  -1   0   5      30757.12      29623.23       469.47 o                         
   1   0   5      10021.30      11227.14       206.07 o                         
   3   0   5       3152.86       3324.38        74.90 o                         
   5   0   5      10243.73       9958.02       227.66 o                         
   7   0   5       8752.54       8623.11       177.53 o                         
   9   0   5       4628.58       4534.06       131.42 o                         
  11   0   5       3482.58       3725.35       158.20 o                         
  13   0   5        675.03        588.63        98.52 o                         
 -18   1   5       1119.10       1106.79        63.21 o                         
 -17   1   5        101.32        113.54        22.95 o                         
 -16   1   5         48.27         29.64        15.51 o                         
 -15   1   5         20.26          4.08        13.39 o                         
 -14   1   5        112.69        116.12        12.01 o                         
 -13   1   5       3743.89       3704.13        49.21 o                         
 -12   1   5          0.45          0.46         9.30 o                         
 -11   1   5      17088.90      16905.54       231.31 o                         
 -10   1   5       1340.27       1336.18        25.10 o                         
  -9   1   5       9966.50       9686.36       147.70 o                         
  -8   1   5        977.02       1018.18        17.99 o                         
  -7   1   5      22769.16      22293.68       277.36 o                         
  -6   1   5      19581.75      19594.80       254.46 o                         
  -5   1   5        142.89        127.88         4.12 o                         
  -4   1   5        189.40        258.50         6.15 o                         
  -3   1   5          6.84         19.62         2.81 o                         
  -2   1   5       7269.00       7362.97        77.09 o                         
  -1   1   5      20193.97      20389.56       210.21 o                         
   0   1   5         13.13         19.57         4.13 o                         
   1   1   5      26767.40      26060.85       385.00 o                         
   2   1   5      18262.92      17423.18       222.78 o                         
   3   1   5        219.63        225.63        10.72 o                         
   4   1   5        947.00       1014.30        16.16 o                         
   5   1   5       8237.37       8335.52       115.38 o                         
   6   1   5       2972.05       3039.07        45.19 o                         
   7   1   5         48.72         55.09         6.42 o                         
   8   1   5        119.91        124.68         8.68 o                         
   9   1   5         46.00         29.57        15.39 o                         
  10   1   5       2476.02       2564.16        70.21 o                         
  11   1   5       3418.78       3512.77       106.97 o                         
  12   1   5         46.33         55.74        39.31 o                         
  13   1   5         21.64        -12.63        44.47 o                         
  14   1   5       3356.23       3706.64       126.65 o                         
 -18   2   5       1520.22       1632.32        90.41 o                         
 -17   2   5         96.86         73.25        21.80 o                         
 -16   2   5      14183.85      14446.49       185.55 o                         
 -15   2   5       1008.71        967.65        27.89 o                         
 -14   2   5        823.01        819.15        22.78 o                         
 -13   2   5        202.10        195.74        11.80 o                         
 -12   2   5       2922.97       2888.78        41.16 o                         
 -11   2   5         14.72          8.73        10.51 o                         
 -10   2   5         53.30         71.93         9.29 o                         
  -9   2   5       1241.61       1299.79        25.11 o                         
  -8   2   5        424.22        430.73        15.37 o                         
  -7   2   5      27723.49      26779.40       309.79 o                         
  -6   2   5      92163.35      81232.18      2569.83 o                         
  -5   2   5       7444.67       7850.41        86.60 o                         
  -4   2   5      19226.96      18498.58       181.19 o                         
  -3   2   5       1064.27       1234.31        14.10 o                         
  -2   2   5      10226.88      10037.85        99.28 o                         
  -1   2   5       3083.36       3491.52        39.09 o                         
   0   2   5      18984.95      18922.48       208.40 o                         
   1   2   5      31075.40      30701.34       315.93 o                         
   2   2   5       1280.70       1306.79        20.55 o                         
   3   2   5       3458.41       3827.75        52.73 o                         
   4   2   5       3906.24       3921.71        50.59 o                         
   5   2   5       2916.40       3064.11        43.90 o                         
   6   2   5      21458.85      21156.56       302.02 o                         
   7   2   5        293.16        319.65        13.02 o                         
   8   2   5        320.42        299.06        11.54 o                         
   9   2   5        467.74        483.71        22.61 o                         
  10   2   5       8102.48       7762.58       168.83 o                         
  11   2   5        205.34        244.26        26.09 o                         
  12   2   5          8.65         33.73        37.86 o                         
  13   2   5        417.47        360.44        49.86 o                         
  14   2   5        230.64        154.64        86.05 o                         
 -18   3   5        382.26        432.85        31.89 o                         
 -17   3   5        442.10        463.64        24.00 o                         
 -16   3   5       3776.36       3709.69        63.01 o                         
 -15   3   5       2547.28       2548.96        42.37 o                         
 -14   3   5        133.66        136.06        12.87 o                         
 -13   3   5         15.83         22.33        11.58 o                         
 -12   3   5        129.34        109.54        10.98 o                         
 -11   3   5      13773.58      13638.61       196.99 o                         
 -10   3   5       3375.55       3486.16        57.40 o                         
  -9   3   5       1372.63       1401.38        27.69 o                         
  -8   3   5      13725.42      13732.41       187.41 o                         
  -7   3   5       6179.53       6320.51        77.59 o                         
  -6   3   5        106.69        116.83         4.95 o                         
  -5   3   5       6063.56       6826.28        80.49 o                         
  -4   3   5      16065.60      15685.43       162.10 o                         
  -3   3   5       3296.23       3361.88        35.43 o                         
  -2   3   5       8257.54       8531.33        86.97 o                         
  -1   3   5       4830.42       4742.50        51.98 o                         
   0   3   5      15078.16      15348.76       168.20 o                         
   1   3   5      37023.09      36550.57       451.95 o                         
   2   3   5         60.35         65.85         5.07 o                         
   3   3   5         13.54         17.03         4.84 o                         
   4   3   5      26803.88      26135.84       354.88 o                         
   5   3   5       4454.49       4485.68        61.88 o                         
   6   3   5        312.91        306.05        18.08 o                         
   7   3   5        157.73        175.54         9.91 o                         
   8   3   5        746.77        759.17        19.66 o                         
   9   3   5         60.86         53.51        13.74 o                         
  10   3   5         44.80         38.68        17.96 o                         
  11   3   5       4603.78       4613.07       111.16 o                         
  12   3   5       3109.93       3262.36       107.83 o                         
  13   3   5        811.52        787.53        53.88 o                         
 -18   4   5        923.01       1031.17        54.55 o                         
 -17   4   5       1730.17       1815.66        51.10 o                         
 -16   4   5        417.02        411.46        21.59 o                         
 -15   4   5       2056.42       1950.66        36.21 o                         
 -14   4   5          9.68         10.72        12.92 o                         
 -13   4   5        468.94        460.62        15.75 o                         
 -12   4   5        217.28        221.83        12.60 o                         
 -11   4   5      14537.03      14396.22       218.97 o                         
 -10   4   5       6425.47       6346.26        89.73 o                         
  -9   4   5       1315.15       1238.78        24.20 o                         
  -8   4   5       2325.31       2240.26        34.58 o                         
  -7   4   5       4345.77       4427.84        53.48 o                         
  -6   4   5        888.64        802.55        11.94 o                         
  -5   4   5      20109.14      20004.53       232.15 o                         
  -4   4   5         46.59         73.00         4.12 o                         
  -3   4   5      12695.73      13118.94       129.27 o                         
  -2   4   5       5654.55       5703.59        60.47 o                         
  -1   4   5       5094.18       5397.36        56.05 o                         
   0   4   5         54.81        110.86         7.11 o                         
   1   4   5      14870.69      15473.38       169.78 o                         
   2   4   5        433.69        459.34        13.41 o                         
   3   4   5       5515.96       5727.32        67.70 o                         
   4   4   5        745.41        742.75        19.13 o                         
   5   4   5        783.71        856.37        24.84 o                         
   6   4   5         55.69         47.06        10.48 o                         
   7   4   5      12785.62      12448.46       202.92 o                         
   8   4   5       1720.97       1694.91        42.30 o                         
   9   4   5       6738.43       6634.88       132.82 o                         
  10   4   5       1279.76       1329.32        47.21 o                         
  11   4   5         66.74         52.10        23.17 o                         
  12   4   5        398.72        415.08        43.88 o                         
  13   4   5         27.09         26.22        43.49 o                         
 -17   5   5         47.51         69.71        23.24 o                         
 -16   5   5       1822.95       1887.77        47.94 o                         
 -15   5   5       1087.76       1059.38        29.86 o                         
 -14   5   5       3936.59       3864.43        55.86 o                         
 -13   5   5       4148.44       4051.60        62.27 o                         
 -12   5   5       7957.84       7712.17       114.44 o                         
 -11   5   5      21483.75      20955.02       299.83 o                         
 -10   5   5         33.05         48.06         7.66 o                         
  -9   5   5       2168.63       2222.56        33.53 o                         
  -8   5   5      12909.17      12837.74       175.55 o                         
  -7   5   5       8301.60       8417.81        99.29 o                         
  -6   5   5        239.92        258.54         6.92 o                         
  -5   5   5       3276.87       3525.99        40.47 o                         
  -4   5   5       1149.65       1370.62        16.90 o                         
  -3   5   5         14.19         49.58         3.61 o                         
  -2   5   5       3686.32       3704.27        40.30 o                         
  -1   5   5      19692.07      19551.96       196.88 o                         
   0   5   5      22339.52      22432.32       225.52 o                         
   1   5   5      19065.43      19050.79       215.14 o                         
   2   5   5        423.65        513.71        12.05 o                         
   3   5   5      15631.30      15934.85       202.55 o                         
   4   5   5      14331.48      14451.41       198.28 o                         
   5   5   5      16339.04      16112.40       244.55 o                         
   6   5   5       3675.19       3492.20        59.56 o                         
   7   5   5        174.10        198.99        14.02 o                         
   8   5   5       2262.46       2224.28        46.61 o                         
   9   5   5        814.63        734.94        34.12 o                         
  10   5   5        207.69        222.24        22.36 o                         
  11   5   5        879.66        928.09        38.55 o                         
  12   5   5       1732.50       1696.29        94.23 o                         
  13   5   5        211.94        220.95        45.54 o                         
 -17   6   5       2862.74       2942.67        66.74 o                         
 -16   6   5       7593.19       7622.56       125.20 o                         
 -15   6   5        480.65        498.29        18.41 o                         
 -14   6   5        762.99        742.96        21.88 o                         
 -13   6   5       1920.03       1966.05        37.92 o                         
 -12   6   5        672.84        712.88        20.19 o                         
 -11   6   5          3.13          7.80        11.64 o                         
 -10   6   5       4539.03       4498.23        65.19 o                         
  -9   6   5      23400.93      22454.42       291.98 o                         
  -8   6   5        718.19        701.31        15.04 o                         
  -7   6   5       1812.06       1806.29        25.18 o                         
  -6   6   5      32589.71      31557.40       353.26 o                         
  -5   6   5      23232.18      23593.28       264.62 o                         
  -4   6   5      33438.92      32038.97       338.53 o                         
  -3   6   5       1580.98       1743.07        20.26 o                         
  -2   6   5      14946.33      15039.46       155.89 o                         
  -1   6   5        200.69        208.56         5.82 o                         
   0   6   5       2341.72       2361.01        32.06 o                         
   1   6   5         46.99         57.08         4.69 o                         
   2   6   5      20448.95      20600.60       260.10 o                         
   3   6   5      26012.80      25412.67       329.49 o                         
   4   6   5         59.62         44.25         8.37 o                         
   5   6   5       1291.09       1291.69        28.34 o                         
   6   6   5      24055.45      23655.71       357.12 o                         
   7   6   5        111.17        102.44        14.56 o                         
   8   6   5       1563.11       1541.36        41.82 o                         
   9   6   5        444.40        467.85        24.71 o                         
  10   6   5       4599.71       4654.37       100.75 o                         
  11   6   5       1106.96       1021.53        68.69 o                         
  12   6   5         38.22         29.32        38.85 o                         
  13   6   5         33.37         99.19        42.55 o                         
 -17   7   5          2.10        -20.60        25.62 o                         
 -16   7   5        221.74        210.70        22.19 o                         
 -15   7   5       2952.38       2899.75        51.02 o                         
 -14   7   5       1795.62       1800.25        40.67 o                         
 -13   7   5         42.11         51.33        15.52 o                         
 -12   7   5        531.17        609.67        39.16 o                         
 -11   7   5       5986.98       6141.11        97.71 o                         
 -10   7   5         23.55         18.15        10.32 o                         
  -9   7   5       2211.76       2224.66        36.35 o                         
  -8   7   5       8320.83       8509.02       118.38 o                         
  -7   7   5        733.00        736.82        14.00 o                         
  -6   7   5       7572.91       7795.53        86.56 o                         
  -5   7   5       6754.72       6849.99        79.01 o                         
  -4   7   5       7155.24       7217.25        78.09 o                         
  -3   7   5      30548.67      30706.60       307.83 o                         
  -2   7   5       2541.79       2711.40        29.84 o                         
  -1   7   5      12001.74      12321.36       128.35 o                         
   0   7   5        845.69        940.64        17.51 o                         
   1   7   5      32825.13      31488.13       616.63 o                         
   2   7   5       7750.96       7602.34       129.50 o                         
   3   7   5        471.00        463.97        19.09 o                         
   4   7   5       1206.72       1262.32        27.69 o                         
   5   7   5         53.85         30.66        10.77 o                         
   6   7   5       2070.60       2067.60        45.50 o                         
   7   7   5       4450.57       4342.30        90.35 o                         
   8   7   5        351.68        364.65        21.82 o                         
   9   7   5       1571.56       1456.86        48.14 o                         
  10   7   5        382.80        444.95        29.24 o                         
  11   7   5       4974.34       4924.57       121.26 o                         
  12   7   5          1.71        -19.23        27.46 o                         
  13   7   5       2115.92       2230.13        98.37 o                         
 -17   8   5          6.39         39.45        28.04 o                         
 -16   8   5        313.71        316.54        23.52 o                         
 -15   8   5         12.20          9.16        18.05 o                         
 -14   8   5          3.55          7.80        14.88 o                         
 -13   8   5         98.97         70.46        14.97 o                         
 -12   8   5       1462.54       1544.92        43.49 o                         
 -11   8   5        864.01        768.63        25.90 o                         
 -10   8   5        635.12        684.36        22.86 o                         
  -9   8   5        485.97        548.14        17.09 o                         
  -8   8   5       3452.96       3491.12        52.25 o                         
  -7   8   5      14769.33      14517.98       180.09 o                         
  -6   8   5        299.12        323.89         8.68 o                         
  -5   8   5        302.84        280.65        10.81 o                         
  -4   8   5       4676.79       4642.60        54.51 o                         
  -3   8   5       4073.33       4509.26        48.73 o                         
  -2   8   5       4884.16       5000.17        51.25 o                         
  -1   8   5        194.79        154.98         9.32 o                         
   0   8   5      16524.98      16594.17       201.35 o                         
   1   8   5       5918.80       6032.13        73.17 o                         
   2   8   5       4402.95       4753.22        77.57 o                         
   3   8   5        780.57        689.05        18.69 o                         
   4   8   5         11.57          8.50         7.44 o                         
   5   8   5       6397.96       6453.94       117.46 o                         
   6   8   5       1073.31        990.06        33.23 o                         
   7   8   5         20.94          7.96        18.01 o                         
   8   8   5       4672.39       4522.55       105.35 o                         
   9   8   5        535.61        517.08        28.93 o                         
  10   8   5       2163.57       2162.00        61.98 o                         
  11   8   5         56.76        115.55        26.65 o                         
  12   8   5       1385.05       1312.57        67.39 o                         
  13   8   5       1888.91       1811.56        83.92 o                         
 -17   9   5        103.69        137.32        28.60 o                         
 -16   9   5        543.81        579.07        27.57 o                         
 -15   9   5        763.51        748.41        27.50 o                         
 -14   9   5       4071.52       4025.29        81.05 o                         
 -13   9   5        172.98        154.01        15.36 o                         
 -12   9   5       4186.37       4317.48       117.11 o                         
 -11   9   5       5564.90       5707.27        91.64 o                         
 -10   9   5       5213.68       5392.32        86.29 o                         
  -9   9   5         17.37         41.35         9.50 o                         
  -8   9   5        854.15        895.95        21.42 o                         
  -7   9   5       7963.20       7975.23       106.88 o                         
  -6   9   5       5366.34       5690.90        71.41 o                         
  -5   9   5        677.05        714.13        12.90 o                         
  -4   9   5      29304.33      29025.55       309.00 o                         
  -3   9   5       4643.15       4890.02        67.53 o                         
  -2   9   5      16917.83      16477.58       171.08 o                         
  -1   9   5       4106.43       4337.52        49.07 o                         
   0   9   5        676.33        648.95        12.52 o                         
   1   9   5       2768.62       2699.35        34.25 o                         
   2   9   5      10611.11      10517.86       133.91 o                         
   3   9   5       1380.98       1367.14        30.58 o                         
   4   9   5       1325.38       1285.97        25.32 o                         
   5   9   5      10519.85      10281.27       182.05 o                         
   6   9   5        161.77        156.92        16.21 o                         
   7   9   5       1023.27       1057.00        38.24 o                         
   8   9   5       6696.90       6503.66       143.56 o                         
   9   9   5        959.05        950.92        39.13 o                         
  10   9   5       1985.09       1808.19        62.32 o                         
  11   9   5         76.70        108.15        27.15 o                         
  12   9   5       1145.42       1162.60        69.44 o                         
  13   9   5         61.50         82.07        45.62 o                         
 -17  10   5         25.97         24.40        34.73 o                         
 -16  10   5       1060.85       1118.89        40.51 o                         
 -15  10   5       3943.96       4057.74        79.78 o                         
 -14  10   5         17.55         34.11        19.30 o                         
 -13  10   5       4736.49       4836.65        93.32 o                         
 -12  10   5       3279.17       3356.20        66.65 o                         
 -11  10   5       1179.42       1202.97        40.38 o                         
 -10  10   5      10530.86      10655.80       163.79 o                         
  -9  10   5       3410.03       3440.65        54.40 o                         
  -8  10   5       6491.41       6793.09       105.95 o                         
  -7  10   5      18580.02      18828.38       245.44 o                         
  -6  10   5      10646.55      10847.92       137.75 o                         
  -5  10   5        157.71        234.07         7.40 o                         
  -4  10   5      12365.17      12834.03       146.09 o                         
  -3  10   5       6483.30       6558.04        76.49 o                         
  -2  10   5       9379.33       9872.17       126.98 o                         
  -1  10   5       4322.49       4541.70        50.04 o                         
   0  10   5         40.96         77.77         5.79 o                         
   1  10   5      18550.11      18500.34       223.50 o                         
   2  10   5      12385.15      12380.80       228.38 o                         
   3  10   5       2051.34       1996.31        45.79 o                         
   4  10   5        559.00        558.54        21.24 o                         
   5  10   5       6465.19       6159.07       113.92 o                         
   6  10   5      15154.31      15034.29       262.03 o                         
   7  10   5        342.49        329.85        21.61 o                         
   8  10   5        245.31        224.40        24.32 o                         
   9  10   5          4.40        -22.53        22.53 o                         
  10  10   5        128.72        103.52        24.79 o                         
  11  10   5        835.28        797.42        37.63 o                         
  12  10   5        851.20        869.25        40.34 o                         
  13  10   5       2921.91       2902.98       113.97 o                         
 -17  11   5        133.70        121.48        33.08 o                         
 -16  11   5       1623.51       1685.41        55.36 o                         
 -15  11   5       1501.77       1536.40        50.01 o                         
 -14  11   5          6.49         -6.78        19.79 o                         
 -13  11   5       2180.58       2116.46        55.92 o                         
 -12  11   5       1411.48       1372.67        43.54 o                         
 -11  11   5       2357.55       2376.40        48.85 o                         
 -10  11   5       3404.61       3624.64        65.90 o                         
  -9  11   5       1086.09       1160.77        27.59 o                         
  -8  11   5          0.27         12.07         8.79 o                         
  -7  11   5        187.19        193.88        10.31 o                         
  -6  11   5       5437.70       5447.41        71.39 o                         
  -5  11   5       3908.77       4000.23        56.49 o                         
  -4  11   5       5969.27       6137.27        76.99 o                         
  -3  11   5      15632.08      15957.65       200.88 o                         
  -2  11   5        740.42        824.68        16.24 o                         
  -1  11   5        471.44        480.90        12.61 o                         
   0  11   5       4910.34       4890.96        66.52 o                         
   1  11   5      20404.73      20329.02       255.04 o                         
   2  11   5       3720.44       3766.93        67.84 o                         
   3  11   5       6354.75       6218.50       100.04 o                         
   4  11   5        123.68        106.37        12.43 o                         
   5  11   5        128.56        112.40        16.74 o                         
   6  11   5       1211.68       1218.61        38.10 o                         
   7  11   5       5887.50       5572.17       113.53 o                         
   8  11   5        658.76        617.34        31.36 o                         
   9  11   5        136.54        152.83        24.48 o                         
  10  11   5       1100.60       1084.37        55.61 o                         
  11  11   5       4905.52       4965.87       113.03 o                         
  12  11   5       1451.56       1511.99        57.03 o                         
 -16  12   5        235.16        220.98        33.57 o                         
 -15  12   5          3.98         13.40        24.18 o                         
 -14  12   5       1377.50       1366.80        45.82 o                         
 -13  12   5        562.43        503.40        25.80 o                         
 -12  12   5        195.68        220.14        20.76 o                         
 -11  12   5        813.72        840.54        33.96 o                         
 -10  12   5         10.46         -4.75        12.53 o                         
  -9  12   5      10464.21      10519.41       171.69 o                         
  -8  12   5          7.40          7.74         9.67 o                         
  -7  12   5       1186.64       1223.95        29.10 o                         
  -6  12   5        180.53        194.47         9.93 o                         
  -5  12   5      10277.67      10024.46       145.83 o                         
  -4  12   5        285.04        272.53        11.01 o                         
  -3  12   5       1921.08       1865.88        30.16 o                         
  -2  12   5       5802.65       5733.86        75.83 o                         
  -1  12   5       2612.73       2659.05        47.46 o                         
   0  12   5         36.78         46.95         6.94 o                         
   1  12   5        117.42        121.61         8.77 o                         
   2  12   5       1049.19       1030.21        31.38 o                         
   3  12   5      12901.78      12918.21       187.35 o                         
   4  12   5       1981.52       1870.93        38.94 o                         
   5  12   5        113.59         86.29        16.03 o                         
   6  12   5       3632.76       3460.40        67.71 o                         
   7  12   5         57.97         43.20        19.43 o                         
   8  12   5       1874.10       1868.22        57.24 o                         
   9  12   5          4.16        -12.50        24.15 o                         
  10  12   5       1517.14       1518.36        81.39 o                         
  11  12   5       2267.70       2278.20        71.72 o                         
  12  12   5         79.74         92.76        31.28 o                         
 -16  13   5       1212.63       1290.54        54.18 o                         
 -15  13   5       2187.74       2244.00        65.75 o                         
 -14  13   5       8567.94       8449.25       159.68 o                         
 -13  13   5        881.65        898.18        40.25 o                         
 -12  13   5       6093.60       6108.03       123.25 o                         
 -11  13   5       1078.09       1088.28        39.92 o                         
 -10  13   5         32.35         45.32        14.48 o                         
  -9  13   5       1495.11       1432.15        33.96 o                         
  -8  13   5       6817.90       6908.52       115.20 o                         
  -7  13   5       2653.23       2711.62        48.01 o                         
  -6  13   5       2308.85       2289.01        37.58 o                         
  -5  13   5        796.61        780.78        18.15 o                         
  -4  13   5         57.79         67.64        11.45 o                         
  -3  13   5      27642.47      27220.14       354.23 o                         
  -2  13   5      12407.64      12640.43       167.13 o                         
  -1  13   5        509.62        520.61        14.78 o                         
   0  13   5       8280.12       8206.92       121.79 o                         
   1  13   5        284.59        268.03        12.75 o                         
   2  13   5        768.08        749.49        23.13 o                         
   3  13   5        101.94        116.94         9.67 o                         
   4  13   5       7018.69       6797.44       102.18 o                         
   5  13   5       1600.30       1526.61        37.40 o                         
   6  13   5       6169.02       5833.99       103.93 o                         
   7  13   5       2518.94       2281.87        62.43 o                         
   8  13   5       3993.56       3793.09        87.92 o                         
   9  13   5       1714.63       1656.79        58.62 o                         
  10  13   5         25.68         53.16        27.07 o                         
  11  13   5        690.84        646.61        36.38 o                         
  12  13   5        320.59        325.68        39.16 o                         
 -16  14   5        376.58        435.05        42.56 o                         
 -15  14   5         11.00          8.99        25.74 o                         
 -14  14   5       1014.47       1030.16        44.60 o                         
 -13  14   5       4742.36       4659.94       100.24 o                         
 -12  14   5       1000.87        973.67        38.89 o                         
 -11  14   5       3474.74       3412.50        76.47 o                         
 -10  14   5       8919.73       8826.13       157.07 o                         
  -9  14   5      10958.35      10982.32       192.58 o                         
  -8  14   5      11825.66      11676.25       190.20 o                         
  -7  14   5        123.87        113.33        10.85 o                         
  -6  14   5       1780.34       1724.83        31.11 o                         
  -5  14   5       2926.10       3075.00        47.50 o                         
  -4  14   5      12417.51      12526.90       173.58 o                         
  -3  14   5       3611.17       3568.07        52.13 o                         
  -2  14   5       4950.06       5077.41        71.06 o                         
  -1  14   5        866.32        820.90        23.96 o                         
   0  14   5       5783.93       5615.52        81.92 o                         
   1  14   5        263.96        296.80        12.81 o                         
   2  14   5       9773.33       9852.90       138.31 o                         
   3  14   5      14689.05      14733.09       214.51 o                         
   4  14   5       1979.60       1987.11        37.21 o                         
   5  14   5       1816.98       1757.08        37.87 o                         
   6  14   5      10945.79      10787.70       193.25 o                         
   7  14   5        400.13        400.42        29.48 o                         
   8  14   5       2929.61       2876.51        81.66 o                         
   9  14   5       3138.99       3165.23       103.78 o                         
  10  14   5        830.05        883.14        47.26 o                         
  11  14   5         32.26         30.58        33.89 o                         
  12  14   5        652.56        745.39        59.27 o                         
 -16  15   5         86.84         67.20        38.91 o                         
 -15  15   5       1588.38       1723.00        67.29 o                         
 -14  15   5          0.87         10.57        23.23 o                         
 -13  15   5        247.43        244.48        24.81 o                         
 -12  15   5        556.29        435.47        25.61 o                         
 -11  15   5       3439.79       3346.65        76.38 o                         
 -10  15   5       4374.56       4268.25        90.94 o                         
  -9  15   5       1941.83       1842.88        44.51 o                         
  -8  15   5       9149.01       9086.50       150.86 o                         
  -7  15   5        513.99        530.36        26.53 o                         
  -6  15   5       1550.69       1460.82        30.31 o                         
  -5  15   5       2643.91       2564.59        41.56 o                         
  -4  15   5       1366.71       1391.30        28.27 o                         
  -3  15   5      10762.47      10630.53       148.72 o                         
  -2  15   5       1519.98       1380.44        29.78 o                         
  -1  15   5       6746.84       6943.36       104.76 o                         
   0  15   5       2152.17       1959.17        48.65 o                         
   1  15   5      10661.21      10552.14       155.42 o                         
   2  15   5          1.38         14.33        10.89 o                         
   3  15   5       3700.35       3599.44        60.59 o                         
   4  15   5      15285.82      15192.00       232.83 o                         
   5  15   5         89.41         84.95        10.15 o                         
   6  15   5        737.40        657.68        31.34 o                         
   7  15   5        706.87        668.80        35.00 o                         
   8  15   5         47.84         36.19        27.80 o                         
   9  15   5        413.08        378.60        37.78 o                         
  10  15   5         17.79        -31.23        31.23 o                         
  11  15   5       3980.17       4062.49       112.62 o                         
  12  15   5        557.34        506.51        65.47 o                         
 -15  16   5        145.74        167.18        33.49 o                         
 -14  16   5        325.68        335.01        26.67 o                         
 -13  16   5          0.57         16.08        24.22 o                         
 -12  16   5        284.33        273.53        24.48 o                         
 -11  16   5        575.70        580.34        27.76 o                         
 -10  16   5        784.34        699.81        48.65 o                         
  -9  16   5        263.55        273.00        17.65 o                         
  -8  16   5        969.15        903.08        29.65 o                         
  -7  16   5      11068.40      11309.44       175.72 o                         
  -6  16   5       5099.64       4888.58        81.05 o                         
  -5  16   5          0.05          3.86         9.13 o                         
  -4  16   5       8070.67       8076.18       126.95 o                         
  -3  16   5        401.84        418.44        21.16 o                         
  -2  16   5       2794.78       2697.49        47.80 o                         
  -1  16   5         15.35          0.96        10.22 o                         
   0  16   5        265.11        306.77        16.00 o                         
   1  16   5       8786.83       8941.27       133.29 o                         
   2  16   5       1178.97       1197.69        28.95 o                         
   3  16   5        161.29        168.20        12.66 o                         
   4  16   5       1614.94       1627.22        36.37 o                         
   5  16   5        457.23        454.81        18.66 o                         
   6  16   5       1069.71        926.96        42.74 o                         
   7  16   5         21.67         -8.79        26.11 o                         
   8  16   5       1617.56       1472.89        70.11 o                         
   9  16   5        841.84        730.34        46.23 o                         
  10  16   5          0.15         28.29        32.42 o                         
  11  16   5        337.54        297.61        40.74 o                         
 -15  17   5       1913.20       2054.76        76.18 o                         
 -14  17   5        210.92        168.85        27.50 o                         
 -13  17   5       2750.33       2832.54        74.25 o                         
 -12  17   5        648.06        621.21        30.34 o                         
 -11  17   5         48.49         35.51        21.42 o                         
 -10  17   5       1135.06       1135.34        43.63 o                         
  -9  17   5       3680.39       3634.89        81.24 o                         
  -8  17   5        219.60        194.46        16.18 o                         
  -7  17   5       5754.51       5486.32        91.28 o                         
  -6  17   5       8560.57       8564.29       128.16 o                         
  -5  17   5       2988.26       2958.61        50.31 o                         
  -4  17   5      12242.34      12159.34       187.72 o                         
  -3  17   5      12303.47      12233.60       179.49 o                         
  -2  17   5       4711.85       4814.78        76.82 o                         
  -1  17   5       1252.21       1305.22        30.51 o                         
   0  17   5       2190.81       2046.68        40.68 o                         
   1  17   5          4.86         -6.64        11.85 o                         
   2  17   5       2159.62       2127.77        49.91 o                         
   3  17   5        968.14        926.82        27.26 o                         
   4  17   5          7.25          2.68        13.66 o                         
   5  17   5       1135.78       1128.17        31.25 o                         
   6  17   5        261.18        219.35        27.73 o                         
   7  17   5       5092.43       5015.53       144.56 o                         
   8  17   5        796.92        686.92        39.43 o                         
   9  17   5       1768.50       1735.38        70.91 o                         
  10  17   5         11.48        -23.12        51.83 o                         
  11  17   5         41.46        149.73        38.21 o                         
 -15  18   5        721.04        721.63        48.99 o                         
 -14  18   5       1365.33       1499.80        67.53 o                         
 -13  18   5       1812.11       1843.37        57.09 o                         
 -12  18   5       3420.10       3447.75        90.28 o                         
 -11  18   5         40.06         17.35        22.49 o                         
 -10  18   5       4701.20       4649.91       100.37 o                         
  -9  18   5         21.06         30.46        19.75 o                         
  -8  18   5       4844.71       4796.25        94.26 o                         
  -7  18   5       1099.46       1116.43        32.63 o                         
  -6  18   5       1323.56       1302.51        36.74 o                         
  -5  18   5       6653.25       6592.07       100.52 o                         
  -4  18   5         42.55         48.24        12.86 o                         
  -3  18   5       6191.44       6131.10       107.46 o                         
  -2  18   5       1727.34       1751.30        42.74 o                         
  -1  18   5      19967.82      20106.34       306.46 o                         
   0  18   5         15.47         -9.40        12.02 o                         
   1  18   5        231.14        274.40        19.79 o                         
   2  18   5       9933.18       9809.37       146.95 o                         
   3  18   5         39.58         19.81        10.90 o                         
   4  18   5       1656.37       1481.18        42.78 o                         
   5  18   5        666.42        647.96        27.72 o                         
   6  18   5       8410.70       8394.24       198.37 o                         
   7  18   5         33.30         31.87        28.61 o                         
   8  18   5          1.27         -4.28        33.38 o                         
   9  18   5       2714.98       2725.62        90.07 o                         
  10  18   5        860.08        739.23        50.48 o                         
  11  18   5       3162.95       3361.16       145.13 o                         
 -14  19   5        213.77        236.77        35.92 o                         
 -13  19   5        128.83        168.69        25.43 o                         
 -12  19   5       3975.40       3914.16        86.78 o                         
 -11  19   5       3923.44       3794.11        83.64 o                         
 -10  19   5        788.26        876.57        42.18 o                         
  -9  19   5        271.35        244.14        22.92 o                         
  -8  19   5        688.73        704.68        28.51 o                         
  -7  19   5       1040.56        999.59        47.59 o                         
  -6  19   5      11118.15      10843.26       180.93 o                         
  -5  19   5         75.54         64.06        12.21 o                         
  -4  19   5        806.06        794.68        40.01 o                         
  -3  19   5          6.48          9.39        15.71 o                         
  -2  19   5        228.39        183.49        16.90 o                         
  -1  19   5        865.78        831.78        32.28 o                         
   0  19   5       4106.51       4016.36        68.34 o                         
   1  19   5       5640.71       5629.78        94.70 o                         
   2  19   5       3593.82       3682.99        63.67 o                         
   3  19   5        263.02        232.03        17.47 o                         
   4  19   5       2521.30       2550.06        62.70 o                         
   5  19   5       2740.25       2786.80        59.42 o                         
   6  19   5       4218.21       3963.04       111.10 o                         
   7  19   5       1316.69       1235.46        56.94 o                         
   8  19   5        388.64        329.36        36.37 o                         
   9  19   5         68.36         59.50        35.05 o                         
  10  19   5        998.24       1036.28        51.57 o                         
 -14  20   5       3258.05       3504.65        97.65 o                         
 -13  20   5        120.30        170.20        35.97 o                         
 -12  20   5        222.38        246.99        27.15 o                         
 -11  20   5       1600.33       1587.35        54.34 o                         
 -10  20   5        220.47        255.31        25.17 o                         
  -9  20   5       1991.76       1999.26        55.92 o                         
  -8  20   5       1610.32       1556.86        56.77 o                         
  -7  20   5        847.56        827.90        32.29 o                         
  -6  20   5       3850.82       3759.27        80.34 o                         
  -5  20   5        158.94        167.66        16.79 o                         
  -4  20   5        819.34        814.99        40.41 o                         
  -3  20   5        315.91        331.59        18.09 o                         
  -2  20   5        518.35        501.33        21.61 o                         
  -1  20   5       2613.39       2585.62        53.64 o                         
   0  20   5       1029.62       1126.43        39.73 o                         
   1  20   5        914.04        916.55        35.54 o                         
   2  20   5       2286.67       2208.08        49.86 o                         
   3  20   5       2753.69       2659.02        61.10 o                         
   4  20   5       2809.12       2813.99        60.92 o                         
   5  20   5        690.38        640.95        32.56 o                         
   6  20   5       1498.48       1534.03        65.93 o                         
   7  20   5        228.64        202.34        34.42 o                         
   8  20   5        340.01        298.94        37.34 o                         
   9  20   5         36.83         63.97        36.10 o                         
  10  20   5          1.94         44.11        44.48 o                         
 -13  21   5        115.01        160.82        34.45 o                         
 -12  21   5        671.34        720.30        46.02 o                         
 -11  21   5       1533.81       1598.14        55.49 o                         
 -10  21   5       3923.06       3934.84       115.46 o                         
  -9  21   5        794.15        764.18        35.69 o                         
  -8  21   5       8258.39       8272.88       153.93 o                         
  -7  21   5       2279.32       2226.97        70.92 o                         
  -6  21   5        151.55        166.03        26.87 o                         
  -5  21   5        230.98        275.32        19.51 o                         
  -4  21   5         20.51         -3.42        20.24 o                         
  -3  21   5      11091.19      11221.58       177.34 o                         
  -2  21   5        165.96        142.33        18.49 o                         
  -1  21   5        761.08        716.36        27.41 o                         
   0  21   5          0.38         -2.27        17.07 o                         
   1  21   5          8.30          8.11        16.92 o                         
   2  21   5       2937.55       2927.42        68.96 o                         
   3  21   5        835.99        851.75        37.06 o                         
   4  21   5       6688.25       6647.94       119.21 o                         
   5  21   5        125.92        106.30        20.83 o                         
   6  21   5          2.02          7.42        34.36 o                         
   7  21   5        470.69        508.36        41.91 o                         
   8  21   5        416.04        334.27        38.46 o                         
   9  21   5       2482.39       2545.61        91.23 o                         
 -13  22   5       2981.55       3007.94        90.43 o                         
 -12  22   5        575.21        613.93        42.11 o                         
 -11  22   5        966.10        941.00        57.19 o                         
 -10  22   5          8.96         -2.10        29.87 o                         
  -9  22   5       2552.16       2626.84        72.08 o                         
  -8  22   5       3305.42       3345.50        77.67 o                         
  -7  22   5       3579.06       3474.83        78.96 o                         
  -6  22   5         48.00         28.61        23.39 o                         
  -5  22   5        620.73        532.18        26.57 o                         
  -4  22   5        844.25        868.86        32.38 o                         
  -3  22   5       1398.13       1420.27        42.76 o                         
  -2  22   5       8055.57       7933.29       130.63 o                         
  -1  22   5       7551.04       7368.25       130.45 o                         
   0  22   5        634.54        624.34        40.43 o                         
   1  22   5       1223.99       1180.53        47.56 o                         
   2  22   5       1581.15       1583.52        60.84 o                         
   3  22   5       6066.37       5999.08       151.71 o                         
   4  22   5          7.06         41.20        21.27 o                         
   5  22   5        710.48        669.25        37.78 o                         
   6  22   5         10.53          5.37        34.12 o                         
   7  22   5         86.11        117.11        36.20 o                         
   8  22   5         11.83        -12.44        37.76 o                         
   9  22   5       3990.42       4158.04       120.12 o                         
 -12  23   5         85.47         70.48        37.93 o                         
 -11  23   5        918.54        915.60        37.83 o                         
 -10  23   5        412.24        427.04        30.48 o                         
  -9  23   5        997.28        943.48        38.71 o                         
  -8  23   5       3702.16       3593.49        84.82 o                         
  -7  23   5       1272.63       1265.50        48.14 o                         
  -6  23   5         44.61         23.27        24.84 o                         
  -5  23   5       2431.98       2466.90        58.11 o                         
  -4  23   5          7.30         -5.51        19.78 o                         
  -3  23   5        676.72        699.92        33.55 o                         
  -2  23   5        429.51        488.29        24.44 o                         
  -1  23   5       2856.65       2807.21        60.44 o                         
   0  23   5         89.43         54.87        19.87 o                         
   1  23   5        339.81        321.20        22.51 o                         
   2  23   5        252.65        242.80        22.08 o                         
   3  23   5       1060.05       1079.18        42.42 o                         
   4  23   5       8496.85       8514.36       234.48 o                         
   5  23   5       1100.38        954.40        67.64 o                         
   6  23   5          5.23        -34.67        34.67 o                         
   7  23   5        124.65        101.35        38.01 o                         
   8  23   5       1473.84       1479.96        82.46 o                         
 -12  24   5         55.12         63.43        35.64 o                         
 -11  24   5         93.78         72.60        28.86 o                         
 -10  24   5       1122.01       1220.77        48.55 o                         
  -9  24   5       1338.12       1352.28        55.59 o                         
  -8  24   5       2067.15       2102.86        63.90 o                         
  -7  24   5          6.32         15.21        26.82 o                         
  -6  24   5        298.30        309.77        29.38 o                         
  -5  24   5       1559.98       1519.01        45.90 o                         
  -4  24   5       3908.41       4005.92        81.53 o                         
  -3  24   5        209.90        202.08        22.95 o                         
  -2  24   5         56.35         65.44        21.05 o                         
  -1  24   5        388.69        402.28        24.65 o                         
   0  24   5        131.75        149.00        22.02 o                         
   1  24   5          3.11         -2.31        20.33 o                         
   2  24   5       1674.71       1736.51        48.03 o                         
   3  24   5       1573.80       1586.66        57.97 o                         
   4  24   5        198.22        238.77        33.27 o                         
   5  24   5          9.25        -16.93        39.78 o                         
   6  24   5         98.21         60.91        37.17 o                         
   7  24   5        103.33         88.65        39.83 o                         
   8  24   5          7.08         -3.77        40.28 o                         
 -11  25   5         27.33         20.37        38.88 o                         
 -10  25   5        675.53        704.63        36.67 o                         
  -9  25   5        883.15        763.61        39.08 o                         
  -8  25   5         24.36         64.28        27.72 o                         
  -7  25   5       2872.02       2751.38        73.08 o                         
  -6  25   5       5329.93       5228.24       158.86 o                         
  -5  25   5        509.97        526.94        32.62 o                         
  -4  25   5         79.05         49.49        22.93 o                         
  -3  25   5         27.22         13.47        22.63 o                         
  -2  25   5          1.59         -0.90        22.72 o                         
  -1  25   5       1109.89       1139.74        40.76 o                         
   0  25   5       2941.97       2950.24        65.67 o                         
   1  25   5         25.41         26.48        22.57 o                         
   2  25   5       1269.72       1330.87        47.80 o                         
   3  25   5       3788.14       3813.82       100.99 o                         
   4  25   5       1288.20       1368.77        52.08 o                         
   5  25   5        946.26        954.48        49.75 o                         
   6  25   5       1563.26       1487.51        94.27 o                         
   7  25   5        559.95        522.20        47.15 o                         
 -10  26   5          0.55         -2.98        37.11 o                         
  -9  26   5        281.74        282.62        34.33 o                         
  -8  26   5        138.80         91.92        30.71 o                         
  -7  26   5       1081.48       1158.01        48.07 o                         
  -6  26   5        863.68        825.63        39.62 o                         
  -5  26   5       2462.23       2424.46        76.26 o                         
  -4  26   5        801.15        825.23        36.42 o                         
  -3  26   5       2394.34       2452.01        63.99 o                         
  -2  26   5       1033.15       1190.95        45.04 o                         
  -1  26   5       6627.17       6838.37       162.71 o                         
   0  26   5       2042.68       2079.31        56.68 o                         
   1  26   5        904.66        967.05        38.66 o                         
   2  26   5        644.94        646.82        37.69 o                         
   3  26   5         67.13         64.53        27.18 o                         
   4  26   5        125.05         71.39        47.62 o                         
   5  26   5        467.46        450.03        44.78 o                         
   6  26   5       1228.98       1277.12        98.25 o                         
  -9  27   5        101.60         86.40        39.04 o                         
  -8  27   5        562.00        549.05        36.82 o                         
  -7  27   5       1489.02       1471.97        58.20 o                         
  -6  27   5       2554.64       2546.51        85.60 o                         
  -5  27   5        222.49        243.94        32.44 o                         
  -4  27   5       3026.93       3064.77        83.81 o                         
  -3  27   5        619.97        648.41        33.82 o                         
  -2  27   5       1391.46       1480.71        51.73 o                         
  -1  27   5         48.97         69.63        25.04 o                         
   0  27   5        223.30        231.11        28.06 o                         
   1  27   5        106.13         83.52        28.09 o                         
   2  27   5       2056.64       2244.76        66.90 o                         
   3  27   5        867.16        954.02        42.46 o                         
   4  27   5        132.97        146.25        50.50 o                         
   5  27   5       2840.38       2932.70       105.89 o                         
  -8  28   5         16.56        -34.30        34.30 o                         
  -7  28   5       2596.58       2639.73        97.09 o                         
  -6  28   5         91.08         82.54        37.33 o                         
  -5  28   5        313.18        345.27        38.85 o                         
  -4  28   5          5.05          6.11        30.99 o                         
  -3  28   5        468.30        531.89        39.10 o                         
  -2  28   5        175.29        167.03        29.38 o                         
  -1  28   5          2.63         10.09        26.86 o                         
   0  28   5          9.88         -6.21        28.44 o                         
   1  28   5       1356.40       1408.35        60.93 o                         
   2  28   5         92.34        138.20        31.55 o                         
   3  28   5          2.66        -13.24        33.13 o                         
   4  28   5         47.89         64.59        41.46 o                         
  -7  29   5       2403.69       2582.17        86.06 o                         
  -6  29   5          2.23        -31.16        38.85 o                         
  -5  29   5         36.97         39.69        42.14 o                         
  -4  29   5        101.11        132.42        36.55 o                         
  -3  29   5        832.04        882.73        43.20 o                         
  -2  29   5          4.21         32.89        28.93 o                         
  -1  29   5        590.15        647.38        43.50 o                         
   0  29   5       1166.20       1172.18        81.53 o                         
   1  29   5        119.58        142.31        34.18 o                         
   2  29   5       1192.71       1157.33        53.56 o                         
   3  29   5        225.03        320.92        52.47 o                         
  -5  30   5        759.01        815.14        48.75 o                         
  -4  30   5         62.06         64.23        40.73 o                         
  -3  30   5        135.21         33.99        37.72 o                         
  -2  30   5       4853.17       5066.77       117.13 o                         
  -1  30   5       1731.17       1820.88       123.53 o                         
   0  30   5        169.71        226.79        36.98 o                         
   1  30   5         96.05        164.70        37.47 o                         
 -18   0   6       2434.40       2435.98       128.74 o                         
 -16   0   6       1660.10       1543.85        50.98 o                         
 -14   0   6        681.76        700.28        26.93 o                         
 -12   0   6        184.50        178.52        16.13 o                         
 -10   0   6        481.34        454.85        21.92 o                         
  -8   0   6       4322.39       4196.19        88.30 o                         
  -6   0   6      12985.03      13199.39       198.84 o                         
  -4   0   6      20412.37      19911.27       248.17 o                         
  -2   0   6      19707.86      18822.26       282.67 o                         
   0   0   6        136.10        251.76        15.76 o                         
   2   0   6       9588.35       9419.39       183.69 o                         
   4   0   6      13115.70      12836.76       239.37 o                         
   6   0   6        822.34        835.37        29.49 o                         
   8   0   6        399.03        426.70        21.01 o                         
  10   0   6       6618.40       6800.86       246.38 o                         
  12   0   6       1032.74        907.76       102.26 o                         
 -18   1   6       2497.29       2596.04        84.09 o                         
 -17   1   6        137.73        147.92        20.27 o                         
 -16   1   6       6612.58       6617.07        90.31 o                         
 -15   1   6       3198.25       3274.85        48.66 o                         
 -14   1   6        369.96        364.82        13.49 o                         
 -13   1   6        729.24        695.81        18.50 o                         
 -12   1   6       2255.50       2257.12        36.72 o                         
 -11   1   6       1027.80       1016.74        23.17 o                         
 -10   1   6        484.07        416.38        14.67 o                         
  -9   1   6       6322.65       6333.59        93.39 o                         
  -8   1   6       1880.20       1841.28        30.89 o                         
  -7   1   6      10612.64      10673.73       131.94 o                         
  -6   1   6      36126.35      34664.06       376.02 o                         
  -5   1   6       6128.97       6422.31        69.57 o                         
  -4   1   6       7223.71       7581.01        75.45 o                         
  -3   1   6       1303.31       1289.27        15.63 o                         
  -2   1   6       6237.40       5885.98        60.93 o                         
  -1   1   6      28431.82      27567.86       276.55 o                         
   0   1   6       7272.06       7412.85       102.94 o                         
   1   1   6       3043.36       3290.04        62.86 o                         
   2   1   6         82.83        128.02         8.45 o                         
   3   1   6         95.89        104.84         9.12 o                         
   4   1   6       3257.05       3189.11        45.59 o                         
   5   1   6       2132.15       2042.30        37.14 o                         
   6   1   6       3198.58       3316.05        58.88 o                         
   7   1   6       7096.98       7235.06       112.89 o                         
   8   1   6        480.03        491.28        16.98 o                         
   9   1   6         13.76         18.53        16.85 o                         
  10   1   6       6272.92       6189.67       161.56 o                         
  11   1   6       1114.42       1184.67        64.79 o                         
  12   1   6          7.07        -36.08        42.02 o                         
  13   1   6        600.87        564.59        54.12 o                         
 -18   2   6        433.37        421.80        42.30 o                         
 -17   2   6        447.71        432.29        21.93 o                         
 -16   2   6          4.37          9.86        15.02 o                         
 -15   2   6        542.26        574.88        17.40 o                         
 -14   2   6       3065.22       3136.61        45.63 o                         
 -13   2   6      10785.38      10802.86       138.79 o                         
 -12   2   6        124.25        144.50        13.33 o                         
 -11   2   6      38409.15      36672.88       521.51 o                         
 -10   2   6        540.64        602.67        17.26 o                         
  -9   2   6       2469.44       2630.62        40.38 o                         
  -8   2   6       3414.00       3533.79        49.11 o                         
  -7   2   6      24875.56      24218.37       284.91 o                         
  -6   2   6       1658.71       1699.47        23.89 o                         
  -5   2   6       7257.43       7823.74        81.87 o                         
  -4   2   6        153.66        135.91         5.43 o                         
  -3   2   6       2220.31       2315.56        24.34 o                         
  -2   2   6      16153.34      15967.66       157.22 o                         
  -1   2   6      22484.29      21839.73       225.51 o                         
   0   2   6       1792.19       1769.11        22.29 o                         
   1   2   6      23144.65      23580.85       327.12 o                         
   2   2   6       4337.44       4597.77        55.52 o                         
   3   2   6      11929.10      12059.12       153.17 o                         
   4   2   6       1969.61       1963.46        31.20 o                         
   5   2   6       8474.52       8407.52       123.41 o                         
   6   2   6       1332.48       1321.95        26.92 o                         
   7   2   6        284.34        322.24        13.43 o                         
   8   2   6        962.73       1036.75        29.18 o                         
   9   2   6         23.22         18.68        15.11 o                         
  10   2   6       1521.41       1527.17        78.48 o                         
  11   2   6       5777.01       5764.92       156.64 o                         
  12   2   6        254.91        215.94        44.58 o                         
  13   2   6         57.00         86.25        46.92 o                         
 -18   3   6        617.05        644.52        40.63 o                         
 -17   3   6         57.13         57.28        18.93 o                         
 -16   3   6       3202.46       3175.67        51.15 o                         
 -15   3   6         68.21         76.75        13.50 o                         
 -14   3   6          8.04          6.66        12.14 o                         
 -13   3   6        305.88        290.50        14.48 o                         
 -12   3   6       1810.62       1793.82        35.17 o                         
 -11   3   6      17765.36      17822.75       269.73 o                         
 -10   3   6        558.33        508.19        16.84 o                         
  -9   3   6        964.68        986.12        22.37 o                         
  -8   3   6        935.21        940.75        18.66 o                         
  -7   3   6         80.14         89.65         7.36 o                         
  -6   3   6      24437.90      23407.51       262.42 o                         
  -5   3   6       2163.22       2403.24        28.00 o                         
  -4   3   6       8223.30       8524.96        87.02 o                         
  -3   3   6       6231.27       6535.75        64.15 o                         
  -2   3   6       1039.66        942.82        12.33 o                         
  -1   3   6         11.72         19.23         4.40 o                         
   0   3   6       9306.13       9752.10       108.19 o                         
   1   3   6      33377.21      33196.30       351.84 o                         
   2   3   6       3273.40       3595.50        42.03 o                         
   3   3   6       5657.86       5805.23        73.47 o                         
   4   3   6       7301.71       7314.50        98.44 o                         
   5   3   6        936.37        899.17        21.55 o                         
   6   3   6      16822.01      16491.01       250.21 o                         
   7   3   6         28.16         14.35         8.75 o                         
   8   3   6          5.82         18.68        13.38 o                         
   9   3   6       4878.67       5004.33       115.83 o                         
  10   3   6       1718.30       1712.85        76.10 o                         
  11   3   6         48.91         42.09        38.16 o                         
  12   3   6         75.29        122.25        41.98 o                         
  13   3   6        201.66        225.51        49.01 o                         
 -18   4   6        244.77        234.20        31.89 o                         
 -17   4   6          2.30         17.74        19.93 o                         
 -16   4   6       1338.37       1351.78        34.35 o                         
 -15   4   6        105.64         87.15        14.65 o                         
 -14   4   6        131.29        129.74        13.00 o                         
 -13   4   6       1567.58       1468.01        30.84 o                         
 -12   4   6       9821.08      10015.48       139.92 o                         
 -11   4   6         28.18         22.40         9.10 o                         
 -10   4   6       6925.65       6854.99       106.65 o                         
  -9   4   6         16.95         15.99         7.02 o                         
  -8   4   6       3907.60       4039.03        58.11 o                         
  -7   4   6       3894.52       3838.87        49.17 o                         
  -6   4   6       6800.55       6873.92        81.79 o                         
  -5   4   6        743.87        787.76        14.19 o                         
  -4   4   6       1189.19       1444.07        17.34 o                         
  -3   4   6       1246.40       1418.10        17.68 o                         
  -2   4   6        150.04        136.03         7.04 o                         
  -1   4   6          1.14         14.36         3.84 o                         
   0   4   6      18460.40      19273.14       232.72 o                         
   1   4   6       4293.90       4482.42        52.29 o                         
   2   4   6       1135.68       1239.09        18.99 o                         
   3   4   6       2860.04       2776.45        41.03 o                         
   4   4   6       3910.70       4024.69        68.09 o                         
   5   4   6        314.33        302.83        15.49 o                         
   6   4   6       1758.15       1684.77        35.69 o                         
   7   4   6        896.44        895.27        27.99 o                         
   8   4   6       6091.06       5901.86       120.97 o                         
   9   4   6         13.67        -10.11        18.29 o                         
  10   4   6        539.56        539.28        34.09 o                         
  11   4   6        744.82        693.85        60.81 o                         
  12   4   6       3301.03       3554.40       118.34 o                         
  13   4   6        395.12        504.84        86.20 o                         
 -18   5   6       2250.30       2309.05        80.93 o                         
 -17   5   6        867.91        853.55        32.23 o                         
 -16   5   6       4393.44       4386.52        67.23 o                         
 -15   5   6        261.39        290.21        16.39 o                         
 -14   5   6        573.68        578.48        17.97 o                         
 -13   5   6        621.52        565.99        19.35 o                         
 -12   5   6       1195.42       1114.24        25.75 o                         
 -11   5   6       3208.53       3189.03        46.94 o                         
 -10   5   6         56.04         76.36         9.15 o                         
  -9   5   6      21682.24      21614.78       281.36 o                         
  -8   5   6       3863.43       3931.06        54.61 o                         
  -7   5   6       6481.05       6612.94        85.05 o                         
  -6   5   6      19541.62      19446.79       226.07 o                         
  -5   5   6        206.84        204.74         6.83 o                         
  -4   5   6       1622.40       1643.89        24.85 o                         
  -3   5   6       1122.14       1028.26        14.30 o                         
  -2   5   6      45154.16      43121.82       455.37 o                         
  -1   5   6       3134.64       3273.80        36.73 o                         
   0   5   6      12646.34      12744.13       189.11 o                         
   1   5   6          1.21          4.76         5.81 o                         
   2   5   6       3159.85       3358.93        48.99 o                         
   3   5   6      24338.98      24340.58       331.12 o                         
   4   5   6       3900.58       4118.06        64.83 o                         
   5   5   6       7910.19       7997.49       118.75 o                         
   6   5   6       2751.51       2637.96        49.60 o                         
   7   5   6       1338.72       1303.84        34.50 o                         
   8   5   6       1739.83       1673.97        50.00 o                         
   9   5   6        741.19        755.44        31.92 o                         
  10   5   6       4351.83       4251.28        95.61 o                         
  11   5   6       2125.15       2114.78        92.76 o                         
  12   5   6         95.43         93.74        44.64 o                         
  13   5   6         18.68         36.25        46.11 o                         
 -18   6   6         32.27         18.71        66.10 o                         
 -17   6   6        121.84        113.36        27.89 o                         
 -16   6   6       3336.27       3409.60        65.66 o                         
 -15   6   6        264.03        233.40        16.78 o                         
 -14   6   6       1644.25       1617.99        34.06 o                         
 -13   6   6       2661.33       2787.07        48.31 o                         
 -12   6   6      10586.70      10779.69       157.30 o                         
 -11   6   6      16071.69      16055.82       210.76 o                         
 -10   6   6         70.87         75.09         7.87 o                         
  -9   6   6        113.05        147.61         8.79 o                         
  -8   6   6       3461.62       3612.74        53.66 o                         
  -7   6   6       8575.85       8621.36       109.81 o                         
  -6   6   6       2491.08       2467.14        31.85 o                         
  -5   6   6        875.90        988.90        14.51 o                         
  -4   6   6      25954.72      24931.82       256.83 o                         
  -3   6   6       7376.30       7626.82        85.13 o                         
  -2   6   6       4446.63       4729.66        52.64 o                         
  -1   6   6      26972.47      26890.08       292.78 o                         
   0   6   6       1237.52       1226.72        19.89 o                         
   1   6   6      46984.57      46230.88       698.90 o                         
   2   6   6       1485.25       1475.20        26.51 o                         
   3   6   6      10484.16      10412.80       144.60 o                         
   4   6   6       1772.27       1685.27        38.20 o                         
   5   6   6      10517.05      10093.62       166.43 o                         
   6   6   6       1273.41       1150.57        35.73 o                         
   7   6   6        634.63        558.73        24.49 o                         
   8   6   6      10797.14      10512.42       202.85 o                         
   9   6   6         18.10        -14.26        20.13 o                         
  10   6   6        722.54        651.53        33.49 o                         
  11   6   6       4662.44       4829.91       140.87 o                         
  12   6   6          1.03          7.12        43.13 o                         
  13   6   6        518.28        599.45        54.99 o                         
 -17   7   6        342.85        381.19        28.44 o                         
 -16   7   6       1648.50       1710.49        42.92 o                         
 -15   7   6       5365.66       5458.93        87.22 o                         
 -14   7   6        151.31        156.87        15.95 o                         
 -13   7   6       1122.82       1110.82        31.30 o                         
 -12   7   6        831.80        808.46        24.09 o                         
 -11   7   6        123.43        125.69        11.33 o                         
 -10   7   6       3736.99       4053.39        57.72 o                         
  -9   7   6      12980.75      12885.32       162.94 o                         
  -8   7   6        201.67        256.54         9.86 o                         
  -7   7   6       1333.14       1313.97        21.83 o                         
  -6   7   6      10340.48      10618.84       121.05 o                         
  -5   7   6       2241.95       2280.29        28.85 o                         
  -4   7   6      18926.00      19126.24       197.73 o                         
  -3   7   6       4848.72       4632.93        50.19 o                         
  -2   7   6       2584.58       2720.76        37.88 o                         
  -1   7   6       9853.59       9394.44        99.03 o                         
   0   7   6        119.90        105.46         7.33 o                         
   1   7   6       1896.32       1925.55        29.13 o                         
   2   7   6       7653.62       7762.42       121.41 o                         
   3   7   6        546.66        545.55        20.73 o                         
   4   7   6       3981.80       3855.77        61.54 o                         
   5   7   6        791.68        661.21        24.07 o                         
   6   7   6      11453.22      11292.30       199.18 o                         
   7   7   6       4274.40       4227.17        90.02 o                         
   8   7   6       2101.83       2064.44        56.56 o                         
   9   7   6        319.01        331.30        24.38 o                         
  10   7   6       1190.84       1147.19        45.03 o                         
  11   7   6       1640.68       1783.71        66.41 o                         
  12   7   6        138.76        154.33        45.16 o                         
 -17   8   6         79.52         82.78        26.22 o                         
 -16   8   6        106.16         99.15        20.58 o                         
 -15   8   6        739.37        687.23        26.53 o                         
 -14   8   6       8136.21       8163.45       130.40 o                         
 -13   8   6        879.99        799.45        31.58 o                         
 -12   8   6        474.49        446.66        18.18 o                         
 -11   8   6        171.06        157.92        11.71 o                         
 -10   8   6       2135.21       2055.38        36.45 o                         
  -9   8   6       4111.38       4133.73        61.05 o                         
  -8   8   6       2358.13       2341.38        38.09 o                         
  -7   8   6       2511.03       2664.29        37.25 o                         
  -6   8   6       2029.47       2058.80        29.33 o                         
  -5   8   6       1745.50       1863.73        24.67 o                         
  -4   8   6        294.67        289.22         9.59 o                         
  -3   8   6       4099.70       4344.72        45.34 o                         
  -2   8   6      49368.80      46981.89       482.70 o                         
  -1   8   6        220.66        202.14         6.91 o                         
   0   8   6        405.25        392.59        11.44 o                         
   1   8   6       5878.06       5858.64        85.72 o                         
   2   8   6        339.14        387.93        28.66 o                         
   3   8   6       4155.24       4262.72        69.38 o                         
   4   8   6        169.20        183.04        11.31 o                         
   5   8   6       4329.64       4237.72        83.84 o                         
   6   8   6        586.84        523.67        26.80 o                         
   7   8   6        100.40         53.75        20.41 o                         
   8   8   6          3.53        -20.75        20.75 o                         
   9   8   6        360.27        336.23        25.74 o                         
  10   8   6       2250.31       2222.57        73.44 o                         
  11   8   6       1629.85       1677.27        60.53 o                         
  12   8   6         11.93         57.56        44.44 o                         
 -17   9   6       1713.79       1791.42        59.77 o                         
 -16   9   6         43.81         77.19        22.80 o                         
 -15   9   6         42.40         43.47        18.42 o                         
 -14   9   6        414.73        428.15        19.28 o                         
 -13   9   6       2882.97       2873.06        53.98 o                         
 -12   9   6       2166.54       2295.20        42.10 o                         
 -11   9   6       4428.87       4241.39        66.78 o                         
 -10   9   6       1350.59       1312.99        27.15 o                         
  -9   9   6      10574.49      10268.67       167.78 o                         
  -8   9   6         49.66         65.08         8.54 o                         
  -7   9   6      24738.54      24309.82       303.61 o                         
  -6   9   6       9391.80       9481.70       139.50 o                         
  -5   9   6       4576.20       4467.41        52.96 o                         
  -4   9   6        222.48        242.71         7.72 o                         
  -3   9   6       4726.39       4778.27        50.93 o                         
  -2   9   6      11345.56      11585.65       118.46 o                         
  -1   9   6       5212.54       5287.65        61.39 o                         
   0   9   6        584.34        652.46        15.31 o                         
   1   9   6      26008.90      24678.98       372.40 o                         
   2   9   6       1736.39       1629.80        38.60 o                         
   3   9   6       7581.27       7351.30       115.77 o                         
   4   9   6        149.92        166.55        14.79 o                         
   5   9   6        653.53        584.03        26.50 o                         
   6   9   6       3458.40       3275.14        75.51 o                         
   7   9   6         23.76         18.99        20.33 o                         
   8   9   6       1985.26       1892.57        61.08 o                         
   9   9   6        512.78        557.88        35.51 o                         
  10   9   6       2113.83       2085.57        73.69 o                         
  11   9   6          0.96        -17.54        27.05 o                         
  12   9   6         75.41         76.99        41.31 o                         
 -17  10   6          1.70         39.46        36.10 o                         
 -16  10   6        346.51        375.24        27.26 o                         
 -15  10   6       2098.40       2079.75        57.74 o                         
 -14  10   6       6835.78       6754.64       117.30 o                         
 -13  10   6        326.36        308.83        17.08 o                         
 -12  10   6         27.30         33.34        12.14 o                         
 -11  10   6       6609.48       6558.85       104.36 o                         
 -10  10   6       6800.92       7046.73       110.87 o                         
  -9  10   6         22.22         25.74        11.51 o                         
  -8  10   6       1333.94       1339.32        28.86 o                         
  -7  10   6       3610.11       3794.87        56.23 o                         
  -6  10   6       3612.41       3518.84        52.27 o                         
  -5  10   6        731.67        723.97        18.31 o                         
  -4  10   6       8134.80       8182.82        94.48 o                         
  -3  10   6      12873.96      13136.01       160.05 o                         
  -2  10   6      35927.87      35093.21       421.04 o                         
  -1  10   6       9741.46       9579.59       118.19 o                         
   0  10   6       4225.80       4456.44        62.71 o                         
   1  10   6       9412.00       9495.39       132.74 o                         
   2  10   6        684.11        688.33        29.87 o                         
   3  10   6        100.46         93.12        11.84 o                         
   4  10   6         40.28         69.35         7.73 o                         
   5  10   6        320.65        312.53        21.43 o                         
   6  10   6       2920.22       2838.41        69.26 o                         
   7  10   6       3784.45       3627.46        90.75 o                         
   8  10   6       1452.36       1380.56        54.27 o                         
   9  10   6        109.31         72.10        25.08 o                         
  10  10   6       1072.56        946.79        51.03 o                         
  11  10   6       4052.54       4228.27        94.64 o                         
  12  10   6        884.33        927.73        53.14 o                         
 -17  11   6        252.20        188.18        38.66 o                         
 -16  11   6        133.44        108.37        28.20 o                         
 -15  11   6        388.13        409.67        25.27 o                         
 -14  11   6         53.15         66.60        18.38 o                         
 -13  11   6       3791.86       3855.14        72.99 o                         
 -12  11   6        414.26        407.95        20.19 o                         
 -11  11   6       5874.76       6018.16        91.45 o                         
 -10  11   6       4905.99       4738.41        73.21 o                         
  -9  11   6        423.65        408.79        16.17 o                         
  -8  11   6       5624.58       5706.46        90.94 o                         
  -7  11   6       2393.63       2383.47        40.23 o                         
  -6  11   6       5250.83       5354.04        76.79 o                         
  -5  11   6       2315.58       2358.64        38.49 o                         
  -4  11   6      12933.63      12970.46       158.39 o                         
  -3  11   6        150.91        180.85         8.02 o                         
  -2  11   6        211.77        211.37         9.96 o                         
  -1  11   6       4780.21       4773.61        66.45 o                         
   0  11   6        668.92        600.05        16.78 o                         
   1  11   6       9106.95       9106.67       122.28 o                         
   2  11   6       3395.21       3336.29        54.23 o                         
   3  11   6          7.61         15.70        11.48 o                         
   4  11   6       1215.77       1131.17        41.48 o                         
   5  11   6       1470.54       1368.11        43.63 o                         
   6  11   6      13988.17      13754.40       268.01 o                         
   7  11   6        597.88        639.98        39.03 o                         
   8  11   6       2252.58       2165.61        67.89 o                         
   9  11   6         18.13         33.31        27.98 o                         
  10  11   6          1.12        -26.30        26.30 o                         
  11  11   6       1341.77       1295.82        52.23 o                         
  12  11   6        165.47        169.02        49.53 o                         
 -17  12   6          2.63        -13.03        52.57 o                         
 -16  12   6         65.96         45.94        28.17 o                         
 -15  12   6         18.82         20.69        24.03 o                         
 -14  12   6       1750.82       1714.09        50.81 o                         
 -13  12   6        156.04        175.26        17.97 o                         
 -12  12   6      15821.59      15791.43       275.17 o                         
 -11  12   6         11.03         17.22        15.32 o                         
 -10  12   6       1752.70       1815.86        49.76 o                         
  -9  12   6       2973.35       3134.50        54.87 o                         
  -8  12   6         15.01         27.34        10.32 o                         
  -7  12   6         36.69         38.73         9.11 o                         
  -6  12   6         47.35        124.38         9.58 o                         
  -5  12   6         22.20         22.54         7.75 o                         
  -4  12   6       9423.80       9584.94       127.67 o                         
  -3  12   6        222.95        224.27        10.99 o                         
  -2  12   6       3140.94       3279.16        48.23 o                         
  -1  12   6        108.95        100.68         8.52 o                         
   0  12   6      10857.27      10914.56       152.24 o                         
   1  12   6       5011.10       5046.28        71.14 o                         
   2  12   6       6604.59       6634.79        96.05 o                         
   3  12   6       6166.00       6168.28        99.52 o                         
   4  12   6        448.92        426.35        18.10 o                         
   5  12   6        883.33        780.70        30.07 o                         
   6  12   6        232.71        260.73        20.12 o                         
   7  12   6         62.31         44.72        22.95 o                         
   8  12   6       4021.71       4033.88        93.98 o                         
   9  12   6        704.02        677.02        35.15 o                         
  10  12   6        538.75        490.20        33.85 o                         
  11  12   6       1582.75       1590.05        60.87 o                         
  12  12   6        204.63        112.86        48.98 o                         
 -16  13   6        513.57        504.28        33.74 o                         
 -15  13   6        263.74        285.79        25.45 o                         
 -14  13   6       1275.48       1396.73        56.40 o                         
 -13  13   6         63.45         70.16        17.36 o                         
 -12  13   6        279.14        237.57        21.37 o                         
 -11  13   6        974.03        903.38        29.91 o                         
 -10  13   6       8956.58       8902.21       148.39 o                         
  -9  13   6      20103.84      19883.59       342.33 o                         
  -8  13   6         66.61         64.08        12.63 o                         
  -7  13   6       8716.79       8719.44       135.35 o                         
  -6  13   6       1271.66       1230.58        26.46 o                         
  -5  13   6        290.24        265.92        11.84 o                         
  -4  13   6          0.93         10.83         8.79 o                         
  -3  13   6       1021.24       1086.35        22.54 o                         
  -2  13   6       7812.27       7938.77       112.31 o                         
  -1  13   6       2388.84       2467.28        39.59 o                         
   0  13   6        870.10        857.06        25.51 o                         
   1  13   6        170.28        183.24        14.48 o                         
   2  13   6       9148.85       9264.33       136.07 o                         
   3  13   6      23030.34      22747.23       326.18 o                         
   4  13   6        188.67        166.27        18.12 o                         
   5  13   6       1132.81       1015.42        36.14 o                         
   6  13   6        524.15        526.61        27.04 o                         
   7  13   6       1029.42        991.22        40.73 o                         
   8  13   6         75.16         65.89        25.37 o                         
   9  13   6        537.06        511.62        37.55 o                         
  10  13   6        610.89        613.71        36.40 o                         
  11  13   6       1858.78       1931.81        66.09 o                         
 -16  14   6         96.46         88.56        37.63 o                         
 -15  14   6       5238.19       5274.46       100.54 o                         
 -14  14   6        814.88        822.82        34.58 o                         
 -13  14   6       1308.55       1330.13        46.51 o                         
 -12  14   6       4910.47       4968.88        97.53 o                         
 -11  14   6       2924.76       2887.37        64.09 o                         
 -10  14   6         58.80         74.55        16.40 o                         
  -9  14   6       1117.13       1064.90        32.55 o                         
  -8  14   6       7042.08       7032.19       119.72 o                         
  -7  14   6          7.16          0.44        10.17 o                         
  -6  14   6        148.58        179.97        10.77 o                         
  -5  14   6       3077.49       3057.96        50.65 o                         
  -4  14   6      17286.23      17056.56       234.46 o                         
  -3  14   6      15495.86      15473.36       203.97 o                         
  -2  14   6         67.95         53.34        10.43 o                         
  -1  14   6       2251.86       2192.19        56.82 o                         
   0  14   6       3443.97       3372.17        64.20 o                         
   1  14   6       7167.03       7304.63       105.05 o                         
   2  14   6        444.79        425.52        16.57 o
[truncated: 466,723 more chars]
